# Supplementary material for: Characterization of the gut microbiome and resistome of Galapagos marine iguanas (Amblyrhynchus cristatus) from uninhabited islands
Source: Anim Microbiome. 2022 Dec 14;4:65. doi: 10.1186/s42523-022-00218-4 (PMC9749353; doi:10.1186/s42523-022-00218-4)
Supplement: Supplementary file 1 — Additional file 1. (Excel format). Normalized abundance of ARGs and MGEs identified with SmartChip RT-QPCR [file 42523_2022_218_MOESM1_ESM.xlsx]

## Sheet: Sheet1
Gene/Location	Mean normalized genomic count (std. deviation) %
	Cabo Douglas		Punta Espinoza		Rabida		Total
ARG	0.00199525	0.000370876	0.00195128	0.000132922	0.00185914	8.19272e-05	0.00195984	0.00026318
Aminoglycoside	0.00164131	0.000862966	0.00109648	0.000295363	0.000641922	0.000150492	0.00128337	0.00060796
aac(3)-ib	1.90667e-08	1.04432e-07	0	0	0	0	8.41176e-09	6.93652e-08
aac(3)-id_ie	0	0	0	0	0	0	0	0
aac(3)-iid_iii_iif_iia_iie	0	0	3.70933e-07	1.34604e-06	0	0	1.63647e-07	9.04795e-07
aac(3)-xa_1	0	0	0	0	0	0	0	0
aac(3)-Xa_2	0	0	0	0	0	0	0	0
aac(6)-Ib	0	0	0	0	0	0	0	0
aac(6)-ig	7.31e-08	1.99353e-07	1.4906e-06	4.33247e-06	5.975e-08	1.68999e-07	6.96897e-07	2.94099e-06
aac(6)-II	0	0	0	0	0	0	0	0
aac(6)-iic	1.84667e-07	1.01146e-06	0	0	0	0	8.14706e-08	6.71824e-07
aac(6)-ij	4.2e-08	2.30043e-07	0	0	0	0	1.85294e-08	1.52797e-07
aac(6)-im	1.43e-07	7.83243e-07	9.66667e-07	5.29465e-06	0	0	4.89559e-07	3.54735e-06
aac(6)-ir	0	0	0	0	0	0	0	0
aac(6)-is_iu_ix	0	0	3.68433e-06	7.97324e-06	0	0	1.62544e-06	5.55995e-06
aac(6)-iv_ih	0	0	0	0	5.6625e-08	1.6016e-07	6.66176e-09	5.49343e-08
aac(6)-iw	5.16e-08	2.13185e-07	0	0	0	0	2.27647e-08	1.4261e-07
aac(6)-Iy	9.18333e-07	3.35882e-06	6.08397e-06	1.33786e-05	0	0	3.08925e-06	9.46684e-06
aac(6)-iz	0	0	0	0	0	0	0	0
aac(6)I1	0	0	0	0	0	0	0	0
aac3-Via	0.00162174	0.0065386	0.00104606	0.00205128	0.000566607	0.00107604	0.00124363	0.00453692
aac3ia	0	0	9.63333e-08	5.27639e-07	0	0	4.25e-08	3.50464e-07
Aac6-Aph2	0	0	0	0	0	0	0	0
aacA/aphD	1.11667e-08	6.11624e-08	0	0	0	0	4.92647e-09	4.06247e-08
aacA43	1.08249e-05	1.66524e-05	2.20419e-05	3.1039e-05	5.34865e-05	5.38904e-05	2.07926e-05	3.18318e-05
aacC2	0	0	0	0	0	0	0	0
aadA10	0	0	0	0	0	0	0	0
aadA16	0	0	0	0	0	0	0	0
aadA17	0	0	0	0	0	0	0	0
aadA2	9.86667e-09	5.4042e-08	0	0	0	0	4.35294e-09	3.58953e-08
aadA5	0	0	0	0	0	0	0	0
aadA6	0	0	0	0	0	0	0	0
aadA7	5.77333e-07	1.35093e-06	8.69267e-07	1.57841e-06	4.6625e-06	3.99236e-06	1.18674e-06	2.2776e-06
aadA9	0	0	0	0	0	0	0	0
aadB	0	0	1.59667e-08	8.7453e-08	0	0	7.04412e-09	5.80873e-08
aadD	2.87333e-08	1.0945e-07	0	0	0	0	1.26765e-08	7.34281e-08
aadE	0	0	0	0	1.21375e-06	3.433e-06	1.42794e-07	1.17751e-06
acc3-iva	2.67367e-06	7.87364e-06	3.281e-06	1.2518e-05	0	0	2.62706e-06	9.78138e-06
ant4-ib	0	0	0	0	0	0	0	0
ant6-ia	0	0	0	0	0	0	0	0
ant6-ib	0	0	0	0	0	0	0	0
aph_viii	5.03333e-08	2.75687e-07	0	0	0	0	2.22059e-08	1.83114e-07
aph(2)-Id	0	0	0	0	0	0	0	0
aph(3)-ia	0	0	0	0	0	0	0	0
aph3-ib	0	0	0	0	0	0	0	0
aph3-III	0	0	0	0	0	0	0	0
aph3-viia	0	0	0	0	0	0	0	0
aph3via	2.20967e-07	8.54271e-07	1.86233e-07	8.72311e-07	0	0	1.79647e-07	8.06144e-07
aph4-ia	0	0	0	0	0	0	0	0
aph4ib	1.10733e-07	3.16667e-07	7.98667e-07	2.34758e-06	7.68e-07	1.90734e-06	4.91559e-07	1.71032e-06
aph6ia	3.14167e-06	4.95848e-06	4.8195e-06	5.60692e-06	3.57375e-06	9.48197e-06	3.93272e-06	5.85579e-06
aph6ic	1.3e-08	7.12039e-08	2.197e-07	1.04302e-06	8.225e-08	2.32638e-07	1.12338e-07	6.9887e-07
aphA1	0	0	0	0	0	0	0	0
aphA3	0	0	0	0	8.5875e-06	2.42891e-05	1.01029e-06	8.3311e-06
apmA	3.25667e-07	1.78375e-06	1.29667e-08	7.10214e-08	2.825e-06	7.99031e-06	4.8175e-07	2.96895e-06
ArmA	0	0	0	0	0	0	0	0
sat4	0	0	0	0	0	0	0	0
spcN	1.47667e-07	5.62039e-07	5.47893e-06	3.00094e-05	0	0	2.48232e-06	1.99281e-05
spec_aph	0	0	0	0	0	0	0	0
str	0	0	0	0	0	0	0	0
strA	0	0	0	0	0	0	0	0
Amphenicol	2.24173e-05	7.24576e-06	3.05425e-05	1.48336e-05	2.15362e-05	8.19992e-06	2.58983e-05	1.1315e-05
cat	0	0	0	0	0	0	0	0
cat(pC221)	0	0	0	0	0	0	0	0
catA1	0	0	0	0	0	0	0	0
catA2	0	0	0	0	0	0	0	0
catA3	0	0	3.8e-08	2.08135e-07	0	0	1.67647e-08	1.38245e-07
catB2	7.05e-08	2.90334e-07	0	0	2.1625e-06	6.11647e-06	2.85515e-07	2.10309e-06
catB3	0	0	0	0	0	0	0	0
catB8	0	0	0	0	0	0	0	0
catB9	1.42577e-06	6.45934e-06	6.82667e-07	2.63877e-06	0	0	9.30191e-07	4.61669e-06
catP	0	0	0	0	0	0	0	0
catQ	8.73e-08	4.35212e-07	3.70667e-07	1.11188e-06	3.3375e-07	9.43988e-07	2.41309e-07	8.54002e-07
ceoA	0	0	0	0	0	0	0	0
cmlA1	0	0	0	0	0	0	0	0
cmlA5	0	0	0	0	0	0	0	0
cmlV	2.08338e-05	2.37559e-05	2.50902e-05	5.72043e-05	1.904e-05	3.19413e-05	2.25006e-05	4.2106e-05
cmx(A)	0	0	5.73333e-07	3.14028e-06	0	0	2.52941e-07	2.08581e-06
fexA	0	0	0	0	0	0	0	0
floR	0	0	3.7013e-06	2.02729e-05	0	0	1.63293e-06	1.34655e-05
optrA	0	0	8.63333e-08	4.72867e-07	0	0	3.80882e-08	3.14084e-07
Beta-Lactam	4.28883e-06	7.1778e-07	6.21977e-06	1.24015e-06	5.7525e-06	9.54389e-07	5.31291e-06	1.00635e-06
ampC	1.10667e-07	6.06146e-07	0	0	0	0	4.88235e-08	4.02609e-07
ampC/blaDHA	0	0	0	0	0	0	0	0
beta_ccra	7.80333e-07	2.43674e-06	0	0	0	0	3.44265e-07	1.64998e-06
bl1acc	0	0	0	0	0	0	0	0
bl3_cpha	0	0	0	0	0	0	0	0
bla-ACT	0	0	0	0	0	0	0	0
bla-L1	5.16667e-08	2.8299e-07	0	0	0	0	2.27941e-08	1.87965e-07
bla-SME	0	0	0	0	0	0	0	0
bla1	0	0	0	0	0	0	0	0
blaACC-1	0	0	0	0	0	0	0	0
blaB-11,13,14	1.40367e-07	6.83631e-07	5.76667e-08	3.15853e-07	0	0	8.73676e-08	4.98028e-07
blaCARB	0	0	0	0	0	0	0	0
blaCMY	0	0	3.5e-07	1.91703e-06	0	0	1.54412e-07	1.27331e-06
blaCTX-M	0	0	0	0	0	0	0	0
blaCTX-M-1,3,15	0	0	0	0	0	0	0	0
blaFOX	0	0	0	0	0	0	0	0
blaGES	1.87667e-07	1.02789e-06	0	0	0	0	8.27941e-08	6.82738e-07
blaGOB	9.04667e-08	4.25635e-07	0	0	8.2375e-07	1.86109e-06	1.36824e-07	7.1132e-07
blaHERA	0	0	0	0	0	0	0	0
blaIMI	0	0	0	0	0	0	0	0
blaIMIR	0	0	0	0	0	0	0	0
blaIND	0	0	0	0	0	0	0	0
blaLEN	0	0	0	0	0	0	0	0
blaMIR	0	0	0	0	0	0	0	0
blaMOX/blaCMY	0	0	0	0	0	0	0	0
blaOCH	0	0	0	0	0	0	0	0
blaOKP	0	0	0	0	0	0	0	0
blaOXA10	0	0	0	0	0	0	0	0
blaOXY-1	2.09803e-06	2.81144e-06	4.37443e-06	6.56623e-06	4.92875e-06	5.08029e-06	3.43535e-06	5.12265e-06
blaOXY-2	0	0	5.37e-07	2.6535e-06	0	0	2.36912e-07	1.76629e-06
blaPAO/PDC	0	0	0	0	0	0	0	0
blaPER	0	0	0	0	0	0	0	0
blaPSE	0	0	0	0	0	0	0	0
blaROB	0	0	0	0	0	0	0	0
blaSFO	0	0	0	0	0	0	0	0
blaSHV-11	2.55367e-07	7.74085e-07	3.4e-08	1.86226e-07	0	0	1.27662e-07	5.36233e-07
blaTEM	0	0	0	0	0	0	0	0
blaTLA	0	0	0	0	0	0	0	0
blaVEB	0	0	0	0	0	0	0	0
blaVIM	0	0	0	0	0	0	0	0
blaZ	0	0	0	0	0	0	0	0
cefa_ampc	0	0	0	0	0	0	0	0
cepA	0	0	0	0	0	0	0	0
cfiA	0	0	0	0	0	0	0	0
cfxA	8.93333e-09	4.89299e-08	6.56667e-08	3.59671e-07	0	0	3.29118e-08	2.40617e-07
cphA	0	0	0	0	0	0	0	0
imp-marko	0	0	9.16667e-08	5.02079e-07	0	0	4.04412e-08	3.33486e-07
KPC BOB	0	0	0	0	0	0	0	0
mecA	0	0	0	0	0	0	0	0
NDM	0	0	0	0	0	0	0	0
nonmobile blaBEL	5.65333e-07	2.71723e-06	7.09333e-07	3.61575e-06	0	0	5.62353e-07	2.98362e-06
nonmobile_blaADC	0	0	0	0	0	0	0	0
pbp	0	0	0	0	0	0	0	0
Pbp5	0	0	0	0	0	0	0	0
penA	0	0	0	0	0	0	0	0
Fluoroquinolone	1.4322e-06	1.33661e-06	6.75785e-05	4.1398e-05	5.5125e-06	3.86102e-06	3.10944e-05	2.76542e-05
norA	0	0	0	0	0	0	0	0
oqxA	0	0	0	0	0	0	0	0
qepA_1_2	4.042e-07	1.63639e-06	5.26933e-07	1.46536e-06	5.5125e-06	1.30568e-05	1.05932e-06	4.75256e-06
qnrA	7.63333e-07	4.18095e-06	6.70516e-05	0.000130215	0	0	2.99183e-05	9.19325e-05
qnrB-bob_redesign	0	0	0	0	0	0	0	0
QnrB4	0	0	0	0	0	0	0	0
qnrB46,47,48	0	0	0	0	0	0	0	0
qnrD	2.64667e-07	1.13594e-06	0	0	0	0	1.16765e-07	7.58973e-07
QnrS1_S3_S5	0	0	0	0	0	0	0	0
qnrS2	0	0	0	0	0	0	0	0
QnrVC1_VC3_VC6	0	0	0	0	0	0	0	0
QnrVC4_VC5_VC7	0	0	0	0	0	0	0	0
MDR	0.000145082	2.88775e-05	0.000463848	8.34952e-05	0.000649231	0.000130962	0.000345026	7.40124e-05
acrA	0	0	6.86727e-06	2.2168e-05	0	0	3.02968e-06	1.49835e-05
acrB	0	0	7.33267e-06	2.11718e-05	0	0	3.235e-06	1.44038e-05
acrF	0	0	8.13183e-06	2.52427e-05	0	0	3.58757e-06	1.70981e-05
adeA	0	0	1.30633e-07	7.15508e-07	0	0	5.76324e-08	4.75249e-07
adeI	0	0	0	0	0	0	0	0
arsA	0	0	2.24e-07	8.52524e-07	0	0	9.88235e-08	5.71961e-07
bexA/norM	3.34557e-06	7.64641e-06	3.5238e-06	1.19258e-05	0	0	3.0306e-06	9.38708e-06
cadC	0	0	0	0	0	0	0	0
cefa_qacEdelta	0	0	0	0	0	0	0	0
cmr	0	0	0	0	0	0	0	0
copA	0	0	0	0	0	0	0	0
czcA	0.000124214	0.000128802	0.000280511	0.000362686	0.000640738	0.000534491	0.000253936	0.000345947
emrB/qacA	6.26333e-07	3.17818e-06	6.33333e-08	3.46891e-07	0	0	3.04265e-07	2.1231e-06
emrD	6.91867e-06	1.80228e-05	6.08987e-05	0.000207441	4.40375e-06	9.95541e-06	3.04375e-05	0.000139716
marR	6.0265e-06	1.48373e-05	3.72048e-05	9.71496e-05	0	0	1.90726e-05	6.66879e-05
mdtA	0	0	3.97833e-06	1.65905e-05	0	0	1.75515e-06	1.10949e-05
mdtE/yhiU	1.03333e-07	5.6598e-07	1.62343e-05	4.198e-05	0	0	7.20776e-06	2.87788e-05
mdtg	0	0	0	0	0	0	0	0
mdth	0	0	1.96033e-06	7.98905e-06	0	0	8.64853e-07	5.34671e-06
mepA	0	0	0	0	0	0	0	0
merA-marko	0	0	6.06667e-08	3.32285e-07	0	0	2.67647e-08	2.20707e-07
mexA	0	0	0	0	0	0	0	0
mexE	0	0	0	0	0	0	0	0
mtrD	2.75793e-06	6.89152e-06	1.59886e-05	4.02415e-05	0	0	8.27051e-06	2.77476e-05
mtrE	2.036e-07	7.89723e-07	6.58e-07	3.19076e-06	0	0	3.80118e-07	2.1777e-06
Multidrug resistance protein	0	0	0	0	0	0	0	0
nimE	2.21333e-08	1.21229e-07	1.26333e-07	6.91956e-07	0	0	6.55e-08	4.6542e-07
oprD	0	0	0	0	0	0	0	0
pbrT	0	0	0	0	0	0	0	0
pcoA	2.15667e-08	1.18125e-07	0	0	0	0	9.51471e-09	7.84603e-08
qacA/B	5.14667e-07	1.85322e-06	2.37033e-06	5.93838e-06	1.01875e-06	2.88146e-06	1.39265e-06	4.2904e-06
qacF/H	0	0	0	0	0	0	0	0
silE	0	0	0	0	0	0	0	0
sugE	3.91667e-08	1.7686e-07	1.979e-06	9.95935e-06	2.5875e-06	7.31856e-06	1.19478e-06	7.04605e-06
tcrB	2.62667e-07	1.16095e-06	8.09e-08	3.45435e-07	0	0	1.51574e-07	8.03449e-07
terW	0	0	0	0	0	0	0	0
tolC	2.51667e-08	1.37844e-07	1.55233e-05	4.8971e-05	0	0	6.8596e-06	3.31385e-05
ttgA	0	0	0	0	4.825e-07	9.79238e-07	5.67647e-08	3.53146e-07
MLSB	3.9159e-06	6.46259e-07	9.09923e-06	3.38107e-06	6.74801e-05	1.73056e-05	1.36808e-05	6.36734e-06
carB	0	0	0	0	0	0	0	0
cfr	0	0	0	0	0	0	0	0
ere(A)	9.33333e-09	5.11208e-08	5.78533e-07	1.7873e-06	0	0	2.59353e-07	1.21055e-06
ere(B)	0	0	0	0	0	0	0	0
erm(34)	0	0	0	0	0	0	0	0
erm(35)	7.808e-07	1.05849e-06	2.02923e-06	4.11384e-06	1.13287e-06	2.09881e-06	1.373e-06	2.93719e-06
erm(36)	0	0	0	0	0	0	0	0
erm(42)	0	0	0	0	0	0	0	0
erm(A)	0	0	0	0	0	0	0	0
erm(B)	0	0	0	0	3.6771e-05	0.000104004	4.326e-06	3.56731e-05
erm(C)	1.33e-07	7.28471e-07	3.22333e-07	1.76549e-06	0	0	2.00882e-07	1.26187e-06
erm(D)	0	0	0	0	0	0	0	0
erm(E)	1.31667e-07	7.21168e-07	1.12333e-08	6.15275e-08	0	0	6.30441e-08	4.8014e-07
erm(F)	0	0	0	0	0	0	0	0
erm(G)	0	0	0	0	0	0	0	0
erm(O)	0	0	3.82667e-07	1.49042e-06	9.3375e-06	2.64104e-05	1.26735e-06	9.09295e-06
erm(Q)	0	0	0	0	2.00325e-05	5.66605e-05	2.35676e-06	1.94344e-05
erm(S)	0	0	2.57333e-07	1.05265e-06	0	0	1.13529e-07	7.04406e-07
ermA/ermTR	0	0	0	0	0	0	0	0
ermK	6.375e-07	1.94302e-06	2.86e-07	1.56649e-06	0	0	4.07426e-07	1.65721e-06
ermT	0	0	0	0	0	0	0	0
ermX	0	0	4.56667e-07	2.50127e-06	0	0	2.01471e-07	1.66137e-06
ermY	0	0	0	0	0	0	0	0
ermZ/pikR1	0	0	0	0	0	0	0	0
lmrA	0	0	0	0	0	0	0	0
lnu(F)	0	0	0	0	0	0	0	0
lnuA	1.32667e-07	7.26645e-07	0	0	0	0	5.85294e-08	4.82646e-07
lnuB	0	0	0	0	0	0	0	0
lnuC	9.5e-08	5.20336e-07	0	0	0	0	4.19118e-08	3.45613e-07
lsa(C)	0	0	0	0	0	0	0	0
mef(B)	0	0	0	0	0	0	0	0
mefA	1.1415e-06	2.92357e-06	4.30807e-06	2.27798e-05	0	0	2.40422e-06	1.52097e-05
mphA	3.40667e-08	1.34267e-07	0	0	0	0	1.50294e-08	8.99635e-08
mphB	3.143e-07	1.49212e-06	0	0	0	0	1.38662e-07	9.94181e-07
msr(A)	0	0	3.93333e-08	2.15438e-07	0	0	1.73529e-08	1.43096e-07
msr(C)	0	0	0	0	0	0	0	0
msr(D)	0	0	0	0	0	0	0	0
msr(E)	0	0	0	0	0	0	0	0
oleC	0	0	0	0	0	0	0	0
pica	0	0	0	0	2.0625e-07	5.83363e-07	2.42647e-08	2.00092e-07
vat(A)	3.43e-07	9.06787e-07	2.69667e-07	1.21758e-06	0	0	2.70294e-07	1.00433e-06
vat(E)	0	0	0	0	0	0	0	0
vatB	0	0	0	0	0	0	0	0
vatC	0	0	0	0	0	0	0	0
vatD	0	0	0	0	0	0	0	0
vga(A)LC	0	0	0	0	0	0	0	0
vgaA	1.63067e-07	6.34523e-07	1.35e-07	7.39425e-07	0	0	1.315e-07	6.42991e-07
vgaB	0	0	2.31667e-08	1.26889e-07	0	0	1.02206e-08	8.42811e-08
vgbB	0	0	0	0	0	0	0	0
Other	1.5806e-05	7.32366e-06	4.02752e-05	2.59616e-05	7.3303e-05	3.43455e-05	3.33656e-05	2.14736e-05
ARR-3	0	0	0	0	0	0	0	0
Arr2	0	0	0	0	0	0	0	0
bacA_F	0	0	0	0	0	0	0	0
fabK	1.37626e-05	1.93001e-05	3.20221e-05	7.38946e-05	4.51339e-05	6.59085e-05	2.5509e-05	5.57252e-05
fosb	0	0	0	0	0	0	0	0
fosX	2.21667e-08	1.21412e-07	1.97667e-07	7.52255e-07	0	0	9.69853e-08	5.09397e-07
mcr-1	1.06877e-06	2.08693e-06	7.98577e-06	2.30044e-05	0	0	3.99465e-06	1.56146e-05
mcr-2	0	0	0	0	0	0	0	0
nisB	9.525e-07	1.98129e-06	6.97333e-08	2.78685e-07	0	0	4.50985e-07	1.39094e-06
pmrA	0	0	0	0	2.81691e-05	7.96743e-05	3.31401e-06	2.73281e-05
Sulfonamide	3.87603e-06	4.20364e-06	6.76742e-05	0.000135171	3.81119e-05	4.40078e-05	3.605e-05	9.10613e-05
folA	3.482e-06	9.88387e-06	6.41956e-05	0.000330516	0	0	2.98578e-05	0.000219708
strB	0	0	0	0	0	0	0	0
sul1	0	0	8.1e-07	4.43655e-06	0	0	3.57353e-07	2.94681e-06
sul2	2.53667e-08	1.38939e-07	0	0	0	0	1.11912e-08	9.22848e-08
sulA/folP	3.68667e-07	1.12551e-06	2.66863e-06	5.92038e-06	3.81119e-05	0.000107797	5.82374e-06	3.70408e-05
sulIII-marko	0	0	0	0	0	0	0	0
Tetracycline	5.25371e-05	1.24133e-05	6.9993e-05	1.9541e-05	0.000173129	3.47296e-05	7.44255e-05	1.94729e-05
tet(32)	0	0	0	0	0	0	0	0
tet(36)_1	0	0	0	0	0	0	0	0
tet(36)_2	0	0	4.96667e-07	2.72036e-06	0	0	2.19118e-07	1.80689e-06
tet(38)	0	0	0	0	0	0	0	0
tet39	0	0	0	0	0	0	0	0
tet40	0	0	0	0	0	0	0	0
tet44	0	0	0	0	0	0	0	0
tetA	0	0	1.1844e-05	6.48723e-05	0	0	5.22529e-06	4.30889e-05
tetB	0	0	0	0	0	0	0	0
tetbP	0	0	0	0	0	0	0	0
tetC	0	0	0	0	0	0	0	0
tetD	2.24733e-07	5.08342e-07	3.7e-08	2.02657e-07	1.65e-07	4.6669e-07	1.34882e-07	4.00493e-07
tetE	0	0	0	0	0	0	0	0
tetG_F	6.10667e-08	2.47483e-07	2.35233e-06	1.13483e-05	2.125e-07	6.01041e-07	1.08974e-06	7.55552e-06
tetH	0	0	0	0	0	0	0	0
tetJ	0	0	0	0	0	0	0	0
tetK	0	0	0	0	0	0	0	0
tetL	0	0	0	0	0	0	0	0
tetM	0	0	0	0	3.28149e-05	9.28145e-05	3.86057e-06	3.18351e-05
tetO	0	0	0	0	0	0	0	0
tetPA	4.95283e-05	4.79616e-05	4.56086e-05	6.93982e-05	0.000127037	0.000111858	5.69177e-05	7.11075e-05
tetPB	0	0	1.04333e-07	5.71457e-07	0	0	4.60294e-08	3.79568e-07
tetQ	6.33333e-07	3.46891e-06	0	0	0	0	2.79412e-07	2.30409e-06
tetR	1.54137e-06	3.16787e-06	4.4053e-06	1.01454e-05	0	0	2.62353e-06	7.18766e-06
tetS	0	0	0	0	0	0	0	0
tetT	1.82667e-08	1.00051e-07	0	0	0	0	8.05882e-09	6.64548e-08
tetU	0	0	0	0	0	0	0	0
tetV	0	0	3.92933e-07	2.04395e-06	0	0	1.73353e-07	1.35901e-06
tetW	5.3e-07	2.90293e-06	4.7519e-06	1.97867e-05	1.28989e-05	3.64835e-05	3.84776e-06	1.80901e-05
tetX	0	0	0	0	0	0	0	0
Trimethoprim	1.27e-07	1.01523e-07	2.28033e-07	2.6906e-07	0	0	1.56632e-07	1.90958e-07
dfrA1	0	0	0	0	0	0	0	0
dfrA10	0	0	0	0	0	0	0	0
dfrA12	0	0	0	0	0	0	0	0
dfra14	0	0	0	0	0	0	0	0
dfrA15	0	0	0	0	0	0	0	0
dfra17	0	0	0	0	0	0	0	0
dfrA18	1.08667e-07	4.24806e-07	2.13667e-07	1.1703e-06	0	0	1.42206e-07	8.2227e-07
dfra21	0	0	0	0	0	0	0	0
dfrA22	0	0	0	0	0	0	0	0
dfrA25	0	0	0	0	0	0	0	0
dfrA27	0	0	0	0	0	0	0	0
dfra5	0	0	0	0	0	0	0	0
dfra7	0	0	0	0	0	0	0	0
dfrA8	0	0	0	0	0	0	0	0
dfrAB4	1.83333e-08	1.00416e-07	0	0	0	0	8.08824e-09	6.66973e-08
dfrBmulti	0	0	0	0	0	0	0	0
dfrC	0	0	0	0	0	0	0	0
dfrG	0	0	0	0	0	0	0	0
dfrK	0	0	1.43667e-08	7.86895e-08	0	0	6.33824e-09	5.22664e-08
Vancomycin	0.000104459	8.24925e-05	9.93375e-05	6.24375e-05	0.000183163	5.96501e-05	0.000111459	7.16682e-05
vanA	0	0	0	0	0	0	0	0
VanB	0	0	0	0	0	0	0	0
vanC2/vanC3	0.00010423	0.000397427	9.93225e-05	0.000294745	0.000181487	0.000247033	0.000111154	0.000336182
vanD	1.87667e-07	1.02789e-06	0	0	0	0	8.27941e-08	6.82738e-07
vanG	0	0	0	0	0	0	0	0
vanHB	0	0	0	0	0	0	0	0
vanHD	0	0	0	0	0	0	0	0
vanRA	0	0	0	0	0	0	0	0
vanRB	0	0	0	0	0	0	0	0
vanRC	0	0	1.49667e-08	8.19758e-08	0	0	6.60294e-09	5.44492e-08
vanRC4	0	0	0	0	0	0	0	0
vanRD	4.13333e-08	2.26392e-07	0	0	1.245e-06	3.52139e-06	1.64706e-07	1.21492e-06
vanSA	0	0	0	0	0	0	0	0
vanSB	0	0	0	0	6.375e-08	1.80312e-07	7.5e-09	6.18466e-08
vanSC	0	0	0	0	0	0	0	0
vanSE	0	0	0	0	0	0	0	0
vanTC	0	0	0	0	0	0	0	0
vanTE	0	0	0	0	0	0	0	0
vanTG	0	0	0	0	0	0	0	0
vanWB	0	0	0	0	0	0	0	0
vanXA	0	0	0	0	0	0	0	0
vanXB	0	0	0	0	0	0	0	0
vanYB	0	0	0	0	0	0	0	0
vanYD	0	0	0	0	3.675e-07	1.03945e-06	4.32353e-08	3.56527e-07
MGE	0.00053396	0.000127363	0.000739379	0.000191037	0.000350824	4.27689e-05	0.00060304	0.0001532
Insertional sequence	1.14871e-05	3.16794e-06	7.30123e-05	4.00414e-05	1.2435e-05	2.16973e-06	3.87421e-05	2.6714e-05
IS1111	2.53567e-06	4.50447e-06	1.34027e-06	2.56535e-06	2.3975e-06	3.20537e-06	1.99203e-06	3.61198e-06
IS1133	0	0	0	0	0	0	0	0
IS1247	6.72433e-07	1.395e-06	1.27127e-06	5.03844e-06	2.8575e-06	3.13417e-06	1.19369e-06	3.64848e-06
IS15DI	0	0	0	0	0	0	0	0
IS200_1	1.852e-06	7.01323e-06	2.14764e-05	8.28634e-05	0	0	1.0292e-05	5.56223e-05
IS200_2	2.94903e-06	1.10788e-05	4.6096e-05	0.000164535	0	0	2.16375e-05	0.000110684
IS21-ISAs29	0	0	0	0	0	0	0	0
IS256	0	0	0	0	0	0	0	0
IS26	0	0	0	0	0	0	0	0
IS3	0	0	0	0	0	0	0	0
IS5/IS1182	0	0	0	0	0	0	0	0
IS6/257	0	0	0	0	0	0	0	0
IS6100	3.46767e-07	9.19256e-07	4.33333e-08	2.37346e-07	1.29875e-06	2.43757e-06	3.24897e-07	1.07697e-06
IS613	0	0	0	0	0	0	0	0
IS630	0	0	0	0	0	0	0	0
IS91	0	0	0	0	0	0	0	0
ISAba3-Acineto	0	0	0	0	0	0	0	0
ISCR1	0	0	0	0	0	0	0	0
ISEcp1	2.6173e-06	3.17934e-06	1.18333e-06	2.62964e-06	4.3675e-06	7.18612e-06	2.19057e-06	3.7236e-06
ISEfm1-Entero	0	0	0	0	0	0	0	0
ISPps1-pseud	5.05e-07	1.41574e-06	1.14167e-06	4.42189e-06	1.33e-06	2.46723e-06	8.82941e-07	3.17563e-06
ISSm2-Xanthob	8.93333e-09	4.89299e-08	4.6e-07	2.51952e-06	1.8375e-07	5.19723e-07	2.285e-07	1.6801e-06
Phage	0	0	4.3e-07	1.66538e-06	0	0	1.89706e-07	1.10617e-06
cro	0	0	4.3e-07	2.35521e-06	0	0	1.89706e-07	1.56435e-06
EAE_05855	0	0	0	0	0	0	0	0
Plasmid	0.000521753	0.000211698	0.000664941	0.00031522	0.000333201	7.01451e-05	0.000562742	0.000253286
IncHI2-smr0018	0	0	0	0	0	0	0	0
IncI1_repI1	3.55597e-06	1.00813e-05	1.62267e-06	4.01785e-06	0	0	2.28469e-06	7.24709e-06
IncN_korA	0	0	0	0	0	0	0	0
IncN_rep	1.35667e-07	7.43077e-07	2.15667e-07	9.76545e-07	3.7425e-06	7.66537e-06	5.95294e-07	2.85174e-06
IncP_oriT	2.30809e-05	5.44549e-05	4.63567e-05	6.99951e-05	0	0	3.06342e-05	6.0435e-05
IncQ_oriT	0	0	0	0	0	0	0	0
int1-a-marko	7.003e-07	2.99391e-06	2.50497e-06	6.62481e-06	0	0	1.41409e-06	4.88629e-06
intI1F165_clinical	0.000445927	0.00082428	0.000567542	0.00127651	0.000169508	0.000188423	0.00046706	0.00100915
intl2	0	0	0	0	0	0	0	0
intl3	5.68343e-06	7.8209e-06	4.84843e-06	8.25077e-06	7.9825e-06	7.84413e-06	5.58553e-06	7.95629e-06
lncF_FIC	0	0	0	0	1.6875e-07	4.77297e-07	1.98529e-08	1.63712e-07
mobA	1.8633e-06	3.71019e-06	2.91317e-06	9.41922e-06	8.05e-07	2.27688e-06	2.20197e-06	6.73889e-06
orf39-IS26	1.37e-08	7.5038e-08	2.38e-07	9.1637e-07	0	0	1.11044e-07	6.15497e-07
pAKD1-IncP-1_	0	0	0	0	0	0	0	0
pBS228-IncP-1_	0	0	0	0	0	0	0	0
tra-A	0	0	0	0	0	0	0	0
traN	0	0	0	0	0	0	0	0
trb-C	4.0793e-05	5.93287e-05	3.86996e-05	4.49967e-05	0.000150994	0.000134923	5.28344e-05	7.4878e-05
trfa	0	0	0	0	0	0	0	0
Transposon	7.19633e-07	7.6778e-07	9.95667e-07	1.21253e-06	5.1875e-06	4.63984e-06	1.36704e-06	1.85241e-06
Tn3	0	0	0	0	0	0	0	0
TN5403	0	0	0	0	0	0	0	0
tnpA_1	0	0	0	0	0	0	0	0
tnpA_2	4.44967e-07	1.89348e-06	9.39667e-07	3.77497e-06	0	0	6.10868e-07	2.79735e-06
tnpA_3	0	0	5.6e-08	3.06725e-07	0	0	2.47059e-08	2.0373e-07
tnpA_4	0	0	0	0	0	0	0	0
tnpA_5	0	0	0	0	0	0	0	0
tnpA_6	0	0	0	0	5.1875e-06	1.46725e-05	6.10294e-07	5.03261e-06
tnpA_7	2.74667e-07	1.50441e-06	0	0	0	0	1.21176e-07	9.99247e-07
Tp614	0	0	0	0	0	0	0	0
Total	0.00252921	0.000346921	0.00269066	0.000142621	0.00220996	7.75845e-05	0.00256288	0.000250552
