# Supplementary material for: Characterization of the gut microbiome and resistome of Galapagos marine iguanas (Amblyrhynchus cristatus) from uninhabited islands
Source: Anim Microbiome. 2022 Dec 14;4:65. doi: 10.1186/s42523-022-00218-4 (PMC9749353; doi:10.1186/s42523-022-00218-4)
Supplement: Supplementary file 3 — Additional file 3. (Excel format). Differentially abundant taxa classified with Kraken2 (mNGS) and analyzed with ANCOM-BC [file 42523_2022_218_MOESM3_ESM.xlsx]

## Sheet: Sheet1
Comparison	Taxa	Beta	Standard error	W	p-value	q-value	Differentially abundant
CDvsRA	Aureococcus anophagefferens virus	3.62582	0.275834	13.145	1.81891e-39	1.46859e-35	TRUE
CDvsRA	Eubacterium maltosivorans	0.760544	0.113456	6.70341	2.03614e-11	1.64378e-07	TRUE
CDvsPE	Mucinivorans	1.01336	0.162345	6.24198	4.32074e-10	3.69856e-06	TRUE
CDvsPE	Mucinivorans hirudinis	1.01336	0.162345	6.24198	4.32074e-10	3.69856e-06	TRUE
CDvsPE	Draconibacterium orientale	0.594095	0.0955981	6.2145	5.14873e-10	4.40629e-06	TRUE
CDvsPE	Alcaligenaceae bacterium SJ-26	2.22358	0.36899	6.02612	1.6794e-09	1.43706e-05	TRUE
CDvsPE	unclassified Alcaligenaceae	2.22358	0.36899	6.02612	1.6794e-09	1.43706e-05	TRUE
CDvsPE	Shigella dysenteriae	3.39184	0.574731	5.90163	3.59936e-09	3.07925e-05	TRUE
CDvsPE	unclassified Planctomycetes	0.354283	0.0602006	5.88505	3.97937e-09	3.40395e-05	TRUE
CDvsPE	Thalassolituus	0.624802	0.106674	5.85713	4.7094e-09	4.02795e-05	TRUE
CDvsPE	Thalassolituus oleivorans	0.624802	0.106674	5.85713	4.7094e-09	4.02795e-05	TRUE
CDvsPE	Auritidibacter	1.67554	0.287113	5.83581	5.35301e-09	4.57736e-05	TRUE
CDvsPE	Auritidibacter sp. NML130574	1.67554	0.287113	5.83581	5.35301e-09	4.57736e-05	TRUE
CDvsPE	unclassified Auritidibacter	1.67554	0.287113	5.83581	5.35301e-09	4.57736e-05	TRUE
CDvsPE	Alistipes sp. dk3624	1.67556	0.289183	5.79412	6.86819e-09	5.87093e-05	TRUE
CDvsPE	unclassified Alistipes	1.67556	0.289183	5.79412	6.86819e-09	5.87093e-05	TRUE
CDvsPE	Synechococcus lividus	2.34479	0.409891	5.72051	1.06204e-08	9.07615e-05	TRUE
PEvsRA	Eubacterium maltosivorans	0.781755	0.141163	5.53797	3.06e-08	0.000257132	TRUE
CDvsPE	Prevotella dentalis	0.725137	0.131532	5.51302	3.52722e-08	0.000301401	TRUE
PEvsRA	Aureococcus anophagefferens virus	2.49348	0.454856	5.48193	4.21e-08	0.000353448	TRUE
CDvsPE	Halieaceae	0.613761	0.112004	5.47981	4.25794e-08	0.000363798	TRUE
CDvsPE	Deinococcus peraridilitoris	1.79933	0.328539	5.47677	4.33166e-08	0.000370053	TRUE
CDvsPE	Odoribacteraceae	1.40545	0.256783	5.47329	4.41766e-08	0.000377356	TRUE
CDvsPE	Photobacterium damselae	2.22295	0.414412	5.36411	8.13508e-08	0.000694817	TRUE
CDvsPE	Parasphingopyxis sp. CP4	1.7239	0.329373	5.2339	1.65973e-07	0.00141741	TRUE
CDvsPE	unclassified Parasphingopyxis	1.7239	0.329373	5.2339	1.65973e-07	0.00141741	TRUE
CDvsPE	Arcanobacterium haemolyticum	1.97052	0.377217	5.22382	1.75271e-07	0.00149646	TRUE
CDvsPE	Jannaschia	1.83664	0.351961	5.21829	1.80582e-07	0.00154163	TRUE
CDvsPE	Jannaschia sp. CCS1	1.83664	0.351961	5.21829	1.80582e-07	0.00154163	TRUE
CDvsPE	unclassified Jannaschia	1.83664	0.351961	5.21829	1.80582e-07	0.00154163	TRUE
CDvsPE	Hymenobacter sp. S2-20-2	1.66844	0.319868	5.21602	1.82811e-07	0.00156011	TRUE
CDvsPE	Proteiniphilum	0.789321	0.151367	5.2146	1.84216e-07	0.00157192	TRUE
CDvsPE	Proteiniphilum saccharofermentans	0.789321	0.151367	5.2146	1.84216e-07	0.00157192	TRUE
CDvsPE	Pelobacter carbinolicus	0.530945	0.10184	5.21351	1.85302e-07	0.00158081	TRUE
CDvsPE	Planctomycetes	0.33614	0.0648313	5.18485	2.16189e-07	0.00184409	TRUE
CDvsPE	Deinococcus gobiensis	1.86249	0.359242	5.18449	2.16601e-07	0.00184739	TRUE
CDvsRA	Dehalobacter	0.814485	0.158	5.15497	2.53665e-07	0.00204682	TRUE
CDvsPE	Sinimarinibacterium	1.78162	0.34772	5.12372	2.99562e-07	0.00255467	TRUE
CDvsPE	Sinimarinibacterium sp. NLF-5-8	1.78162	0.34772	5.12372	2.99562e-07	0.00255467	TRUE
CDvsPE	unclassified Sinimarinibacterium	1.78162	0.34772	5.12372	2.99562e-07	0.00255467	TRUE
CDvsPE	Serratia	0.272272	0.0534328	5.0956	3.47634e-07	0.00296358	TRUE
CDvsPE	Altererythrobacter atlanticus	2.0677	0.412303	5.01498	5.30377e-07	0.00452093	TRUE
CDvsPE	Draconibacterium	0.463616	0.0926237	5.00537	5.57547e-07	0.00475197	TRUE
CDvsPE	Steroidobacter	1.36073	0.272429	4.99479	5.88983e-07	0.00501932	TRUE
CDvsPE	Steroidobacter denitrificans	1.36073	0.272429	4.99479	5.88983e-07	0.00501932	TRUE
CDvsPE	Steroidobacteraceae	1.36073	0.272429	4.99479	5.88983e-07	0.00501932	TRUE
CDvsPE	Thalassospira	0.474372	0.0950887	4.98873	6.07782e-07	0.00517709	TRUE
CDvsPE	Paenibacillus yonginensis	0.52036	0.104731	4.96852	6.74661e-07	0.00574609	TRUE
CDvsPE	Planctomycetes bacterium Pan153	2.74936	0.554282	4.96023	7.04103e-07	0.00599614	TRUE
CDvsRA	[Clostridium] innocuum	0.634256	0.128155	4.94913	7.45476e-07	0.0060145	TRUE
CDvsPE	Photobacterium	1.92168	0.39095	4.91541	8.85949e-07	0.00754386	TRUE
CDvsPE	Dickeya zeae	0.537333	0.109387	4.9122	9.00607e-07	0.00766777	TRUE
CDvsPE	Neisseria zoodegmatis	1.79074	0.364935	4.907	9.24817e-07	0.00787204	TRUE
CDvsPE	Desulfosarcina	0.696365	0.142363	4.89146	1.00091e-06	0.00851875	TRUE
PEvsRA	Lachnoclostridium sp. YL32	0.843977	0.172933	4.88037	1.06e-06	0.00885448	TRUE
PEvsRA	unclassified Lachnoclostridium	0.843977	0.172933	4.88037	1.06e-06	0.00885448	TRUE
CDvsPE	Desulfosarcina ovata	0.467329	0.0958647	4.87488	1.08875e-06	0.00926527	TRUE
CDvsPE	Candidatus Rickettsiella viridis	1.48088	0.305267	4.85108	1.22789e-06	0.0104469	TRUE
CDvsPE	Rickettsiella	1.48088	0.305267	4.85108	1.22789e-06	0.0104469	TRUE
CDvsPE	FCB group	0.688878	0.142086	4.84831	1.24519e-06	0.0105916	TRUE
CDvsPE	Bacteroidetes/Chlorobi group	0.689685	0.142307	4.84645	1.25692e-06	0.0106901	TRUE
CDvsRA	Aeromonas hydrophila	0.493613	0.101853	4.84634	1.25759e-06	0.0101438	TRUE
CDvsPE	Bacteroides ovatus	1.91747	0.396039	4.84162	1.28783e-06	0.0109517	TRUE
CDvsPE	Cellvibrio sp. PSBB023	1.71547	0.354433	4.84004	1.29812e-06	0.0110379	TRUE
CDvsPE	Bacteroidetes	0.691559	0.142923	4.8387	1.30693e-06	0.0111115	TRUE
PEvsRA	Pseudothermotoga hypogea	1.40895	0.291745	4.82939	1.37e-06	0.0114464	TRUE
CDvsPE	Sulfitobacter sp. SK012	1.68365	0.350846	4.79884	1.59588e-06	0.0135665	TRUE
CDvsPE	Bacteroides caecimuris	0.974076	0.203416	4.7886	1.67952e-06	0.014276	TRUE
CDvsRA	Lachnoclostridium sp. YL32	0.846035	0.177247	4.77321	1.81316e-06	0.0146214	TRUE
CDvsRA	unclassified Lachnoclostridium	0.846035	0.177247	4.77321	1.81316e-06	0.0146214	TRUE
PEvsRA	Sphingomonas sp. LM7	2.02659	0.42474	4.77136	1.83e-06	0.0152698	TRUE
PEvsRA	Virgibacillus sp. Bac330	0.866296	0.182243	4.75351	2e-06	0.0166805	TRUE
CDvsPE	Acetobacter	0.298979	0.0633983	4.71589	2.4066e-06	0.0204537	TRUE
CDvsPE	Tannerella	0.946733	0.201259	4.70406	2.55042e-06	0.0216735	TRUE
CDvsPE	Neisseria chenwenguii	1.46231	0.311049	4.70122	2.58614e-06	0.0219744	TRUE
CDvsPE	Planctomycetes bacterium TBK1r	1.54371	0.328912	4.69337	2.68737e-06	0.0228319	TRUE
CDvsPE	Chlorobi	0.547127	0.117032	4.675	2.93949e-06	0.024971	TRUE
CDvsPE	Chlorobia	0.547127	0.117032	4.675	2.93949e-06	0.024971	TRUE
CDvsPE	Chlorobiaceae	0.547127	0.117032	4.675	2.93949e-06	0.024971	TRUE
CDvsPE	Chlorobiales	0.547127	0.117032	4.675	2.93949e-06	0.024971	TRUE
CDvsPE	Pseudomonas umsongensis	1.39016	0.297401	4.67438	2.94849e-06	0.0250356	TRUE
CDvsPE	Odoribacter	1.13392	0.243108	4.66427	3.09719e-06	0.0262951	TRUE
CDvsPE	Odoribacter splanchnicus	1.13392	0.243108	4.66427	3.09719e-06	0.0262951	TRUE
CDvsPE	Verrucomicrobia bacterium S94	1.23172	0.264707	4.65316	3.26889e-06	0.0277464	TRUE
CDvsPE	Enterobacteriaceae bacterium strain FGI 57	1.37417	0.295859	4.64466	3.4063e-06	0.0289093	TRUE
CDvsPE	Bacteroides sp. HF-5141	1.33887	0.288372	4.64286	3.43622e-06	0.0291597	TRUE
CDvsPE	Erythrobacter sp. HL-111	1.84483	0.398814	4.6258	3.73148e-06	0.0316616	TRUE
PEvsRA	Paenibacillus sp. CAA11	0.696311	0.150541	4.62539	3.74e-06	0.0310824	TRUE
PEvsRA	Thermococcus nautili	2.34558	0.507143	4.62508	3.74e-06	0.0311241	TRUE
CDvsPE	Rickettsia endosymbiont of Ixodes scapularis	2.12229	0.45892	4.62454	3.75431e-06	0.0318516	TRUE
CDvsPE	unclassified spotted fever group	2.12229	0.45892	4.62454	3.75431e-06	0.0318516	TRUE
CDvsPE	Bacillus virus G	1.62405	0.351196	4.62435	3.75777e-06	0.0318734	TRUE
CDvsPE	Shewanella algae	2.98996	0.647371	4.61861	3.86316e-06	0.0327635	TRUE
CDvsPE	Opitutae	0.992616	0.215264	4.61115	4.00444e-06	0.0339577	TRUE
CDvsPE	Nibricoccus	0.516341	0.112246	4.60008	4.22337e-06	0.03581	TRUE
CDvsPE	Nibricoccus aquaticus	0.516341	0.112246	4.60008	4.22337e-06	0.03581	TRUE
CDvsPE	Mycoplasma yeatsii	0.628123	0.136799	4.59157	4.39932e-06	0.037293	TRUE
PEvsRA	Burkholderia sp. PAMC 26561	2.32419	0.506447	4.58921	4.45e-06	0.0369637	TRUE
CDvsPE	Desulfovibrio hydrothermalis	1.2394	0.270422	4.58321	4.57886e-06	0.0388104	TRUE
CDvsPE	Brevibacterium aurantiacum	1.82344	0.398089	4.58047	4.63932e-06	0.0393182	TRUE
CDvsPE	Mycobacterium branderi	1.65655	0.362109	4.57472	4.76853e-06	0.0404085	TRUE
CDvsPE	Bacteroides sp. CACC 737	0.840972	0.184303	4.56299	5.04307e-06	0.0427299	TRUE
CDvsPE	Bacteroidia	0.948262	0.209231	4.53213	5.83927e-06	0.0494703	TRUE
PEvsRA	Marinobacter sp. NP-4(2019)	-1.84254	0.406186	-4.53621	5.73e-06	0.047531	TRUE
PEvsRA	Paenibacillus protaetiae	-0.645039	0.14217	-4.5371	5.7e-06	0.0473373	TRUE
PEvsRA	Mixta calida	-1.76501	0.388824	-4.53935	5.64e-06	0.0468398	TRUE
PEvsRA	Odoribacter	-1.63999	0.360877	-4.54444	5.51e-06	0.0457332	TRUE
PEvsRA	Odoribacter splanchnicus	-1.63999	0.360877	-4.54444	5.51e-06	0.0457332	TRUE
PEvsRA	Dickeya	-0.604806	0.132731	-4.55662	5.2e-06	0.0431677	TRUE
PEvsRA	Labrenzia sp. THAF82	-0.626396	0.136906	-4.57538	4.75e-06	0.0394788	TRUE
PEvsRA	Parasedimentitalea	-1.60696	0.350612	-4.58329	4.58e-06	0.0380228	TRUE
PEvsRA	Parasedimentitalea marina	-1.60696	0.350612	-4.58329	4.58e-06	0.0380228	TRUE
CDvsRA	Desulfobacter hydrogenophilus	-0.502344	0.109283	-4.59673	4.29177e-06	0.0345831	TRUE
PEvsRA	Octadecabacter temperatus	-1.42691	0.309372	-4.61228	3.98e-06	0.0330931	TRUE
PEvsRA	Butyricimonas	-2.21237	0.479146	-4.61732	3.89e-06	0.0323075	TRUE
PEvsRA	Butyricimonas faecalis	-2.21237	0.479146	-4.61732	3.89e-06	0.0323075	TRUE
CDvsRA	Desulfobacter postgatei	-1.0823	0.234073	-4.62375	3.76859e-06	0.0303711	TRUE
CDvsRA	Desulfobacterium	-0.914433	0.197611	-4.62743	3.70223e-06	0.0298437	TRUE
CDvsRA	Desulfobacterium autotrophicum	-0.914433	0.197611	-4.62743	3.70223e-06	0.0298437	TRUE
CDvsRA	Halomonas socia	-1.67939	0.36291	-4.62756	3.69999e-06	0.0298293	TRUE
PEvsRA	Geobacter uraniireducens	-0.971933	0.209961	-4.62911	3.67e-06	0.0305323	TRUE
PEvsRA	Chthonomonadaceae	-1.32269	0.285304	-4.63608	3.55e-06	0.0295389	TRUE
PEvsRA	Chthonomonadales	-1.32269	0.285304	-4.63608	3.55e-06	0.0295389	TRUE
PEvsRA	Chthonomonadetes	-1.32269	0.285304	-4.63608	3.55e-06	0.0295389	TRUE
PEvsRA	Chthonomonas	-1.32269	0.285304	-4.63608	3.55e-06	0.0295389	TRUE
PEvsRA	Chthonomonas calidirosea	-1.32269	0.285304	-4.63608	3.55e-06	0.0295389	TRUE
PEvsRA	Hymenobacteraceae	-0.363736	0.0784064	-4.63911	3.5e-06	0.0291124	TRUE
PEvsRA	Cellvibrio	-0.459552	0.0988873	-4.64724	3.36e-06	0.0279929	TRUE
PEvsRA	Candidatus Koribacter	-1.71235	0.367738	-4.65644	3.22e-06	0.0267765	TRUE
PEvsRA	Candidatus Koribacter versatilis	-1.71235	0.367738	-4.65644	3.22e-06	0.0267765	TRUE
PEvsRA	Opitutaceae bacterium TAV5	-1.86353	0.399919	-4.65976	3.17e-06	0.0263553	TRUE
PEvsRA	unclassified Opitutaceae	-1.86353	0.399919	-4.65976	3.17e-06	0.0263553	TRUE
PEvsRA	Helicobacter pullorum	-1.01232	0.216493	-4.67601	2.93e-06	0.0243541	TRUE
PEvsRA	Bacteroides caecimuris	-1.79291	0.383421	-4.67609	2.92e-06	0.0243476	TRUE
PEvsRA	Sulfitobacter sp. SK011	-1.32878	0.283986	-4.67904	2.88e-06	0.0240029	TRUE
PEvsRA	Sphingorhabdus	-1.07435	0.229036	-4.69076	2.72e-06	0.022671	TRUE
PEvsRA	Erwinia tasmaniensis	-2.05623	0.437779	-4.69696	2.64e-06	0.0219959	TRUE
PEvsRA	Chlorobium	-0.669015	0.142384	-4.69866	2.62e-06	0.0218164	TRUE
PEvsRA	Neoasaia	-1.33397	0.283815	-4.70014	2.6e-06	0.0216647	TRUE
PEvsRA	Neoasaia chiangmaiensis	-1.33397	0.283815	-4.70014	2.6e-06	0.0216647	TRUE
PEvsRA	Thalassococcus	-1.74936	0.372117	-4.70111	2.59e-06	0.0215693	TRUE
PEvsRA	Thalassococcus sp. S3	-1.74936	0.372117	-4.70111	2.59e-06	0.0215693	TRUE
PEvsRA	unclassified Thalassococcus	-1.74936	0.372117	-4.70111	2.59e-06	0.0215693	TRUE
PEvsRA	Erythrobacter atlanticus	-1.55441	0.329835	-4.71269	2.44e-06	0.020381	TRUE
PEvsRA	Lactobacillus kefiranofaciens	-2.90328	0.615821	-4.71449	2.42e-06	0.0202048	TRUE
PEvsRA	Gemmata sp. SH-PL17	-1.81816	0.385502	-4.71636	2.4e-06	0.0200245	TRUE
PEvsRA	unclassified Gemmata	-1.81816	0.385502	-4.71636	2.4e-06	0.0200245	TRUE
PEvsRA	Porphyromonas cangingivalis	-0.879833	0.18547	-4.74381	2.1e-06	0.0174936	TRUE
PEvsRA	unclassified Labrenzia	-0.464272	0.0977669	-4.74876	2.05e-06	0.0170732	TRUE
PEvsRA	Meiothermus silvanus	-1.79063	0.376934	-4.75051	2.03e-06	0.0169283	TRUE
PEvsRA	Halomonas socia	-1.6531	0.346188	-4.77513	1.8e-06	0.0149885	TRUE
PEvsRA	Pseudomonas orientalis	-0.77971	0.16328	-4.77529	1.79e-06	0.0149783	TRUE
PEvsRA	Draconibacterium orientale	-0.79576	0.16661	-4.77617	1.79e-06	0.0149147	TRUE
PEvsRA	Pseudomonas umsongensis	-1.43093	0.299071	-4.78459	1.71e-06	0.0143051	TRUE
PEvsRA	Bradymonadales	-0.5981	0.12471	-4.79593	1.62e-06	0.0135202	TRUE
PEvsRA	Chromobacteriaceae	-0.347369	0.0724274	-4.7961	1.62e-06	0.0135104	TRUE
PEvsRA	Serratia marcescens	-0.416099	0.0866587	-4.80158	1.57e-06	0.0131473	TRUE
PEvsRA	Pseudomonas syringae	-0.66469	0.138233	-4.80847	1.52e-06	0.0127058	TRUE
PEvsRA	Pseudomonas syringae group genomosp. 1	-0.66469	0.138233	-4.80847	1.52e-06	0.0127058	TRUE
CDvsRA	Aquitalea magnusonii	-2.3828	0.494846	-4.81523	1.47027e-06	0.0118577	TRUE
PEvsRA	Azotobacter	-2.01202	0.416969	-4.82535	1.4e-06	0.0116779	TRUE
PEvsRA	Azotobacter group	-2.01202	0.416969	-4.82535	1.4e-06	0.0116779	TRUE
PEvsRA	Thermaerobacter marianensis	-1.79606	0.372056	-4.8274	1.38e-06	0.0115598	TRUE
CDvsRA	Pseudomonas sediminis	-1.64914	0.340171	-4.84798	1.24727e-06	0.0100617	TRUE
PEvsRA	Shigella dysenteriae	-3.27574	0.674527	-4.85636	1.2e-06	0.00999433	TRUE
CDvsPE	Gordonibacter urolithinfaciens	-1.00635	0.206683	-4.86903	1.12148e-06	0.00954271	TRUE
PEvsRA	Photobacterium	-1.91476	0.392666	-4.87631	1.08e-06	0.00903642	TRUE
CDvsPE	Gordonibacter pamelaeae	-1.30392	0.265484	-4.91151	9.03786e-07	0.00769393	TRUE
PEvsRA	Azotobacter chroococcum	-1.76649	0.358645	-4.92546	8.42e-07	0.00703839	TRUE
PEvsRA	Methylomonas methanica	-0.555361	0.112438	-4.93927	7.84e-07	0.00655859	TRUE
PEvsRA	Dickeya dadantii	-1.59486	0.321686	-4.9578	7.13e-07	0.00596381	TRUE
PEvsRA	Hyphomonas neptunium	-1.65501	0.332981	-4.97029	6.69e-07	0.00559286	TRUE
PEvsRA	Hymenobacter sp. TS19	-1.39739	0.281142	-4.97041	6.68e-07	0.00559013	TRUE
PEvsRA	Klebsiella michiganensis	-0.743235	0.149454	-4.97302	6.59e-07	0.00551603	TRUE
PEvsRA	Methylomonas	-0.887378	0.178277	-4.97752	6.44e-07	0.00539009	TRUE
PEvsRA	Labrenzia	-0.499743	0.100375	-4.97878	6.4e-07	0.00535556	TRUE
PEvsRA	Planctomycetes bacterium Pan153	-3.01327	0.604888	-4.98154	6.31e-07	0.00528035	TRUE
CDvsPE	Gordonibacter	-1.20057	0.240631	-4.98927	6.06092e-07	0.0051633	TRUE
PEvsRA	Acetobacteraceae	-0.384831	0.0768483	-5.00767	5.51e-07	0.00461245	TRUE
PEvsRA	Lonsdalea	-2.42041	0.48302	-5.01099	5.41e-07	0.0045345	TRUE
PEvsRA	Lonsdalea britannica	-2.42041	0.48302	-5.01099	5.41e-07	0.0045345	TRUE
PEvsRA	Chlorobi	-0.713449	0.141884	-5.02839	4.95e-07	0.00414397	TRUE
PEvsRA	Chlorobia	-0.713449	0.141884	-5.02839	4.95e-07	0.00414397	TRUE
PEvsRA	Chlorobiaceae	-0.713449	0.141884	-5.02839	4.95e-07	0.00414397	TRUE
PEvsRA	Chlorobiales	-0.713449	0.141884	-5.02839	4.95e-07	0.00414397	TRUE
PEvsRA	Shewanella chilikensis	-3.86681	0.767787	-5.03631	4.75e-07	0.00397663	TRUE
PEvsRA	Odoribacteraceae	-2.10404	0.417519	-5.03939	4.67e-07	0.00391365	TRUE
PEvsRA	Nitrosomonas eutropha	-3.21358	0.632474	-5.08097	3.76e-07	0.00314719	TRUE
PEvsRA	Bacteroides sp. CBA7301	-1.77072	0.344902	-5.13399	2.84e-07	0.00237769	TRUE
PEvsRA	Vibrio qinghaiensis	-2.66834	0.51799	-5.15133	2.59e-07	0.00216825	TRUE
PEvsRA	Shewanella algae	-3.33916	0.648098	-5.15225	2.57e-07	0.00215792	TRUE
PEvsRA	Raoultella terrigena	-2.27386	0.439232	-5.1769	2.26e-07	0.00189173	TRUE
PEvsRA	Francisella marina	-3.19562	0.616127	-5.18663	2.14e-07	0.00179572	TRUE
PEvsRA	Rickettsia asiatica	-2.77591	0.533611	-5.20213	1.97e-07	0.00165238	TRUE
PEvsRA	Hymenobacter	-0.657717	0.126342	-5.20583	1.93e-07	0.00162	TRUE
CDvsRA	Desulfobacter	-0.932644	0.178943	-5.21196	1.8686e-07	0.00150796	TRUE
PEvsRA	Glycocaulis	-1.67396	0.31967	-5.23652	1.64e-07	0.00137289	TRUE
PEvsRA	Glycocaulis alkaliphilus	-1.67396	0.31967	-5.23652	1.64e-07	0.00137289	TRUE
PEvsRA	Maricaulis	-2.29007	0.434244	-5.27369	1.34e-07	0.00112205	TRUE
PEvsRA	Maricaulis maris	-2.29007	0.434244	-5.27369	1.34e-07	0.00112205	TRUE
PEvsRA	Desulfobacterales	-0.625062	0.118469	-5.27616	1.32e-07	0.0011072	TRUE
PEvsRA	Endozoicomonadaceae	-0.978821	0.184628	-5.30158	1.15e-07	0.000963877	TRUE
PEvsRA	Endozoicomonas	-0.978821	0.184628	-5.30158	1.15e-07	0.000963877	TRUE
PEvsRA	Endozoicomonas montiporae	-0.978821	0.184628	-5.30158	1.15e-07	0.000963877	TRUE
CDvsRA	Streptomyces roseochromogenus	-1.89517	0.353859	-5.35573	8.52109e-08	0.000687737	TRUE
PEvsRA	Octadecabacter antarcticus	-2.17826	0.404293	-5.38782	7.13e-08	0.000598864	TRUE
PEvsRA	Tannerella	-1.17759	0.21536	-5.46799	4.55e-08	0.000382259	TRUE
PEvsRA	Desulfobacterium	-1.26312	0.230803	-5.47272	4.43e-08	0.000372267	TRUE
PEvsRA	Desulfobacterium autotrophicum	-1.26312	0.230803	-5.47272	4.43e-08	0.000372267	TRUE
PEvsRA	Photobacterium damselae	-2.25177	0.407662	-5.52362	3.32e-08	0.000279024	TRUE
PEvsRA	Halioglobus maricola	-2.16805	0.391105	-5.54338	2.97e-08	0.000249334	TRUE
PEvsRA	Alistipes sp. dk3624	-2.1992	0.395203	-5.56475	2.63e-08	0.000220679	TRUE
PEvsRA	unclassified Alistipes	-2.1992	0.395203	-5.56475	2.63e-08	0.000220679	TRUE
PEvsRA	Proteiniphilum	-1.38683	0.247257	-5.60889	2.04e-08	0.000171211	TRUE
PEvsRA	Proteiniphilum saccharofermentans	-1.38683	0.247257	-5.60889	2.04e-08	0.000171211	TRUE
CDvsRA	Neisseria animalis	-1.88777	0.333723	-5.65668	1.54327e-08	0.000124573	TRUE
PEvsRA	Fibrobacter	-0.699589	0.123551	-5.66235	1.49e-08	0.000125632	TRUE
PEvsRA	Fibrobacter succinogenes	-0.699589	0.123551	-5.66235	1.49e-08	0.000125632	TRUE
PEvsRA	Fibrobacteraceae	-0.699589	0.123551	-5.66235	1.49e-08	0.000125632	TRUE
PEvsRA	Fibrobacterales	-0.699589	0.123551	-5.66235	1.49e-08	0.000125632	TRUE
PEvsRA	Fibrobacteres	-0.699589	0.123551	-5.66235	1.49e-08	0.000125632	TRUE
PEvsRA	Fibrobacteria	-0.699589	0.123551	-5.66235	1.49e-08	0.000125632	TRUE
PEvsRA	Spirosoma sp. I-24	-2.20825	0.386245	-5.71724	1.08e-08	9.11e-05	TRUE
PEvsRA	Nibricoccus	-0.653132	0.11411	-5.7237	1.04e-08	8.77e-05	TRUE
PEvsRA	Nibricoccus aquaticus	-0.653132	0.11411	-5.7237	1.04e-08	8.77e-05	TRUE
PEvsRA	unclassified Verrucomicrobia	-1.11596	0.194756	-5.73003	1e-08	8.45e-05	TRUE
PEvsRA	Salinivibrio sp. YCSC6	-2.15607	0.374157	-5.76248	8.29e-09	6.98e-05	TRUE
PEvsRA	unclassified Salinivibrio	-2.15607	0.374157	-5.76248	8.29e-09	6.98e-05	TRUE
PEvsRA	Verrucomicrobia bacterium S94	-1.33132	0.230915	-5.76541	8.15e-09	6.86e-05	TRUE
PEvsRA	Parabacteroides	-2.99014	0.516423	-5.79009	7.04e-09	5.92e-05	TRUE
PEvsRA	Tannerellaceae	-2.90766	0.497839	-5.84057	5.2e-09	4.38e-05	TRUE
PEvsRA	Candidatus Nitrotoga	-1.76327	0.300019	-5.87721	4.17e-09	3.52e-05	TRUE
PEvsRA	Candidatus Nitrotoga sp. AM1P	-1.76327	0.300019	-5.87721	4.17e-09	3.52e-05	TRUE
PEvsRA	unclassified Candidatus Nitrotoga	-1.76327	0.300019	-5.87721	4.17e-09	3.52e-05	TRUE
PEvsRA	Shewanella sp. MR-4	-2.19346	0.372891	-5.88229	4.05e-09	3.41e-05	TRUE
PEvsRA	Prosthecochloris sp. CIB 2401	-3.26817	0.548783	-5.9553	2.6e-09	2.19e-05	TRUE
PEvsRA	Rhizobium sp. WL3	-1.97123	0.330652	-5.96164	2.5e-09	2.1e-05	TRUE
PEvsRA	Desulfobacteraceae	-0.866014	0.143064	-6.05333	1.42e-09	1.2e-05	TRUE
PEvsRA	Pseudomonas yamanorum	-1.688	0.278341	-6.06449	1.32e-09	1.12e-05	TRUE
PEvsRA	Tannerella forsythia	-1.07975	0.176829	-6.10619	1.02e-09	8.6e-06	TRUE
PEvsRA	Hymenobacter sp. PAMC 26628	-1.94579	0.318483	-6.10953	9.99e-10	8.43e-06	TRUE
PEvsRA	Neisseria animalis	-1.8356	0.290729	-6.31379	2.72e-10	2.3e-06	TRUE
PEvsRA	Ephemeroptericola	-2.28975	0.352027	-6.50446	7.8e-11	6.58e-07	TRUE
PEvsRA	Ephemeroptericola cinctiostellae	-2.28975	0.352027	-6.50446	7.8e-11	6.58e-07	TRUE
PEvsRA	Parabacteroides distasonis	-3.25776	0.500386	-6.5105	7.49e-11	6.32e-07	TRUE
PEvsRA	unclassified Planctomycetes	-0.406845	0.0624705	-6.51259	7.39e-11	6.23e-07	TRUE
PEvsRA	Neisseria zoodegmatis	-2.2332	0.336385	-6.63882	3.16e-11	2.67e-07	TRUE
PEvsRA	Desulfobacter postgatei	-1.6617	0.246911	-6.72993	1.7e-11	1.43e-07	TRUE
PEvsRA	Planctomycetes	-0.388954	0.0555556	-7.00117	2.54e-12	2.14e-08	TRUE
PEvsRA	Desulfobacter	-1.38459	0.196264	-7.05473	1.73e-12	1.46e-08	TRUE
PEvsRA	Micavibrio	-2.56787	0.356434	-7.20434	5.83e-13	4.93e-09	TRUE
PEvsRA	Micavibrio aeruginosavorus	-2.56787	0.356434	-7.20434	5.83e-13	4.93e-09	TRUE
PEvsRA	Acetobacter orientalis	-2.42781	0.330138	-7.35394	1.92e-13	1.63e-09	TRUE
PEvsRA	unclassified Kosakonia	-2.37485	0.311905	-7.61401	2.66e-14	2.24e-10	TRUE
PEvsRA	Lentisphaerae	-2.61208	0.32971	-7.92238	2.33e-15	1.97e-11	TRUE
PEvsRA	Lentisphaeria	-2.61208	0.32971	-7.92238	2.33e-15	1.97e-11	TRUE
PEvsRA	unclassified Victivallales	-2.61208	0.32971	-7.92238	2.33e-15	1.97e-11	TRUE
PEvsRA	Victivallales	-2.61208	0.32971	-7.92238	2.33e-15	1.97e-11	TRUE
PEvsRA	Victivallales bacterium CCUG 44730	-2.61208	0.32971	-7.92238	2.33e-15	1.97e-11	TRUE
PEvsRA	Pseudomonas xinjiangensis	-2.06539	0.26022	-7.93708	2.07e-15	1.75e-11	TRUE
PEvsRA	Cellvibrio sp. PSBB023	-2.20418	0.269173	-8.18869	2.64e-16	2.23e-12	TRUE
PEvsRA	Neisseria wadsworthii	-2.37294	0.244511	-9.70484	2.88e-22	2.43e-18	TRUE
PEvsRA	Xanthomonas oryzae	-3.102	0.300101	-10.3365	4.82e-25	4.07e-21	TRUE
