# Supplementary material for: Characterization of the gut microbiome and resistome of Galapagos marine iguanas (Amblyrhynchus cristatus) from uninhabited islands
Source: Anim Microbiome. 2022 Dec 14;4:65. doi: 10.1186/s42523-022-00218-4 (PMC9749353; doi:10.1186/s42523-022-00218-4)
Supplement: Supplementary file 4 — Additional file 4. (Excel format). Microbial metabolic pathways relative abundance (based on reads per kilobase) and classification [file 42523_2022_218_MOESM4_ESM.xlsx]

## Sheet: Pathway_abundance
# Pathway	CD11	CD13	CD15	CD18	CD21	CD27	CD34	CD38	CD44	CD49	CD4	CD6	PE04	PE23	PE25	PE32	PE36	PE37	PE48	PE49	PE52	PE54	PE57	PE60	R01	R02	R03	R04	R05	R06	R07	R08
Island	Fernandina	Fernandina	Fernandina	Fernandina	Fernandina	Fernandina	Fernandina	Fernandina	Fernandina	Fernandina	Fernandina	Fernandina	Fernandina	Fernandina	Fernandina	Fernandina	Fernandina	Fernandina	Fernandina	Fernandina	Fernandina	Fernandina	Fernandina	Fernandina	Rabida	Rabida	Rabida	Rabida	Rabida	Rabida	Rabida	Rabida
Location	Cabo Douglas	Cabo Douglas	Cabo Douglas	Cabo Douglas	Cabo Douglas	Cabo Douglas	Cabo Douglas	Cabo Douglas	Cabo Douglas	Cabo Douglas	Cabo Douglas	Cabo Douglas	Punta Espinoza	Punta Espinoza	Punta Espinoza	Punta Espinoza	Punta Espinoza	Punta Espinoza	Punta Espinoza	Punta Espinoza	Punta Espinoza	Punta Espinoza	Punta Espinoza	Punta Espinoza	Rabida	Rabida	Rabida	Rabida	Rabida	Rabida	Rabida	Rabida
1CMET2-PWY: folate transformations III (E. coli)	8.35e-05	6.42e-05	4.2e-05	6.78e-05	0.00010421	6.26e-05	4.74e-05	6.31e-05	5.79e-05	0.000109099	0.000104391	7.68e-05	6.53e-05	0.000109816	0.000113478	0.000109742	0.000101176	9.96e-05	4.37e-05	7.79e-05	8.27e-05	6.1e-05	7.43e-05	9.87e-05	8.03e-05	8.12e-05	8.55e-05	7.55e-05	7.88e-05	5.32e-05	4.71e-05	4.49e-05
1CMET2-PWY: folate transformations III (E. coli)|g__Butyricimonas.s__Butyricimonas_synergistica	0	0	0	0	0	0	0	0	0	0	0	0	0	0	0	5.58e-06	0	0	0	0	0	0	0	0	0	0	0	0	0	0	0	0
1CMET2-PWY: folate transformations III (E. coli)|g__Parabacteroides.s__Parabacteroides_distasonis	0	0	0	0	0	0	0	0	0	0	0	0	1.4e-05	0	2.09e-05	4.99e-06	6.36e-06	0	0	0	0	0	0	0	0	0	0	0	0	0	0	0
1CMET2-PWY: folate transformations III (E. coli)|g__Vibrio.s__Vibrio_alginolyticus	0	0	0	0	0	0	0	0	0	0	0	0	0	1.28e-05	0	0	0	0	0	0	0	0	0	0	0	0	0	0	0	0	0	0
1CMET2-PWY: folate transformations III (E. coli)|unclassified	8.14e-05	6.38e-05	2.85e-05	5.97e-05	0.000103353	6.07e-05	4.73e-05	6.3e-05	5.56e-05	0.000107378	8.17e-05	6.11e-05	3.06e-05	6.32e-05	6.57e-05	6.15e-05	3.51e-05	5.62e-05	0	6.96e-05	6.84e-05	5.59e-05	7.21e-05	8.27e-05	8.03e-05	7.23e-05	8.55e-05	7.55e-05	6e-05	4.79e-05	4.67e-05	4.49e-05
ANAEROFRUCAT-PWY: homolactic fermentation	1.79e-05	4.95e-05	9.36e-05	9.49e-05	1.77e-05	0	0	2.43e-05	4.77e-05	4.96e-05	0.000113436	3.58e-05	0.000104161	6.4e-05	0.000109172	9.05e-05	9.1e-05	5.41e-05	4.57e-05	3.39e-05	4.03e-05	9.81e-06	9.91e-06	1.52e-05	0	6.28e-05	1.9e-05	5.59e-06	3.74e-05	0	0.000133406	0
ANAEROFRUCAT-PWY: homolactic fermentation|unclassified	1.79e-05	4.94e-05	8.97e-05	5.94e-05	1.75e-05	0	0	0	0	3.64e-05	2.81e-05	3.52e-05	6.57e-05	2.8e-05	5.79e-05	2.74e-05	1.83e-05	9.82e-06	3.72e-05	3.39e-05	0	9.79e-06	9.9e-06	0	0	0	1.9e-05	5.59e-06	1.08e-05	0	8.37e-05	0
ANAGLYCOLYSIS-PWY: glycolysis III (from glucose)	0.000206867	0.000258754	0.000167171	0.000258364	0.000276108	0.000215781	0.000293835	0.000299613	0.000317255	0.00026324	0.000225079	0.00021012	0.000184522	0.000240654	0.000189731	0.000202472	0.000150095	0.00016477	0.000187924	0.000294648	0.000213481	0.00018436	0.000239832	0.000223439	0.000276666	0.000228693	0.000341712	0.000272641	0.000235589	0.000230609	0.000228241	0.000320419
ANAGLYCOLYSIS-PWY: glycolysis III (from glucose)|g__Parabacteroides.s__Parabacteroides_distasonis	0	0	0	0	0	0	0	0	0	0	0	0	1.56e-05	0	2.32e-05	5.26e-06	7.97e-06	0	0	0	0	0	0	0	0	0	0	0	0	0	0	0
ANAGLYCOLYSIS-PWY: glycolysis III (from glucose)|unclassified	0.000205874	0.000255113	0.000165807	0.000250509	0.000267839	0.000214003	0.000290769	0.000296137	0.000299643	0.000246428	0.000190068	0.00019175	0.000150845	0.000225854	0.00014087	0.000177881	0.000108363	0.000150177	0.000186557	0.000291582	0.000207081	0.000178369	0.000236937	0.00021814	0.000276458	0.000224019	0.000341131	0.000272641	0.000228029	0.000229528	0.000219307	0.000320419
ARG+POLYAMINE-SYN: superpathway of arginine and polyamine biosynthesis	1.92e-05	7.84e-05	8.48e-05	7.14e-05	7.55e-05	6.47e-05	4.98e-05	0.000104745	9.68e-05	5.39e-05	7.25e-05	7.5e-05	6.01e-05	7.82e-05	6.73e-05	3.68e-05	3.44e-05	3.16e-05	4.49e-05	8.16e-05	7.4e-05	3.78e-05	6.25e-05	5.6e-05	8.66e-05	6.58e-05	8.74e-05	6.19e-05	4.1e-05	4.53e-05	0	0.000109584
ARG+POLYAMINE-SYN: superpathway of arginine and polyamine biosynthesis|unclassified	1.86e-05	7.76e-05	8.35e-05	7.09e-05	7.5e-05	6.45e-05	4.97e-05	0.000104085	8.85e-05	5.37e-05	5.21e-05	7.17e-05	3.11e-05	5.21e-05	4.88e-05	3.51e-05	2.58e-05	1.97e-05	4.49e-05	8.14e-05	4.29e-05	3.78e-05	6.16e-05	5.55e-05	6.98e-05	6.35e-05	8.73e-05	6.19e-05	4.06e-05	4.5e-05	0	0.000109584
ARGININE-SYN4-PWY: L-ornithine biosynthesis II	0	1.12e-05	0	1.77e-05	8.87e-06	2.41e-05	8.94e-06	7.62e-06	0	5.53e-05	0.000153921	1.27e-05	3.9e-05	1.52e-05	2.95e-05	2.27e-05	4.37e-05	4.24e-05	2.63e-05	3.05e-05	4.35e-05	2.71e-05	4.19e-05	2.43e-05	7.53e-06	9.47e-06	0	3.53e-05	1.53e-05	1.9e-05	0	0
ARGININE-SYN4-PWY: L-ornithine biosynthesis II|g__Bacteroides.s__Bacteroides_ovatus	0	0	0	0	0	0	0	0	0	0	0	0	0	0	0	0	2.93e-06	0	0	0	0	0	0	0	0	0	0	0	0	0	0	0
ARGININE-SYN4-PWY: L-ornithine biosynthesis II|g__Parabacteroides.s__Parabacteroides_distasonis	0	0	0	0	0	0	0	0	0	0	0	0	1.28e-05	0	1.94e-05	3.14e-06	6.07e-06	0	0	0	0	0	0	0	0	0	0	0	0	0	0	0
ARGININE-SYN4-PWY: L-ornithine biosynthesis II|unclassified	0	1.12e-05	0	1.77e-05	8.87e-06	2.4e-05	8.93e-06	7.62e-06	0	5.5e-05	2.05e-05	1.27e-05	1.62e-05	1.06e-05	1.79e-05	1.65e-05	3.3e-05	3.79e-05	2.61e-05	1.64e-05	4.34e-05	2.71e-05	1.87e-05	2.43e-05	7.53e-06	9.46e-06	0	3.53e-05	6.91e-06	1.9e-05	0	0
ARGSYN-PWY: L-arginine biosynthesis I (via L-ornithine)	0.000112928	0.000238589	0.000134899	0.000233886	0.000285597	0.000229279	0.000268545	0.000274801	0.000267128	0.000190377	0.000214562	0.000194334	0.000162592	0.000214337	0.000187953	0.000233202	0.000192003	0.000216768	0.000217414	0.000230492	0.000200596	0.000176588	0.000186438	0.000236563	0.000232904	0.000271864	0.00027587	0.000181095	0.000165212	0.000225586	0.000158589	0.000248512
ARGSYN-PWY: L-arginine biosynthesis I (via L-ornithine)|g__Shewanella.s__Shewanella_algae	0	0	0	0	0	0	0	0	0	0	0	0	0	6.68e-06	2.74e-06	0	3.63e-06	0	0	0	0	0	0	0	0	0	0	0	0	0	0	0
ARGSYN-PWY: L-arginine biosynthesis I (via L-ornithine)|g__Vibrio.s__Vibrio_alginolyticus	0	0	0	0	0	0	0	0	0	0	0	0	0	1.56e-05	0	0	0	0	0	0	0	0	0	0	0	0	0	0	0	0	0	0
ARGSYN-PWY: L-arginine biosynthesis I (via L-ornithine)|unclassified	0.000112345	0.000233587	0.000124106	0.000218719	0.000274798	0.000223514	0.00026352	0.000260236	0.000257377	0.000187825	0.000200336	0.000185668	0.000146066	0.000156793	0.000159711	0.000205251	0.000166716	0.000206875	0.000212301	0.000227717	0.000193213	0.000175681	0.000180258	0.000234116	0.000232736	0.000259645	0.000273983	0.000181095	0.000156839	0.000221739	0.000153589	0.000248512
ARGSYNBSUB-PWY: L-arginine biosynthesis II (acetyl cycle)	0.00012627	0.000191541	0.000121979	0.000169764	0.000235383	0.000204921	0.000233762	0.000219311	0.000224334	0.000148417	0.000181461	0.000144915	0.000187089	0.000191168	0.000161487	0.000200058	0.000171873	0.000196334	0.000180315	0.000194493	0.000157508	0.000151116	0.000141812	0.000201359	0.000186614	0.000269616	0.000226809	0.000136698	0.000118051	0.000202593	0.000118817	0.000189416
ARGSYNBSUB-PWY: L-arginine biosynthesis II (acetyl cycle)|g__Eggerthella.s__Eggerthella_lenta	0	0	0	6.6e-06	0	0	0	0	0	0	0	0	0	0	0	0	0	0	0	0	0	0	0	0	0	0	0	0	0	0	0	0
ARGSYNBSUB-PWY: L-arginine biosynthesis II (acetyl cycle)|g__Shewanella.s__Shewanella_algae	0	0	0	0	0	0	0	0	0	0	0	0	0	5.35e-06	0	0	0	0	0	0	0	0	0	0	0	0	0	0	0	0	0	0
ARGSYNBSUB-PWY: L-arginine biosynthesis II (acetyl cycle)|g__Vibrio.s__Vibrio_alginolyticus	0	0	0	0	0	0	0	0	0	0	0	0	0	1.37e-05	0	0	0	0	0	0	0	0	0	0	0	0	0	0	0	0	0	0
ARGSYNBSUB-PWY: L-arginine biosynthesis II (acetyl cycle)|unclassified	0.000125687	0.000186164	0.000116297	0.000155449	0.000221303	0.000195262	0.000223053	0.000198536	0.000211977	0.000147143	0.000170332	0.000136409	0.000171826	0.00015347	0.000150244	0.000184447	0.000154431	0.000190838	0.000175617	0.000193338	0.000149969	0.000150573	0.000134885	0.00019706	0.000186527	0.000256479	0.000225907	0.000136698	0.000115061	0.000201788	0.000116549	0.000189416
ARO-PWY: chorismate biosynthesis I	0.000100613	0.00010412	6.83e-05	0.00010135	0.000126067	0.000122601	0.000161764	0.000108719	0.000114522	0.000130796	0.000138727	0.000108328	0.000125249	0.000142602	0.000124279	0.000142411	0.00012747	0.000130543	9.49e-05	0.000116814	9.56e-05	0.000117307	0.000122135	0.000114253	8.54e-05	0.000137681	0.00011225	0.000112053	9.39e-05	0.000112684	0.000118025	0.000120771
ARO-PWY: chorismate biosynthesis I|g__Alistipes.s__Alistipes_shahii	0	0	0	0	0	0	0	0	0	0	0	0	0	0	0	9.93e-06	0	0	0	0	0	0	0	0	0	0	0	0	0	0	0	0
ARO-PWY: chorismate biosynthesis I|g__Eggerthella.s__Eggerthella_lenta	0	0	0	0	0	7.39e-06	8.48e-06	0	0	0	0	0	0	0	0	0	0	0	0	0	0	0	0	0	0	0	0	0	0	0	0	0
ARO-PWY: chorismate biosynthesis I|g__Parabacteroides.s__Parabacteroides_distasonis	0	0	0	0	0	0	0	0	0	0	0	0	1.63e-05	0	1.88e-05	3.85e-06	6.6e-06	0	0	0	0	0	0	0	0	0	0	0	0	0	0	0
ARO-PWY: chorismate biosynthesis I|g__Shewanella.s__Shewanella_algae	0	0	0	0	0	0	0	0	0	0	0	0	0	6.22e-06	4.09e-06	0	0	0	0	0	0	0	0	0	0	0	0	0	0	0	0	0
ARO-PWY: chorismate biosynthesis I|g__Vibrio.s__Vibrio_alginolyticus	0	0	0	0	0	0	0	0	0	0	0	0	0	2.04e-05	0	0	0	0	0	0	0	0	0	0	0	0	0	0	0	0	0	0
ARO-PWY: chorismate biosynthesis I|unclassified	7.48e-05	9.48e-05	5.55e-05	9.33e-05	0.000106666	0.000101876	0.000152784	9.49e-05	0.000102844	0.000129581	0.000117799	9.21e-05	9.16e-05	9.79e-05	8.88e-05	0.000104233	9.36e-05	0.000116643	8.67e-05	0.000116814	8.5e-05	0.000117102	0.000115966	0.000112353	8.46e-05	0.000117203	0.000111234	0.000112053	7.93e-05	0.000108453	9.6e-05	0.000120771
ASPASN-PWY: superpathway of L-aspartate and L-asparagine biosynthesis	2.3e-05	3.71e-05	2.57e-05	2.4e-05	2.37e-05	3.8e-05	0	3.39e-05	2.7e-05	5.31e-05	8.65e-05	5.7e-05	6.22e-05	5.33e-05	5.92e-05	5.63e-05	4.24e-05	4.55e-05	4.05e-05	5.96e-05	3.69e-05	3.91e-05	7.14e-05	3.89e-05	1.87e-05	1.13e-05	2.45e-05	7.59e-05	3.19e-05	3.58e-05	6.97e-06	1.71e-05
ASPASN-PWY: superpathway of L-aspartate and L-asparagine biosynthesis|g__Butyricimonas.s__Butyricimonas_synergistica	0	0	0	0	0	0	0	0	0	0	0	0	0	0	0	4.34e-06	2.87e-06	0	0	0	0	0	0	0	0	0	0	0	0	0	0	0
ASPASN-PWY: superpathway of L-aspartate and L-asparagine biosynthesis|g__Klebsiella.s__Klebsiella_pneumoniae	0	0	0	0	0	0	0	0	0	0	0	9.96e-06	0	0	0	0	0	0	0	0	0	0	0	0	0	0	0	0	0	0	0	0
ASPASN-PWY: superpathway of L-aspartate and L-asparagine biosynthesis|g__Parabacteroides.s__Parabacteroides_distasonis	0	0	0	0	0	0	0	0	0	0	0	0	1.17e-05	0	1.88e-05	4.26e-06	5.79e-06	0	0	0	0	0	0	0	0	0	0	0	0	0	0	0
ASPASN-PWY: superpathway of L-aspartate and L-asparagine biosynthesis|g__Salmonella.s__Salmonella_enterica	0	0	0	0	0	0	0	0	0	0	0	0	0	0	0	0	0	4.29e-06	0	0	0	0	0	0	0	0	0	0	0	0	0	0
ASPASN-PWY: superpathway of L-aspartate and L-asparagine biosynthesis|g__Vibrio.s__Vibrio_alginolyticus	0	0	0	0	0	0	0	0	0	0	0	0	0	7.32e-06	0	0	0	0	0	0	0	0	0	0	0	0	0	0	0	0	0	0
ASPASN-PWY: superpathway of L-aspartate and L-asparagine biosynthesis|unclassified	1.26e-05	3.05e-05	2.57e-05	1.09e-05	2.37e-05	3.8e-05	0	3.39e-05	1.8e-05	5.31e-05	4.82e-05	4.73e-05	5.29e-05	2.56e-05	2.59e-05	3.17e-05	2.58e-05	3.2e-05	3.4e-05	5.85e-05	2.59e-05	3.04e-05	6.37e-05	3.28e-05	0	8.03e-06	2.43e-05	7.59e-05	3.17e-05	3.54e-05	6.79e-06	1.71e-05
AST-PWY: L-arginine degradation II (AST pathway)	0	0	0	0	0	0	0	0	4.04e-06	0	3.75e-06	5.13e-06	0	9.52e-06	0	0	0	0	0	0	0	0	0	0	0	0	0	0	0	0	0	0
AST-PWY: L-arginine degradation II (AST pathway)|g__Shewanella.s__Shewanella_algae	0	0	0	0	0	0	0	0	0	0	0	0	0	6.04e-06	0	0	0	0	0	0	0	0	0	0	0	0	0	0	0	0	0	0
AST-PWY: L-arginine degradation II (AST pathway)|unclassified	0	0	0	0	0	0	0	0	0	0	3.2e-06	0	0	0	0	0	0	0	0	0	0	0	0	0	0	0	0	0	0	0	0	0
BIOTIN-BIOSYNTHESIS-PWY: biotin biosynthesis I	0	0	0	0	0	0	0	0	0	0	1.3e-05	0	0	5.34e-05	0	0	0	9.11e-06	0	0	1.3e-05	0	1.71e-05	9.67e-06	0	0	0	0	0	0	0	0
BIOTIN-BIOSYNTHESIS-PWY: biotin biosynthesis I|g__Vibrio.s__Vibrio_alginolyticus	0	0	0	0	0	0	0	0	0	0	0	0	0	1.77e-05	0	0	0	0	0	0	0	0	0	0	0	0	0	0	0	0	0	0
BIOTIN-BIOSYNTHESIS-PWY: biotin biosynthesis I|unclassified	0	0	0	0	0	0	0	0	0	0	0	0	0	0	0	0	0	5.08e-06	0	0	6.27e-06	0	0	6.12e-06	0	0	0	0	0	0	0	0
BRANCHED-CHAIN-AA-SYN-PWY: superpathway of branched chain amino acid biosynthesis	0.00038953	0.000362509	0.000257794	0.00036572	0.000442403	0.00035841	0.00038671	0.000413381	0.000448905	0.000385985	0.000303661	0.000326548	0.000241475	0.000280489	0.000242864	0.000284445	0.000230436	0.000267661	0.000313873	0.000403058	0.000314546	0.000296114	0.000283364	0.000338178	0.00035022	0.000378463	0.000415527	0.000343278	0.000313033	0.000366588	0.000297661	0.000429402
BRANCHED-CHAIN-AA-SYN-PWY: superpathway of branched chain amino acid biosynthesis|g__Bacteroides.s__Bacteroides_ovatus	0	0	0	0	0	0	0	0	0	0	0	0	0	0	0	0	3.95e-06	0	0	0	0	0	0	0	0	0	0	0	5.02e-06	0	0	0
BRANCHED-CHAIN-AA-SYN-PWY: superpathway of branched chain amino acid biosynthesis|g__Eggerthella.s__Eggerthella_lenta	0	0	0	5.27e-06	8.15e-06	8.78e-06	0	6.57e-06	0	0	0	0	0	0	0	0	0	0	0	0	0	0	0	0	0	0	0	0	0	0	0	0
BRANCHED-CHAIN-AA-SYN-PWY: superpathway of branched chain amino acid biosynthesis|g__Klebsiella.s__Klebsiella_pneumoniae	0	0	0	0	0	0	0	0	0	0	1.91e-06	0	0	0	0	0	0	0	0	0	0	0	0	0	0	0	0	0	0	0	0	0
BRANCHED-CHAIN-AA-SYN-PWY: superpathway of branched chain amino acid biosynthesis|g__Parabacteroides.s__Parabacteroides_distasonis	0	0	0	0	0	0	0	0	0	0	0	0	1.72e-05	0	2.33e-05	5.45e-06	7.74e-06	4.79e-06	0	0	0	0	0	3.23e-06	0	0	0	0	0	0	0	0
BRANCHED-CHAIN-AA-SYN-PWY: superpathway of branched chain amino acid biosynthesis|g__Shewanella.s__Shewanella_algae	0	0	0	0	0	0	0	0	0	0	0	0	0	8.48e-06	4.73e-06	0	0	0	0	0	0	0	0	0	0	0	0	0	0	0	0	0
BRANCHED-CHAIN-AA-SYN-PWY: superpathway of branched chain amino acid biosynthesis|g__Vibrio.s__Vibrio_alginolyticus	0	0	0	0	0	0	0	0	0	0	0	0	0	2.15e-05	0	0	0	0	0	0	0	0	0	0	0	0	0	0	0	0	0	0
BRANCHED-CHAIN-AA-SYN-PWY: superpathway of branched chain amino acid biosynthesis|g__Vibrio.s__Vibrio_antiquarius	0	0	0	0	0	0	0	0	0	0	0	0	0	3.46e-06	0	0	0	0	0	0	0	0	0	0	0	0	0	0	0	0	0	0
BRANCHED-CHAIN-AA-SYN-PWY: superpathway of branched chain amino acid biosynthesis|unclassified	0.000383963	0.000351659	0.000254331	0.000357579	0.000428967	0.000348848	0.000378862	0.000405922	0.000440577	0.000384251	0.000275198	0.000322293	0.00021153	0.000234769	0.000206249	0.000261894	0.00018423	0.000249031	0.000298023	0.000398973	0.000304651	0.000295554	0.000276794	0.00033004	0.0003477	0.000364145	0.000414301	0.000343278	0.0003007	0.000363405	0.000275793	0.000429402
CALVIN-PWY: Calvin-Benson-Bassham cycle	0.000325928	0.000243978	0.000197481	0.000249294	0.000268221	0.000284078	0.000270622	0.000284369	0.00025581	0.000267768	0.000242581	0.000311051	0.000181459	0.000227222	0.000195032	0.000250954	0.000181304	0.000228639	0.000273719	0.000302388	0.000259726	0.000249399	0.000257042	0.000289841	0.000285735	0.000296884	0.000309	0.000284994	0.000258814	0.000270729	0.000250485	0.000294538
CALVIN-PWY: Calvin-Benson-Bassham cycle|g__Shewanella.s__Shewanella_algae	0	0	0	0	0	0	0	0	0	0	0	0	0	0	0	0	2.15e-06	0	0	0	0	0	0	0	0	0	0	0	0	0	0	0
CALVIN-PWY: Calvin-Benson-Bassham cycle|unclassified	0.000321262	0.000242757	0.000191134	0.000242482	0.000256812	0.000281093	0.000265599	0.000278155	0.000244429	0.000256546	0.00021135	0.000284983	0.000159785	0.000201308	0.000174488	0.000225103	0.000155676	0.000214405	0.000268628	0.00029838	0.000252955	0.000248159	0.000255708	0.000283286	0.000285735	0.000284786	0.000309	0.000284994	0.000254027	0.000270729	0.000234594	0.000294538
CATECHOL-ORTHO-CLEAVAGE-PWY: catechol degradation to &beta;-ketoadipate	0	0	0	0	0	0	0	0	0	0	2.92e-06	1.95e-06	0	0	2.17e-06	0	0	0	0	0	0	0	0	0	0	0	0	0	0	0	0	0
CATECHOL-ORTHO-CLEAVAGE-PWY: catechol degradation to &beta;-ketoadipate|unclassified	0	0	0	0	0	0	0	0	0	0	0	1.95e-06	0	0	0	0	0	0	0	0	0	0	0	0	0	0	0	0	0	0	0	0
CENTFERM-PWY: pyruvate fermentation to butanoate	3.84e-05	0	8.52e-06	0	0	0	0	0	2.67e-05	1.05e-05	2.61e-05	5.85e-06	4.8e-05	5.26e-05	2.21e-05	7.72e-06	1.63e-05	4.67e-06	1.54e-05	3.68e-05	0	9.09e-06	0	5.12e-06	0	0	0	0	1.5e-05	0	0	0
CENTFERM-PWY: pyruvate fermentation to butanoate|unclassified	0	0	8.41e-06	0	0	0	0	0	1.78e-05	2.03e-06	6.99e-06	5.83e-06	1.26e-05	0	6.4e-06	7.65e-06	7.29e-06	4.67e-06	1.54e-05	0	0	9.08e-06	0	5.11e-06	0	0	0	0	1.5e-05	0	0	0
CHLOROPHYLL-SYN: 3,8-divinyl-chlorophyllide a biosynthesis I (aerobic, light-dependent)	0	0	0	0	4.9e-06	0	0	0	0	0	0	0	0	0	6.47e-06	5.53e-06	2.42e-06	4.13e-06	8.46e-06	0	0	4.42e-06	0	0	0	0	6.78e-06	0	0	0	2.58e-05	0
CHLOROPHYLL-SYN: 3,8-divinyl-chlorophyllide a biosynthesis I (aerobic, light-dependent)|unclassified	0	0	0	0	0	0	0	0	0	0	0	0	0	0	0	0	0	0	0	0	0	4.42e-06	0	0	0	0	0	0	0	0	1.75e-05	0
CITRULBIO-PWY: L-citrulline biosynthesis	0	7.95e-05	4.91e-05	7.71e-05	7.24e-05	4.37e-05	9.66e-05	8.29e-05	7.39e-05	5.52e-05	4.35e-05	2.84e-05	6.31e-05	5.11e-05	7.79e-05	3.01e-05	2.39e-05	3.26e-05	2.76e-05	8.26e-05	3.16e-05	2.44e-05	4.32e-05	3.55e-05	8.18e-05	6.12e-05	8.72e-05	4.01e-05	2.47e-05	2.75e-05	0	0.000112282
CITRULBIO-PWY: L-citrulline biosynthesis|unclassified	0	7.91e-05	4.86e-05	7.62e-05	7.19e-05	4.35e-05	9.62e-05	8.24e-05	7.34e-05	5.49e-05	4.28e-05	2.84e-05	3.42e-05	4.51e-05	4.64e-05	2.36e-05	2.03e-05	1.4e-05	2.75e-05	8.24e-05	1.6e-05	2.44e-05	4.31e-05	3.54e-05	8.18e-05	5.57e-05	8.7e-05	4.01e-05	2.46e-05	2.75e-05	0	0.000112282
COA-PWY-1: superpathway of coenzyme A biosynthesis III (mammals)	8.6e-05	0.000168647	0.000123327	0.000182386	0.000193607	0.000184303	0.000259218	0.000207736	0.000186332	0.000179809	0.000196535	0.000172217	0.000152114	0.00022353	0.000177283	0.000189321	0.000138483	0.000179284	0.000150358	0.000176896	0.000158761	0.000153447	0.000178235	0.000154955	0.000194116	0.000209628	0.00022378	0.000170662	0.000136933	0.000184394	0.000159849	0.000229652
COA-PWY-1: superpathway of coenzyme A biosynthesis III (mammals)|g__Alistipes.s__Alistipes_indistinctus	0	0	0	0	0	0	0	0	0	0	0	0	0	0	0	6.67e-06	0	9.66e-06	0	0	0	0	0	0	0	0	0	0	0	0	0	0
COA-PWY-1: superpathway of coenzyme A biosynthesis III (mammals)|g__Bacteroides.s__Bacteroides_ovatus	0	0	0	0	0	0	0	0	0	0	0	0	0	0	0	0	4.5e-06	0	0	0	0	0	0	0	0	0	0	0	0	0	0	0
COA-PWY-1: superpathway of coenzyme A biosynthesis III (mammals)|g__Butyricimonas.s__Butyricimonas_synergistica	0	0	0	0	0	0	0	0	0	0	0	0	0	0	0	0	2.34e-06	0	0	0	0	0	0	0	0	0	0	0	0	0	0	0
COA-PWY-1: superpathway of coenzyme A biosynthesis III (mammals)|g__Eggerthella.s__Eggerthella_lenta	0	0	0	0	9.97e-06	0	0	7.08e-06	0	0	0	0	0	0	0	0	0	0	0	0	0	0	0	0	0	0	0	0	0	0	0	0
COA-PWY-1: superpathway of coenzyme A biosynthesis III (mammals)|g__Parabacteroides.s__Parabacteroides_distasonis	0	0	0	0	0	0	0	0	0	0	0	0	1.54e-05	0	2.32e-05	0	9.59e-06	0	0	0	0	0	0	0	0	0	0	0	0	0	0	0
COA-PWY-1: superpathway of coenzyme A biosynthesis III (mammals)|g__Vibrio.s__Vibrio_alginolyticus	0	0	0	0	0	0	0	0	0	0	0	0	0	1.62e-05	0	0	0	0	0	0	0	0	0	0	0	0	0	0	0	0	0	0
COA-PWY-1: superpathway of coenzyme A biosynthesis III (mammals)|unclassified	8.6e-05	0.000160374	0.000103702	0.000165845	0.000179111	0.00017597	0.000252701	0.000199247	0.000173232	0.000175696	0.000176473	0.000121032	0.000127327	0.000202394	0.000140086	0.00016513	0.000106852	0.000159947	0.000140398	0.000169383	0.000146453	0.000152625	0.0001773	0.000154348	0.000193669	0.000202124	0.00022378	0.000170662	0.000109634	0.000184281	0.000156327	0.000229652
COA-PWY: coenzyme A biosynthesis I (prokaryotic)	0.000136297	0.000195856	0.000109777	0.000176323	0.000233863	0.000190222	0.000279696	0.000223615	0.000200571	0.000163799	0.000185419	0.000176404	0.000141878	0.000234404	0.000159567	0.000190569	0.00012328	0.000160409	0.000181565	0.000188094	0.000194298	0.000171728	0.000195283	0.000193765	0.000212313	0.000191171	0.000222663	0.000201275	0.000150022	0.000199033	0.000176036	0.000242568
COA-PWY: coenzyme A biosynthesis I (prokaryotic)|g__Alistipes.s__Alistipes_indistinctus	0	0	0	0	0	0	0	0	0	0	0	0	0	0	0	8.74e-06	3.86e-06	9.8e-06	2.85e-06	0	0	0	0	0	0	0	0	0	0	0	0	0
COA-PWY: coenzyme A biosynthesis I (prokaryotic)|g__Bacteroides.s__Bacteroides_ovatus	0	0	0	0	0	0	0	0	0	0	0	0	3.13e-06	0	1.92e-06	0	6.26e-06	0	0	0	0	0	0	0	0	0	0	0	0	0	0	0
COA-PWY: coenzyme A biosynthesis I (prokaryotic)|g__Butyricimonas.s__Butyricimonas_synergistica	0	0	0	0	0	0	0	0	0	0	0	0	0	0	0	1.08e-06	2.3e-06	0	0	0	0	0	0	0	0	0	0	0	0	0	0	0
COA-PWY: coenzyme A biosynthesis I (prokaryotic)|g__Eggerthella.s__Eggerthella_lenta	0	0	6.8e-06	3.67e-06	9.11e-06	0	6.51e-06	8.03e-06	0	0	4.26e-06	0	0	0	0	2.42e-06	0	0	5.98e-06	0	0	0	0	0	0	0	0	0	0	0	0	0
COA-PWY: coenzyme A biosynthesis I (prokaryotic)|g__Klebsiella.s__Klebsiella_quasipneumoniae	0	0	0	0	0	0	0	0	0	0	1.21e-06	0	0	0	0	0	0	0	0	0	0	0	0	0	0	0	0	0	0	0	0	0
COA-PWY: coenzyme A biosynthesis I (prokaryotic)|g__Parabacteroides.s__Parabacteroides_distasonis	0	0	0	0	0	0	0	0	0	0	0	0	1.38e-05	0	2.11e-05	0	8.44e-06	0	0	0	0	0	0	0	0	0	0	0	0	0	0	0
COA-PWY: coenzyme A biosynthesis I (prokaryotic)|g__Parabacteroides.s__Parabacteroides_goldsteinii	0	0	0	0	0	0	0	0	0	0	0	0	0	0	0	0	1.2e-06	0	0	0	0	0	0	0	0	0	0	0	0	0	0	0
COA-PWY: coenzyme A biosynthesis I (prokaryotic)|g__Photobacterium.s__Photobacterium_damselae	0	0	0	0	0	0	0	0	0	0	0	0	0	0	0	0	0	0	0	0	6.54e-06	0	0	0	0	0	0	0	0	0	0	0
COA-PWY: coenzyme A biosynthesis I (prokaryotic)|g__Vibrio.s__Vibrio_alginolyticus	0	0	0	0	0	0	0	0	0	0	0	0	0	1.98e-05	0	0	0	0	0	0	0	0	0	0	0	0	0	0	0	0	0	0
COA-PWY: coenzyme A biosynthesis I (prokaryotic)|unclassified	0.000136297	0.000190858	9.93e-05	0.000169606	0.000220158	0.000186545	0.000271065	0.000211909	0.000198449	0.000162402	0.000176748	0.000171555	0.000125564	0.000209798	0.000131887	0.000171667	9.42e-05	0.000143732	0.000172326	0.000184388	0.00018389	0.000170444	0.000193521	0.0001918	0.000211644	0.000184782	0.000222663	0.000201275	0.000148741	0.000199033	0.000171043	0.000242568
COBALSYN-PWY: superpathway of adenosylcobalamin salvage from cobinamide I	1.04e-05	1.58e-05	1.08e-05	1.06e-05	1.46e-05	1.56e-05	2.79e-05	3.54e-05	0	0	3.61e-05	0	6.81e-05	4.36e-05	5.25e-05	6.48e-05	7.17e-05	6.77e-05	1.04e-05	2.23e-05	8.07e-06	3.04e-05	9.75e-06	1.82e-05	3.94e-05	6.47e-05	0	0	2.18e-05	4.98e-05	0	6.64e-06
COBALSYN-PWY: superpathway of adenosylcobalamin salvage from cobinamide I|g__Klebsiella.s__Klebsiella_pneumoniae	4.16e-06	0	0	0	0	0	0	0	0	0	0	0	0	0	0	0	0	0	0	0	0	0	4.78e-06	0	0	0	0	0	0	0	0	0
COBALSYN-PWY: superpathway of adenosylcobalamin salvage from cobinamide I|g__Shewanella.s__Shewanella_algae	0	0	0	0	0	0	0	0	0	0	0	0	0	1.14e-05	0	0	3.99e-06	0	0	0	0	0	0	0	0	0	0	0	0	0	0	0
COBALSYN-PWY: superpathway of adenosylcobalamin salvage from cobinamide I|g__Vibrio.s__Vibrio_alginolyticus	0	0	0	0	0	0	0	0	0	0	0	0	0	4.96e-06	0	0	0	0	0	0	0	0	0	0	0	0	0	0	0	0	0	0
COBALSYN-PWY: superpathway of adenosylcobalamin salvage from cobinamide I|unclassified	0	1.58e-05	1.08e-05	1.06e-05	1.46e-05	1.56e-05	2.79e-05	3.54e-05	0	0	2.83e-05	0	5.28e-05	2.32e-05	4.37e-05	6.28e-05	5.86e-05	6.25e-05	1.04e-05	2.22e-05	0	3.04e-05	0	1.8e-05	3.68e-05	6.45e-05	0	0	2.16e-05	4.98e-05	0	6.64e-06
COLANSYN-PWY: colanic acid building blocks biosynthesis	5.04e-05	0.000135608	7.99e-05	0.000119903	0.000145495	0.000116978	0.000139958	0.000145688	0.000148992	0.000143446	8.39e-05	7.33e-05	6.91e-05	0.000118904	9.49e-05	8.71e-05	8.66e-05	8.73e-05	9e-05	0.000122249	0.000102169	8.48e-05	0.000105086	0.000104332	0.000110754	8.18e-05	0.00016903	0.000119768	9.36e-05	9.08e-05	8.42e-05	0.000170773
COLANSYN-PWY: colanic acid building blocks biosynthesis|unclassified	5.04e-05	0.000135063	7.95e-05	0.0001147	0.000142358	0.000116914	0.000139833	0.000145208	0.000148195	0.000139128	8.11e-05	7.27e-05	6.01e-05	0.000111583	7.17e-05	7.21e-05	7.57e-05	8.21e-05	8.75e-05	0.000121249	0.00010017	8.48e-05	0.00010378	0.000104227	0.000110652	6.99e-05	0.00016903	0.000119768	8.27e-05	8.96e-05	8.12e-05	0.000170773
COMPLETE-ARO-PWY: superpathway of aromatic amino acid biosynthesis	4.88e-05	9.17e-05	6.18e-05	9.63e-05	0.000117084	0.000102859	0.000140658	8.56e-05	0.000108555	0.0001215	0.000124158	8.76e-05	0.000102507	0.000135739	0.000113657	0.000125913	0.000114862	0.000116738	7.96e-05	0.000102157	7.17e-05	9.91e-05	9.29e-05	9.59e-05	8.21e-05	0.000129283	8.08e-05	9.55e-05	7.36e-05	0.00010666	9.45e-05	6.13e-05
COMPLETE-ARO-PWY: superpathway of aromatic amino acid biosynthesis|g__Parabacteroides.s__Parabacteroides_distasonis	0	0	0	0	0	0	0	0	0	0	0	0	1.66e-05	0	1.99e-05	0	0	0	0	0	0	0	0	0	0	0	0	0	0	0	0	0
COMPLETE-ARO-PWY: superpathway of aromatic amino acid biosynthesis|g__Shewanella.s__Shewanella_algae	0	0	0	0	0	0	0	0	0	0	0	0	0	0	4.02e-06	0	0	0	0	0	0	0	0	0	0	0	0	0	0	0	0	0
COMPLETE-ARO-PWY: superpathway of aromatic amino acid biosynthesis|g__Vibrio.s__Vibrio_alginolyticus	0	0	0	0	0	0	0	0	0	0	0	0	0	1.69e-05	0	0	0	0	0	0	0	0	0	0	0	0	0	0	0	0	0	0
COMPLETE-ARO-PWY: superpathway of aromatic amino acid biosynthesis|unclassified	4.51e-05	8.76e-05	5.21e-05	8.33e-05	9.94e-05	9.12e-05	0.000131915	8.03e-05	7.21e-05	0.000120014	0.00010556	7.7e-05	7.27e-05	9.18e-05	7.19e-05	9.84e-05	8.62e-05	9.87e-05	7.39e-05	7.9e-05	6.49e-05	9.73e-05	8.6e-05	9.11e-05	7.89e-05	0.000113486	8.04e-05	9.55e-05	6.79e-05	0.00010486	8.27e-05	6.13e-05
DAPLYSINESYN-PWY: L-lysine biosynthesis I	0	1.41e-05	8.19e-05	1.16e-05	0	0	0	0	0	0	1.73e-05	1.34e-05	2.82e-05	4.5e-05	2.03e-05	1.62e-05	1.21e-05	9.29e-06	0	0	0	0	9.81e-06	0	0	0	0	0	0	0	1.23e-05	0
DAPLYSINESYN-PWY: L-lysine biosynthesis I|g__Vibrio.s__Vibrio_alginolyticus	0	0	0	0	0	0	0	0	0	0	0	0	0	1.71e-05	0	0	0	0	0	0	0	0	0	0	0	0	0	0	0	0	0	0
DAPLYSINESYN-PWY: L-lysine biosynthesis I|unclassified	0	1.35e-05	7.97e-05	1.09e-05	0	0	0	0	0	0	0	0	1.6e-05	0	0	1.06e-05	4.5e-06	0	0	0	0	0	7.78e-06	0	0	0	0	0	0	0	1.15e-05	0
DARABCATK12-PWY: D-arabinose degradation I	0	0	0	0	0	0	0	0	0	0	0	0	0	0	2.08e-06	0	0	0	0	0	0	0	0	0	0	0	0	0	0	0	0	0
DARABCATK12-PWY: D-arabinose degradation I|unclassified	0	0	0	0	0	0	0	0	0	0	0	0	0	0	2.04e-06	0	0	0	0	0	0	0	0	0	0	0	0	0	0	0	0	0
DENITRIFICATION-PWY: nitrate reduction I (denitrification)	0	7.26e-06	4.2e-05	7.98e-06	0	0	0	0	0	5.51e-06	0	0	0	0	0	0	0	0	0	0	0	0	0	0	0	0	0	0	0	0	0	0
DENITRIFICATION-PWY: nitrate reduction I (denitrification)|unclassified	0	7.26e-06	4.2e-05	7.98e-06	0	0	0	0	0	5.51e-06	0	0	0	0	0	0	0	0	0	0	0	0	0	0	0	0	0	0	0	0	0	0
DENOVOPURINE2-PWY: superpathway of purine nucleotides de novo biosynthesis II	0	0	0	0	0	0	0	0	0	0	3.37e-05	0	0	0	0	0	0	0	1.98e-05	0	0	0	0	0	0	0	0	0	0	0	0	0
DTDPRHAMSYN-PWY: dTDP-&beta;-L-rhamnose biosynthesis	0.000180514	0.000198338	9.68e-05	0.000230002	0.00021883	0.000222677	0.00019866	0.000241808	0.0002585	0.000323236	0.000204491	0.00019269	0.000153719	0.000182457	0.000184817	0.000214221	0.000175176	0.000212631	0.00023179	0.000208066	0.000220914	0.000204914	0.000185591	0.000215222	0.000167689	0.000190222	0.000215183	0.000264869	0.000245502	0.000226403	0.000151781	0.000225854
DTDPRHAMSYN-PWY: dTDP-&beta;-L-rhamnose biosynthesis|g__Alistipes.s__Alistipes_indistinctus	0	0	0	0	0	0	0	0	0	0	4.31e-06	0	0	0	0	4.29e-06	0	7.24e-06	0	0	0	0	0	0	0	0	0	0	0	0	0	0
DTDPRHAMSYN-PWY: dTDP-&beta;-L-rhamnose biosynthesis|g__Alistipes.s__Alistipes_shahii	0	0	0	6.56e-06	0	0	0	0	0	0	0	0	3.95e-06	0	7.32e-06	9.44e-06	3.29e-06	0	0	0	0	0	0	0	0	7.82e-06	0	0	1.52e-05	0	0	0
DTDPRHAMSYN-PWY: dTDP-&beta;-L-rhamnose biosynthesis|g__Bacteroides.s__Bacteroides_ovatus	0	0	0	0	0	0	0	0	0	0	0	0	0	0	0	0	2.75e-06	0	0	0	0	0	0	0	0	0	0	0	6.53e-06	0	0	0
DTDPRHAMSYN-PWY: dTDP-&beta;-L-rhamnose biosynthesis|g__Butyricimonas.s__Butyricimonas_synergistica	0	0	0	0	0	0	0	0	0	0	0	0	0	0	0	8.56e-06	0	0	0	0	0	0	0	0	0	0	0	0	0	0	0	0
DTDPRHAMSYN-PWY: dTDP-&beta;-L-rhamnose biosynthesis|g__Clostridium.s__Clostridium_perfringens	0	0	0	0	0	0	0	0	0	2.51e-05	0	0	0	0	0	0	0	0	0	0	0	0	0	0	0	0	0	0	0	0	0	0
DTDPRHAMSYN-PWY: dTDP-&beta;-L-rhamnose biosynthesis|g__Parabacteroides.s__Parabacteroides_distasonis	0	0	0	0	0	0	0	0	0	0	0	0	1.35e-05	0	2.16e-05	6.88e-06	4.32e-06	3.26e-06	0	0	0	0	0	0	0	0	0	0	0	0	0	0
DTDPRHAMSYN-PWY: dTDP-&beta;-L-rhamnose biosynthesis|g__Shewanella.s__Shewanella_algae	0	0	0	0	0	0	0	0	0	0	0	0	0	0	0	0	0	0	0	0	3.07e-06	0	0	0	0	0	0	0	0	0	0	0
DTDPRHAMSYN-PWY: dTDP-&beta;-L-rhamnose biosynthesis|g__Vibrio.s__Vibrio_alginolyticus	0	0	0	0	0	0	0	0	0	0	0	0	0	7.36e-06	0	0	0	0	0	0	0	0	0	0	0	0	0	0	0	0	0	0
DTDPRHAMSYN-PWY: dTDP-&beta;-L-rhamnose biosynthesis|unclassified	0.000180514	0.000195418	9.68e-05	0.000220041	0.000214645	0.000222677	0.000198077	0.00023391	0.000245479	0.000309412	0.000176563	0.000186676	0.000133395	0.00016389	0.000149897	0.00017939	0.000162188	0.00019943	0.000231143	0.000201882	0.000215045	0.000199858	0.000185591	0.000214897	0.000167689	0.000180801	0.000215183	0.000264869	0.000224253	0.000226403	0.000147754	0.000225854
FAO-PWY: fatty acid &beta;-oxidation I (generic)	0	0	0	0	0	0	0	0	4.39e-06	1.9e-06	0	3.49e-06	6.36e-06	6.12e-05	1.27e-05	0	4.97e-06	2.7e-06	0	0	0	0	0	0	0	0	0	0	0	0	0	0
FAO-PWY: fatty acid &beta;-oxidation I (generic)|g__Photobacterium.s__Photobacterium_damselae	0	0	0	0	0	0	0	0	0	0	0	0	0	8.9e-06	0	0	0	0	0	0	0	0	0	0	0	0	0	0	0	0	0	0
FAO-PWY: fatty acid &beta;-oxidation I (generic)|g__Shewanella.s__Shewanella_algae	0	0	0	0	0	0	0	0	0	0	0	0	3.53e-06	1.52e-05	9.3e-06	0	4.46e-06	0	0	0	0	0	0	0	0	0	0	0	0	0	0	0
FAO-PWY: fatty acid &beta;-oxidation I (generic)|g__Vibrio.s__Vibrio_alginolyticus	0	0	0	0	0	0	0	0	0	0	0	0	0	3.14e-05	0	0	0	0	0	0	0	0	0	0	0	0	0	0	0	0	0	0
FAO-PWY: fatty acid &beta;-oxidation I (generic)|g__Vibrio.s__Vibrio_antiquarius	0	0	0	0	0	0	0	0	0	0	0	0	0	8.19e-06	0	0	0	0	0	0	0	0	0	0	0	0	0	0	0	0	0	0
FAO-PWY: fatty acid &beta;-oxidation I (generic)|unclassified	0	0	0	0	0	0	0	0	4.09e-06	8.9e-07	0	0	0	0	2.22e-06	0	0	0	0	0	0	0	0	0	0	0	0	0	0	0	0	0
FASYN-ELONG-PWY: fatty acid elongation -- saturated	1.13e-05	0	0	0	0	8.55e-06	0	0	1.5e-05	0	1.6e-05	0	0	7.63e-05	0	0	0	1.3e-05	0	0	1.62e-05	0	2.91e-05	1.51e-05	0	0	0	0	0	0	0	0
FASYN-ELONG-PWY: fatty acid elongation -- saturated|g__Klebsiella.s__Klebsiella_pneumoniae	7.45e-06	0	0	0	0	0	0	0	4.81e-06	0	0	0	0	0	0	0	0	0	0	0	0	0	0	0	0	0	0	0	0	0	0	0
FASYN-ELONG-PWY: fatty acid elongation -- saturated|g__Salmonella.s__Salmonella_enterica	0	0	0	0	0	0	0	0	0	0	0	0	0	0	0	0	0	3.46e-06	0	0	0	0	0	0	0	0	0	0	0	0	0	0
FASYN-ELONG-PWY: fatty acid elongation -- saturated|g__Vibrio.s__Vibrio_alginolyticus	0	0	0	0	0	0	0	0	0	0	0	0	0	1.97e-05	0	0	0	0	0	0	0	0	0	0	0	0	0	0	0	0	0	0
FASYN-ELONG-PWY: fatty acid elongation -- saturated|unclassified	0	0	0	0	0	7.58e-06	0	0	8.77e-06	0	1.06e-05	0	0	0	0	0	0	5.58e-06	0	0	1.44e-05	0	0	7.01e-06	0	0	0	0	0	0	0	0
FERMENTATION-PWY: mixed acid fermentation	1.1e-05	2.44e-05	1.26e-05	0	2.25e-05	3.98e-05	0	1.71e-05	0	1.19e-05	2.57e-05	4.67e-05	9.69e-06	7.18e-05	3.06e-06	9.97e-06	1.85e-05	5.12e-05	2.04e-05	1.58e-05	1.34e-05	2.17e-05	1.19e-05	2.08e-05	3.95e-05	7.28e-06	0	9.08e-06	0	0	2.24e-05	0
FERMENTATION-PWY: mixed acid fermentation|g__Klebsiella.s__Klebsiella_pneumoniae	0	0	0	0	0	0	0	0	0	0	0	2.3e-06	0	0	0	0	0	0	0	0	0	0	0	0	0	0	0	0	0	0	0	0
FERMENTATION-PWY: mixed acid fermentation|g__Vibrio.s__Vibrio_alginolyticus	0	0	0	0	0	0	0	0	0	0	0	0	0	1.76e-05	0	0	0	0	0	0	0	0	0	0	0	0	0	0	0	0	0	0
FERMENTATION-PWY: mixed acid fermentation|unclassified	1.1e-05	2.44e-05	1.25e-05	0	1.99e-05	3.95e-05	0	1.71e-05	0	1.19e-05	1.53e-05	4.66e-05	6.72e-06	0	3.01e-06	9.07e-06	1.29e-05	4.14e-05	2.04e-05	0	0	1.82e-05	1.18e-05	2.07e-05	9e-06	7.27e-06	0	9.08e-06	0	0	0	0
FOLSYN-PWY: superpathway of tetrahydrofolate biosynthesis and salvage	0	1.77e-05	0	0	0	1.45e-05	0	0	0	3.28e-05	0	0	0	3.88e-05	2.34e-05	1.25e-05	1.45e-05	0	0	0	2.14e-05	0	3.89e-05	4.77e-05	0	0	0	2.2e-05	0	0	0	0
FOLSYN-PWY: superpathway of tetrahydrofolate biosynthesis and salvage|unclassified	0	1.76e-05	0	0	0	1.44e-05	0	0	0	3.26e-05	0	0	0	2.78e-05	2.04e-05	1.19e-05	1.22e-05	0	0	0	2e-05	0	3.79e-05	4.45e-05	0	0	0	2.2e-05	0	0	0	0
FUC-RHAMCAT-PWY: superpathway of fucose and rhamnose degradation	0	0	0	0	0	0	0	0	0	0	1.39e-05	0	0	0	7.51e-06	1.14e-05	5.43e-06	7.57e-06	0	0	0	0	6.44e-06	0	0	0	0	0	0	0	0	0
FUC-RHAMCAT-PWY: superpathway of fucose and rhamnose degradation|unclassified	0	0	0	0	0	0	0	0	0	0	0	0	0	0	5.02e-06	0	0	0	0	0	0	0	0	0	0	0	0	0	0	0	0	0
FUCCAT-PWY: fucose degradation	0	5.9e-06	5.72e-06	6.69e-06	0	4.11e-06	0	4.5e-06	0	0	1.75e-05	0	0	0	6.17e-06	1.08e-05	1.18e-05	8.99e-06	1.22e-05	6.94e-06	0	0	7e-06	6.15e-06	0	6.76e-06	0	0	3.93e-06	0	7.06e-06	0
FUCCAT-PWY: fucose degradation|unclassified	0	0	5.72e-06	6.62e-06	0	4.11e-06	0	4.5e-06	0	0	3.44e-06	0	0	0	5.6e-06	5.3e-06	6.59e-06	7.83e-06	0	0	0	0	0	0	0	0	0	0	0	0	3.75e-06	0
GALACT-GLUCUROCAT-PWY: superpathway of hexuronide and hexuronate degradation	0	0	0	0	0	0	0	0	0	0	7.41e-06	0	1.24e-05	0	7.96e-06	1.24e-05	5.31e-06	0	0	0	0	0	0	0	0	0	0	0	1.13e-05	0	0	0
GALACTARDEG-PWY: D-galactarate degradation I	0	3.77e-06	0	0	0	0	0	0	0	0	7.82e-06	1.26e-05	8.63e-06	0	0	2e-06	1.03e-06	0	0	0	8.4e-06	0	0	0	0	0	0	0	0	0	0	0
GALACTARDEG-PWY: D-galactarate degradation I|g__Escherichia.s__Escherichia_coli	0	0	0	0	0	0	0	0	0	0	0	0	7.2e-06	0	0	0	0	0	0	0	0	0	0	0	0	0	0	0	0	0	0	0
GALACTARDEG-PWY: D-galactarate degradation I|unclassified	0	0	0	0	0	0	0	0	0	0	0	0	0	0	0	2e-06	0	0	0	0	2.9e-06	0	0	0	0	0	0	0	0	0	0	0
GALACTITOLCAT-PWY: galactitol degradation	0	0	0	0	0	3.77e-06	0	0	0	0	0	0	0	0	1.18e-05	0	0	0	0	0	0	0	0	0	0	0	0	0	0	0	0	0
GALACTITOLCAT-PWY: galactitol degradation|unclassified	0	0	0	0	0	3.77e-06	0	0	0	0	0	0	0	0	0	0	0	0	0	0	0	0	0	0	0	0	0	0	0	0	0	0
GALACTUROCAT-PWY: D-galacturonate degradation I	5.68e-05	5.69e-05	2.45e-05	5.73e-05	6.19e-05	6.54e-05	5.43e-05	6.22e-05	5.18e-05	4.81e-05	5.92e-05	7.06e-05	5.15e-05	4.96e-05	4.92e-05	7.33e-05	3.69e-05	5.71e-05	5.06e-05	6.49e-05	4.75e-05	5.78e-05	3.85e-05	7.26e-05	5.67e-05	7.84e-05	6.46e-05	4e-05	5.73e-05	6.56e-05	6.06e-05	7.39e-05
GALACTUROCAT-PWY: D-galacturonate degradation I|g__Alistipes.s__Alistipes_shahii	0	0	0	0	0	0	0	0	0	0	0	0	0	0	3.85e-06	6.56e-06	0	0	0	0	0	0	0	0	0	4.81e-06	0	0	7.42e-06	0	0	0
GALACTUROCAT-PWY: D-galacturonate degradation I|unclassified	5.68e-05	5.69e-05	1.48e-05	5.31e-05	5.8e-05	6.54e-05	5.43e-05	5.86e-05	5.18e-05	4.81e-05	4.71e-05	5.98e-05	4.17e-05	4.9e-05	3.47e-05	5.45e-05	2.68e-05	4.73e-05	4.75e-05	6.47e-05	4.28e-05	5.78e-05	3.32e-05	6.84e-05	5.62e-05	6.67e-05	6.4e-05	4e-05	5.02e-05	6.07e-05	5.14e-05	7.39e-05
GLCMANNANAUT-PWY: superpathway of N-acetylglucosamine, N-acetylmannosamine and N-acetylneuraminate degradation	0	1.92e-05	1.88e-05	1.49e-05	2.35e-05	1.87e-05	1.63e-05	6.19e-06	7.66e-06	2.89e-05	2.24e-05	2.58e-05	2.71e-05	5.39e-05	3.2e-05	2.35e-05	3.51e-05	4.23e-05	2.62e-05	1.95e-05	3.78e-05	2.55e-05	5.34e-05	2.49e-05	4.28e-06	1.17e-05	2.68e-05	5e-05	4.68e-05	2.69e-05	1.71e-05	0
GLCMANNANAUT-PWY: superpathway of N-acetylglucosamine, N-acetylmannosamine and N-acetylneuraminate degradation|unclassified	0	1.92e-05	1.01e-05	1.34e-05	2.18e-05	1.65e-05	1.57e-05	6.07e-06	7.43e-06	2.53e-05	1.96e-05	1.37e-05	2.34e-05	5.1e-05	2.75e-05	2.17e-05	2.92e-05	3.9e-05	2.53e-05	1.95e-05	3.33e-05	2.52e-05	5.29e-05	2.47e-05	4.28e-06	1.08e-05	2.67e-05	5e-05	4.66e-05	2.69e-05	1.7e-05	0
GLUCARDEG-PWY: D-glucarate degradation I	6.12e-06	3.14e-06	0	0	0	0	0	0	0	0	4.31e-06	8.68e-06	7.32e-06	0	0	1.83e-06	0	0	0	0	8.06e-06	0	0	2.59e-06	0	0	0	0	0	0	0	0
GLUCARDEG-PWY: D-glucarate degradation I|unclassified	0	0	0	0	0	0	0	0	0	0	0	0	0	0	0	1.83e-06	0	0	0	0	3.29e-06	0	0	1.7e-06	0	0	0	0	0	0	0	0
GLUCARGALACTSUPER-PWY: superpathway of D-glucarate and D-galactarate degradation	0	3.77e-06	0	0	0	0	0	0	0	0	7.82e-06	1.26e-05	8.63e-06	0	0	2e-06	1.03e-06	0	0	0	8.4e-06	0	0	0	0	0	0	0	0	0	0	0
GLUCARGALACTSUPER-PWY: superpathway of D-glucarate and D-galactarate degradation|g__Escherichia.s__Escherichia_coli	0	0	0	0	0	0	0	0	0	0	0	0	7.2e-06	0	0	0	0	0	0	0	0	0	0	0	0	0	0	0	0	0	0	0
GLUCARGALACTSUPER-PWY: superpathway of D-glucarate and D-galactarate degradation|unclassified	0	0	0	0	0	0	0	0	0	0	0	0	0	0	0	2e-06	0	0	0	0	2.9e-06	0	0	0	0	0	0	0	0	0	0	0
GLUCONEO-PWY: gluconeogenesis I	5.75e-05	5.37e-05	4.01e-05	5.94e-05	4.5e-05	7.07e-05	4.7e-05	3.43e-05	2.5e-05	2.04e-05	0.000141569	5.86e-05	0.000103722	6.89e-05	0.000108242	0.000110232	0.000126137	0.000110915	3.83e-05	4.75e-05	7.85e-05	6.96e-05	5.08e-05	8.48e-05	0	5.96e-05	4.29e-05	2.92e-05	5.11e-05	4.66e-05	6.14e-05	2.95e-05
GLUCONEO-PWY: gluconeogenesis I|unclassified	5.74e-05	5.34e-05	2.93e-05	5.5e-05	4.01e-05	6.49e-05	0	3.1e-05	2.48e-05	1.99e-05	8.05e-05	4.83e-05	7.69e-05	3.74e-05	7.38e-05	7.01e-05	8.7e-05	9.26e-05	3.71e-05	2.75e-05	7.13e-05	6.84e-05	5.07e-05	8.25e-05	0	4.81e-05	4.29e-05	2.92e-05	4.53e-05	4.21e-05	5.67e-05	2.95e-05
GLUCOSE1PMETAB-PWY: glucose and glucose-1-phosphate degradation	4.76e-05	0.000130035	6.13e-05	0	0.000127725	0	0	0	0.000146115	0.000183566	9.12e-05	7.8e-05	4.19e-05	0	6.94e-05	0	6.62e-05	6.24e-05	0	0.000118992	0.000107322	0	0	0	0	0	0	0	0	0	0	0
GLUCOSE1PMETAB-PWY: glucose and glucose-1-phosphate degradation|g__Bifidobacterium.s__Bifidobacterium_longum	0	0	0	0	0	0	0	0	0	0	0	0	3.97e-07	0	0	0	0	0	0	0	0	0	0	0	0	0	0	0	0	0	0	0
GLUCOSE1PMETAB-PWY: glucose and glucose-1-phosphate degradation|g__Klebsiella.s__Klebsiella_pneumoniae	0	0	0	0	0	0	0	0	0	0	0	0	0	0	4.06e-06	0	0	0	0	0	0	0	0	0	0	0	0	0	0	0	0	0
GLUCOSE1PMETAB-PWY: glucose and glucose-1-phosphate degradation|g__Salmonella.s__Salmonella_enterica	0	0	0	0	0	0	0	0	0	0	0	0	0	0	0	0	0	0	0	0	3.23e-06	0	0	0	0	0	0	0	0	0	0	0
GLUCOSE1PMETAB-PWY: glucose and glucose-1-phosphate degradation|unclassified	4.76e-05	0.000130035	6.13e-05	0	0.000127725	0	0	0	0.000146115	0.000172001	8.78e-05	7.36e-05	4.03e-05	0	0	0	6.26e-05	0	0	0.000118992	0	0	0	0	0	0	0	0	0	0	0	0
GLUCUROCAT-PWY: superpathway of &beta;-D-glucuronosides degradation	0	1.06e-05	0	0	0	0	0	0	0	0	1.14e-05	1.58e-05	3.26e-05	0	5.53e-05	3.21e-05	2.88e-05	0	0	1.04e-05	7.07e-06	5.86e-06	5.06e-06	1.36e-05	0	7.69e-06	0	4.98e-06	2.4e-05	0	0	0
GLUCUROCAT-PWY: superpathway of &beta;-D-glucuronosides degradation|unclassified	0	0	0	0	0	0	0	0	0	0	6.74e-06	1.56e-05	4.01e-06	0	4.89e-06	8.2e-06	0	0	0	0	7.02e-06	0	5.02e-06	0	0	0	0	4.98e-06	1e-05	0	0	0
GLUDEG-I-PWY: GABA shunt	0	0	0	0	0	0	0	0	0	2.22e-06	3.45e-06	0	7.39e-06	0	6.28e-06	0	3.58e-06	0	0	0	4.75e-06	0	0	0	0	0	0	0	6e-06	0	0	0
GLUDEG-I-PWY: GABA shunt|unclassified	0	0	0	0	0	0	0	0	0	2.22e-06	3.22e-06	0	0	0	6.04e-06	0	3.54e-06	0	0	0	4.75e-06	0	0	0	0	0	0	0	4.72e-06	0	0	0
GLUTORN-PWY: L-ornithine biosynthesis I	3.35e-05	0.00012187	5.72e-05	0.000100309	0.000130689	0.000105189	0.000121801	0.00012897	0.000132293	9.86e-05	0.000102163	7.24e-05	6.68e-05	0.000108328	9.06e-05	0.000112384	9.88e-05	0.000109968	0.000100201	0.00010841	9.15e-05	7.26e-05	7.48e-05	0.000109197	0.000102783	0.000125179	0.00013914	7.55e-05	6.31e-05	0.00010905	6.12e-05	0.000101907
GLUTORN-PWY: L-ornithine biosynthesis I|g__Shewanella.s__Shewanella_algae	0	0	0	0	0	0	0	0	0	0	0	0	0	8.58e-06	3.28e-06	0	3.2e-06	0	0	0	0	0	0	0	0	0	0	0	0	0	0	0
GLUTORN-PWY: L-ornithine biosynthesis I|g__Vibrio.s__Vibrio_alginolyticus	0	0	0	0	0	0	0	0	0	0	0	0	0	2.39e-05	0	0	0	0	0	0	0	0	0	0	0	0	0	0	0	0	0	0
GLUTORN-PWY: L-ornithine biosynthesis I|unclassified	3.35e-05	0.000118898	4.91e-05	9.08e-05	0.000123794	0.000103288	0.000119537	0.000116855	0.000124468	9.84e-05	9.45e-05	6.94e-05	5.72e-05	6.43e-05	6.88e-05	9.45e-05	8.8e-05	0.000105427	9.75e-05	0.000106338	8.63e-05	7.26e-05	7.19e-05	0.000107569	0.000102783	0.000118665	0.00013798	7.55e-05	5.95e-05	0.000105614	6.1e-05	0.000101907
GLYCOCAT-PWY: glycogen degradation I	0	0	0	0	0	0	0	0	2.13e-05	1.69e-05	8.75e-06	0	0	1.06e-05	0	0	0	0	0	0	0	0	3.51e-05	0	0	0	6.98e-06	0	0	0	0	0
GLYCOCAT-PWY: glycogen degradation I|unclassified	0	0	0	0	0	0	0	0	2.13e-05	1.06e-05	8.7e-06	0	0	0	0	0	0	0	0	0	0	0	3.51e-05	0	0	0	0	0	0	0	0	0
GLYCOGENSYNTH-PWY: glycogen biosynthesis I (from ADP-D-Glucose)	0.000202935	0.000336412	0.000200931	0.000328092	0.000377125	0.000302015	0.000393485	0.000416601	0.000387984	0.00029271	0.000263388	0.000282589	0.000194751	0.000363175	0.0002244	0.000244613	0.000159839	0.000237691	0.000198936	0.000318211	0.000277209	0.000248844	0.000317633	0.000288381	0.000353341	0.000313631	0.000419864	0.000299039	0.00024592	0.000298718	0.000293432	0.000420805
GLYCOGENSYNTH-PWY: glycogen biosynthesis I (from ADP-D-Glucose)|g__Bacteroides.s__Bacteroides_ovatus	0	0	0	0	0	0	0	0	0	0	0	0	0	0	0	0	2.75e-06	0	0	0	0	0	0	0	0	0	0	0	0	0	0	0
GLYCOGENSYNTH-PWY: glycogen biosynthesis I (from ADP-D-Glucose)|g__Vibrio.s__Vibrio_alginolyticus	0	0	0	0	0	0	0	0	0	0	0	0	0	9.25e-06	0	0	0	0	0	0	0	0	0	0	0	0	0	0	0	0	0	0
GLYCOGENSYNTH-PWY: glycogen biosynthesis I (from ADP-D-Glucose)|g__Vibrio.s__Vibrio_antiquarius	0	0	0	0	0	0	0	0	0	0	0	0	0	1.46e-06	0	0	0	0	0	0	0	0	0	0	0	0	0	0	0	0	0	0
GLYCOGENSYNTH-PWY: glycogen biosynthesis I (from ADP-D-Glucose)|unclassified	0.000202935	0.000330524	0.000192705	0.000319327	0.000377125	0.000302015	0.000393485	0.000416601	0.000387741	0.000292097	0.000252724	0.000281738	0.000174518	0.00034578	0.000188744	0.000220708	0.000145385	0.000229064	0.000194114	0.000318211	0.000273314	0.000248386	0.000317633	0.00028448	0.000353012	0.000302307	0.000419206	0.000299039	0.000232003	0.000294799	0.000293248	0.000420805
GLYCOL-GLYOXDEG-PWY: superpathway of glycol metabolism and degradation	0	0	0	0	0	0	0	0	0	0	0	0	0	0	2.06e-06	0	0	0	0	0	0	0	0	0	0	0	0	9.62e-07	0	0	0	0
GLYCOL-GLYOXDEG-PWY: superpathway of glycol metabolism and degradation|unclassified	0	0	0	0	0	0	0	0	0	0	0	0	0	0	1.59e-06	0	0	0	0	0	0	0	0	0	0	0	0	9.62e-07	0	0	0	0
GLYCOLYSIS-E-D: superpathway of glycolysis and the Entner-Doudoroff pathway	0	0	0	8.73e-06	0	0	0	0	0	0	3.24e-05	2.21e-05	4.16e-05	5.96e-05	1.96e-05	9.23e-06	2.51e-05	1.3e-05	2.85e-05	0	0	0	0	0	0	0	0	0	0	0	0	0
GLYCOLYSIS-E-D: superpathway of glycolysis and the Entner-Doudoroff pathway|unclassified	0	0	0	8.71e-06	0	0	0	0	0	0	0	1.64e-05	2.46e-05	0	1.66e-05	7.35e-06	1.4e-05	1.02e-05	0	0	0	0	0	0	0	0	0	0	0	0	0	0
GLYCOLYSIS: glycolysis I (from glucose 6-phosphate)	2.66e-05	6.99e-05	0.000115269	0.000129329	2.59e-05	0	0	3.56e-05	6.58e-05	6.98e-05	0.000147593	5.22e-05	0.000136429	8.45e-05	0.000144091	0.000126423	0.000136016	7.96e-05	6.63e-05	4.89e-05	5.77e-05	1.46e-05	1.46e-05	2.26e-05	0	8.75e-05	2.76e-05	8.29e-06	5.43e-05	0	0.000175537	0
GLYCOLYSIS: glycolysis I (from glucose 6-phosphate)|unclassified	2.66e-05	6.96e-05	0.000114733	8.28e-05	2.56e-05	0	0	0	0	5.11e-05	4.05e-05	5.12e-05	8.69e-05	3.95e-05	7.81e-05	3.96e-05	2.72e-05	1.46e-05	5.39e-05	4.89e-05	0	1.46e-05	1.46e-05	0	0	0	2.76e-05	8.29e-06	1.6e-05	0	0.00011562	0
GLYOXYLATE-BYPASS: glyoxylate cycle	0	3.09e-06	6.27e-06	0	0	0	0	0	0	5.08e-06	4.08e-06	4.24e-06	2.8e-06	1.26e-05	7.51e-06	2.78e-06	3.91e-06	9.15e-06	0	4.38e-06	0	0	3.44e-06	0	0	0	0	2.47e-06	0	0	8.86e-06	0
GLYOXYLATE-BYPASS: glyoxylate cycle|g__Shewanella.s__Shewanella_algae	0	0	0	0	0	0	0	0	0	0	0	0	0	6.52e-06	0	0	0	0	0	0	0	0	0	0	0	0	0	0	0	0	0	0
GLYOXYLATE-BYPASS: glyoxylate cycle|unclassified	0	0	6.27e-06	0	0	0	0	0	0	5.04e-06	3.56e-06	4.03e-06	0	0	2.05e-06	2.68e-06	0	6.75e-06	0	0	0	0	3.44e-06	0	0	0	0	2.47e-06	0	0	0	0
GOLPDLCAT-PWY: superpathway of glycerol degradation to 1,3-propanediol	0	0	0	0	0	0	7.32e-06	1.39e-05	4.21e-06	0	1.53e-05	8.99e-06	0	1.15e-05	3.36e-06	5.88e-06	0	0	0	0	0	0	9.28e-06	0	1.07e-05	4.7e-06	0	0	0	0	5.98e-06	0
GOLPDLCAT-PWY: superpathway of glycerol degradation to 1,3-propanediol|g__Klebsiella.s__Klebsiella_pneumoniae	0	0	0	0	0	0	0	0	0	0	1.17e-06	0	0	0	0	0	0	0	0	0	0	0	0	0	0	0	0	0	0	0	0	0
GOLPDLCAT-PWY: superpathway of glycerol degradation to 1,3-propanediol|unclassified	0	0	0	0	0	0	0	0	0	0	2.59e-06	0	0	0	0	0	0	0	0	0	0	0	9.2e-06	0	1.03e-05	0	0	0	0	0	0	0
HCAMHPDEG-PWY: 3-phenylpropanoate and 3-(3-hydroxyphenyl)propanoate degradation to 2-hydroxypentadienoate	0	0	0	0	0	0	0	0	0	0	0	0	0	0	1.59e-06	0	0	0	0	0	0	0	0	0	0	0	0	0	0	0	0	0
HEME-BIOSYNTHESIS-II-1: heme b biosynthesis V (aerobic)	0	3.93e-06	0	0	0	0	0	0	0	0	7.52e-06	3.96e-06	0	3.12e-05	5.59e-06	4.64e-06	6.6e-06	5e-06	0	0	5.72e-06	0	0	3.52e-06	3.74e-06	0	0	0	0	0	1.11e-05	0
HEME-BIOSYNTHESIS-II-1: heme b biosynthesis V (aerobic)|g__Photobacterium.s__Photobacterium_damselae	0	0	0	0	0	0	0	0	0	0	0	0	0	2.76e-06	0	0	0	0	0	0	0	0	0	0	0	0	0	0	0	0	0	0
HEME-BIOSYNTHESIS-II-1: heme b biosynthesis V (aerobic)|g__Salmonella.s__Salmonella_enterica	0	0	0	0	0	0	0	0	0	0	0	0	0	0	0	0	0	4.79e-06	0	0	0	0	0	0	0	0	0	0	0	0	0	0
HEME-BIOSYNTHESIS-II-1: heme b biosynthesis V (aerobic)|g__Shewanella.s__Shewanella_algae	0	0	0	0	0	0	0	0	0	0	0	0	0	5.66e-06	3.07e-06	0	3.47e-06	0	0	0	0	0	0	0	0	0	0	0	0	0	0	0
HEME-BIOSYNTHESIS-II-1: heme b biosynthesis V (aerobic)|g__Vibrio.s__Vibrio_alginolyticus	0	0	0	0	0	0	0	0	0	0	0	0	0	2.07e-05	0	0	0	0	0	0	0	0	0	0	0	0	0	0	0	0	0	0
HEME-BIOSYNTHESIS-II-1: heme b biosynthesis V (aerobic)|unclassified	0	3.68e-06	0	0	0	0	0	0	0	0	5.56e-06	0	0	0	3.33e-06	0	0	0	0	0	0	0	0	0	3.74e-06	0	0	0	0	0	9.46e-06	0
HEME-BIOSYNTHESIS-II: heme b biosynthesis I (aerobic)	0	3.93e-06	0	0	4.02e-06	0	0	0	0	0	7.52e-06	3.96e-06	0	3.12e-05	7.43e-06	4.64e-06	6.6e-06	4.8e-06	5.52e-06	0	4.76e-06	0	0	3.52e-06	0	0	0	0	0	0	1.17e-05	0
HEME-BIOSYNTHESIS-II: heme b biosynthesis I (aerobic)|g__Photobacterium.s__Photobacterium_damselae	0	0	0	0	0	0	0	0	0	0	0	0	0	2.76e-06	0	0	0	0	0	0	0	0	0	0	0	0	0	0	0	0	0	0
HEME-BIOSYNTHESIS-II: heme b biosynthesis I (aerobic)|g__Shewanella.s__Shewanella_algae	0	0	0	0	0	0	0	0	0	0	0	0	0	0	3.07e-06	0	3.47e-06	0	0	0	0	0	0	0	0	0	0	0	0	0	0	0
HEME-BIOSYNTHESIS-II: heme b biosynthesis I (aerobic)|g__Vibrio.s__Vibrio_alginolyticus	0	0	0	0	0	0	0	0	0	0	0	0	0	2.07e-05	0	0	0	0	0	0	0	0	0	0	0	0	0	0	0	0	0	0
HEME-BIOSYNTHESIS-II: heme b biosynthesis I (aerobic)|unclassified	0	3.68e-06	0	0	0	0	0	0	0	0	5.56e-06	0	0	0	4.81e-06	0	0	0	0	0	0	0	0	0	0	0	0	0	0	0	9.46e-06	0
HEMESYN2-PWY: heme b biosynthesis II (oxygen-independent)	0	5.84e-06	0	9.55e-06	1.36e-05	1.37e-05	0	1.1e-05	0	0	8.3e-06	8.69e-06	1.59e-05	4.75e-05	1.12e-05	1.24e-05	1.01e-05	1.19e-05	7.35e-06	0	6.64e-06	0	0	1.31e-05	5.56e-06	0	0	0	4.11e-06	0	1.16e-05	0
HEMESYN2-PWY: heme b biosynthesis II (oxygen-independent)|g__Photobacterium.s__Photobacterium_damselae	0	0	0	0	0	0	0	0	0	0	0	0	0	0	0	0	0	0	0	0	4.15e-06	0	0	0	0	0	0	0	0	0	0	0
HEMESYN2-PWY: heme b biosynthesis II (oxygen-independent)|g__Shewanella.s__Shewanella_algae	0	0	0	0	0	0	0	0	0	0	0	0	0	6.62e-06	3.47e-06	0	3.26e-06	0	0	0	0	0	0	0	0	0	0	0	0	0	0	0
HEMESYN2-PWY: heme b biosynthesis II (oxygen-independent)|g__Vibrio.s__Vibrio_alginolyticus	0	0	0	0	0	0	0	0	0	0	0	0	0	2.25e-05	0	0	0	0	0	0	0	0	0	0	0	0	0	0	0	0	0	0
HEMESYN2-PWY: heme b biosynthesis II (oxygen-independent)|unclassified	0	5.3e-06	0	3.58e-06	0	0	0	0	0	0	7.57e-06	7.96e-06	1.34e-05	4.92e-06	6.15e-06	7.62e-06	3.67e-06	0	7.32e-06	0	0	0	0	0	5.56e-06	0	0	0	4.11e-06	0	1.16e-05	0
HEXITOLDEGSUPER-PWY: superpathway of hexitol degradation (bacteria)	0	0	0	0	0	0	0	0	0	0	0	0	0	0	8.25e-06	0	0	0	0	0	0	0	0	0	0	0	0	0	0	0	0	0
HISDEG-PWY: L-histidine degradation I	9.21e-05	4.78e-05	4.11e-05	5.08e-05	5.79e-05	9.21e-05	0.000107824	5.65e-05	5.66e-05	3.05e-05	6.11e-05	8.95e-05	5.55e-05	0.000101767	7.16e-05	8.34e-05	5.05e-05	5.27e-05	3.49e-05	6.95e-05	5.53e-05	6.09e-05	6.51e-05	8.94e-05	8.81e-05	8.54e-05	7.61e-05	5.92e-05	5.13e-05	6.45e-05	7.79e-05	0.000101673
HISDEG-PWY: L-histidine degradation I|g__Alistipes.s__Alistipes_shahii	0	0	0	3.23e-06	0	0	0	0	0	0	0	0	2.08e-06	0	2.38e-06	7.37e-06	2.7e-06	0	0	0	0	0	0	0	0	6.3e-06	0	0	0	0	0	0
HISDEG-PWY: L-histidine degradation I|g__Bacteroides.s__Bacteroides_ovatus	0	0	0	0	0	0	0	0	0	0	0	0	0	0	0	0	4.2e-06	0	0	0	0	0	0	0	0	0	0	0	0	0	0	0
HISDEG-PWY: L-histidine degradation I|g__Butyricimonas.s__Butyricimonas_synergistica	0	0	0	0	0	0	0	0	0	0	0	0	0	0	0	5.13e-06	0	0	0	0	0	0	0	0	0	0	0	0	0	0	0	0
HISDEG-PWY: L-histidine degradation I|g__Klebsiella.s__Klebsiella_pneumoniae	0	0	0	0	0	0	0	0	1.73e-06	0	0	0	0	0	0	0	0	0	0	0	0	0	0	0	0	0	0	0	0	0	0	0
HISDEG-PWY: L-histidine degradation I|g__Parabacteroides.s__Parabacteroides_distasonis	0	0	0	0	0	0	0	0	0	0	0	0	1.34e-05	0	2.05e-05	3.25e-06	7.32e-06	4.29e-06	0	0	0	0	0	0	0	0	0	0	0	0	0	0
HISDEG-PWY: L-histidine degradation I|g__Shewanella.s__Shewanella_algae	0	0	0	0	0	0	0	0	0	0	0	0	0	9.56e-06	4.72e-06	0	3.03e-06	0	0	0	0	0	0	0	0	0	0	0	0	0	0	0
HISDEG-PWY: L-histidine degradation I|g__Vibrio.s__Vibrio_alginolyticus	0	0	0	0	0	0	0	0	0	0	0	0	0	1.37e-05	0	0	0	0	0	0	0	0	0	0	0	0	0	0	0	0	0	0
HISDEG-PWY: L-histidine degradation I|g__Vibrio.s__Vibrio_antiquarius	0	0	0	0	0	0	0	0	0	0	0	0	0	1.67e-06	0	0	0	0	0	0	0	0	0	0	0	0	0	0	0	0	0	0
HISDEG-PWY: L-histidine degradation I|unclassified	8.8e-05	4.45e-05	3.61e-05	4.21e-05	5.79e-05	9.21e-05	0.000107824	5.65e-05	5.32e-05	2.89e-05	6.02e-05	8.1e-05	3.17e-05	6.46e-05	3.47e-05	6.31e-05	2.9e-05	4.42e-05	3.49e-05	6.95e-05	5.16e-05	5.81e-05	6.46e-05	8.89e-05	8.76e-05	7.81e-05	7.61e-05	5.92e-05	4.5e-05	6.39e-05	7.79e-05	0.000101673
HISTSYN-PWY: L-histidine biosynthesis	7.84e-05	0.000117078	7.15e-05	0.000122192	0.000122501	0.000110864	0.000161898	0.0001324	0.000114847	0.000124678	0.000123828	8.54e-05	0.000145331	0.000143315	0.000142091	0.0001738	0.00015638	0.000159591	0.000103872	0.000128071	0.000128351	0.000123523	0.000114088	0.000146042	0.000108085	0.000147551	0.000122101	0.000101072	0.000106493	0.000137228	0.000124054	0.000130426
HISTSYN-PWY: L-histidine biosynthesis|g__Alistipes.s__Alistipes_indistinctus	0	0	0	0	4.73e-06	0	0	0	0	0	0	0	0	0	0	7.59e-06	0	8.54e-06	0	0	0	0	0	0	0	0	0	0	0	0	0	0
HISTSYN-PWY: L-histidine biosynthesis|g__Alistipes.s__Alistipes_shahii	0	0	0	0	0	0	0	0	0	0	0	0	0	0	0	4.91e-06	0	0	0	0	0	0	0	0	0	0	0	0	0	0	0	0
HISTSYN-PWY: L-histidine biosynthesis|g__Bacteroides.s__Bacteroides_ovatus	0	0	0	0	0	0	0	0	0	0	0	0	0	0	0	0	5.01e-06	0	0	0	0	0	0	0	0	0	0	0	4.7e-06	0	0	0
HISTSYN-PWY: L-histidine biosynthesis|g__Butyricimonas.s__Butyricimonas_synergistica	0	0	0	0	0	0	0	0	0	0	0	0	0	0	0	6.27e-06	0	0	0	0	0	0	0	0	0	0	0	0	0	0	0	0
HISTSYN-PWY: L-histidine biosynthesis|g__Eggerthella.s__Eggerthella_lenta	0	0	0	0	0	0	0	7.54e-06	7.31e-06	0	0	0	0	0	0	0	0	0	0	0	0	0	0	0	0	0	0	0	0	0	0	0
HISTSYN-PWY: L-histidine biosynthesis|g__Parabacteroides.s__Parabacteroides_distasonis	0	0	0	0	0	0	0	0	0	0	0	0	1.71e-05	0	2.07e-05	5.48e-06	5.5e-06	0	0	0	0	0	0	0	0	0	0	0	0	0	0	0
HISTSYN-PWY: L-histidine biosynthesis|g__Shewanella.s__Shewanella_algae	0	0	0	0	0	0	0	0	0	0	0	0	0	0	3.77e-06	0	0	0	0	0	0	0	0	0	0	0	0	0	0	0	0	0
HISTSYN-PWY: L-histidine biosynthesis|g__Vibrio.s__Vibrio_alginolyticus	0	0	0	0	0	0	0	0	0	0	0	0	0	8.81e-06	0	0	0	0	0	0	0	0	0	0	0	0	0	0	0	0	0	0
HISTSYN-PWY: L-histidine biosynthesis|g__Vibrio.s__Vibrio_antiquarius	0	0	0	0	0	0	0	0	0	0	0	0	0	1.42e-06	0	0	0	0	0	0	0	0	0	0	0	0	0	0	0	0	0	0
HISTSYN-PWY: L-histidine biosynthesis|unclassified	7.84e-05	0.000113233	6.72e-05	0.000112926	0.000110901	0.000103549	0.000157024	0.00011584	0.000105802	0.000119846	0.000105353	8.3e-05	0.000109488	0.000109223	0.000109178	0.00013955	0.000123657	0.00014471	0.000103473	0.000127416	0.000123769	0.000122329	0.000112447	0.000143789	0.000107974	0.000127735	0.000120463	0.000101072	9.18e-05	0.000132867	0.00010265	0.000130426
HOMOSER-METSYN-PWY: L-methionine biosynthesis I	0	0	0	0	0	0	0	0	0	0	1.11e-05	3.44e-06	5.54e-06	1.16e-05	0	0	3.36e-06	6.48e-06	0	0	0	0	0	5.12e-06	0	0	0	0	0	0	0	0
HOMOSER-METSYN-PWY: L-methionine biosynthesis I|g__Salmonella.s__Salmonella_enterica	0	0	0	0	0	0	0	0	0	0	0	0	0	0	0	0	0	2.49e-06	0	0	0	0	0	0	0	0	0	0	0	0	0	0
HOMOSER-METSYN-PWY: L-methionine biosynthesis I|unclassified	0	0	0	0	0	0	0	0	0	0	0	3.41e-06	0	0	0	0	0	0	0	0	0	0	0	5.12e-06	0	0	0	0	0	0	0	0
HSERMETANA-PWY: L-methionine biosynthesis III	7.47e-05	6.67e-05	7e-05	5.56e-05	9.15e-05	5.74e-05	3.75e-05	4.97e-05	5.57e-05	8.43e-05	8.35e-05	9.75e-05	7.47e-05	8.43e-05	0.00011157	9.54e-05	8.72e-05	0.000104476	7.65e-05	7.14e-05	7.32e-05	6.5e-05	6.7e-05	0.000107875	6.8e-05	6.78e-05	6.96e-05	6.63e-05	6.77e-05	4.82e-05	7.71e-05	3.53e-05
HSERMETANA-PWY: L-methionine biosynthesis III|g__Parabacteroides.s__Parabacteroides_distasonis	0	0	0	0	0	0	0	0	0	0	0	0	1.73e-05	0	2.48e-05	3.32e-06	7.31e-06	2.79e-06	0	0	0	0	0	0	0	0	0	0	0	0	0	0
HSERMETANA-PWY: L-methionine biosynthesis III|g__Shewanella.s__Shewanella_algae	0	0	0	0	0	0	0	0	0	0	0	0	0	7.5e-06	3.28e-06	0	2.74e-06	0	0	0	0	0	0	0	0	0	0	0	0	0	0	0
HSERMETANA-PWY: L-methionine biosynthesis III|unclassified	7.47e-05	6.66e-05	6.92e-05	4.89e-05	9.12e-05	5.72e-05	3.75e-05	4.95e-05	5.56e-05	8.43e-05	7.34e-05	6.83e-05	4.93e-05	5.21e-05	7.35e-05	5.95e-05	5.99e-05	8.78e-05	7.04e-05	6.6e-05	6.8e-05	6.08e-05	6.63e-05	0.000107011	6.8e-05	5.93e-05	6.96e-05	6.63e-05	5.02e-05	4.25e-05	6.42e-05	3.53e-05
ILEUSYN-PWY: L-isoleucine biosynthesis I (from threonine)	0.000407595	0.000374053	0.000268388	0.000381325	0.000453803	0.000374647	0.000404752	0.000422444	0.000463762	0.000390145	0.000317579	0.000340906	0.000250899	0.00028807	0.000248151	0.000294997	0.000241521	0.000277381	0.000328649	0.000413631	0.00032559	0.000299034	0.000291529	0.000347862	0.00036702	0.000387774	0.000430129	0.000351472	0.000322622	0.000370207	0.000301292	0.000442762
ILEUSYN-PWY: L-isoleucine biosynthesis I (from threonine)|g__Bacteroides.s__Bacteroides_ovatus	0	0	0	0	0	0	0	0	0	0	0	0	0	0	0	0	4.1e-06	0	0	0	0	0	0	0	0	0	0	0	5.29e-06	0	0	0
ILEUSYN-PWY: L-isoleucine biosynthesis I (from threonine)|g__Eggerthella.s__Eggerthella_lenta	0	0	0	5.44e-06	8.34e-06	8.84e-06	0	6.57e-06	0	0	0	0	0	0	0	0	0	0	0	0	0	0	0	0	0	0	0	0	0	0	0	0
ILEUSYN-PWY: L-isoleucine biosynthesis I (from threonine)|g__Enterobacter.s__Enterobacter_cloacae_complex	0	0	0	0	0	0	0	0	0	0	1.59e-06	0	0	0	0	0	0	0	0	0	0	0	0	0	0	0	0	0	0	0	0	0
ILEUSYN-PWY: L-isoleucine biosynthesis I (from threonine)|g__Klebsiella.s__Klebsiella_pneumoniae	0	0	0	0	0	0	0	0	0	0	2.2e-06	0	0	0	0	0	0	0	0	0	0	0	0	0	0	0	0	0	0	0	0	0
ILEUSYN-PWY: L-isoleucine biosynthesis I (from threonine)|g__Parabacteroides.s__Parabacteroides_distasonis	0	0	0	0	0	0	0	0	0	0	0	0	1.6e-05	0	2.32e-05	5.39e-06	7.25e-06	4.46e-06	0	0	0	0	0	3.02e-06	0	0	0	0	0	0	0	0
ILEUSYN-PWY: L-isoleucine biosynthesis I (from threonine)|g__Shewanella.s__Shewanella_algae	0	0	0	0	0	0	0	0	0	0	0	0	0	8.32e-06	4.77e-06	0	0	0	0	0	0	0	0	0	0	0	0	0	0	0	0	0
ILEUSYN-PWY: L-isoleucine biosynthesis I (from threonine)|g__Vibrio.s__Vibrio_alginolyticus	0	0	0	0	0	0	0	0	0	0	0	0	0	2.68e-05	0	0	0	0	0	0	0	0	0	0	0	0	0	0	0	0	0	0
ILEUSYN-PWY: L-isoleucine biosynthesis I (from threonine)|g__Vibrio.s__Vibrio_antiquarius	0	0	0	0	0	0	0	0	0	0	0	0	0	3.12e-06	0	0	0	0	0	0	0	0	0	0	0	0	0	0	0	0	0	0
ILEUSYN-PWY: L-isoleucine biosynthesis I (from threonine)|unclassified	0.00040001	0.0003609	0.000264404	0.000372891	0.000438685	0.00036483	0.000397167	0.000414735	0.0004544	0.000388645	0.000288531	0.000335925	0.000220413	0.000239072	0.000212656	0.000271584	0.000196507	0.000260267	0.000309507	0.00040993	0.000315106	0.000299034	0.000283973	0.000340151	0.000363568	0.000373308	0.000429011	0.000351472	0.000309554	0.000366159	0.000279746	0.000442762
KETOGLUCONMET-PWY: ketogluconate metabolism	0	0	0	0	0	0	0	0	0	0	0	7.26e-06	0	0	0	0	0	0	0	0	9.34e-06	0	0	0	0	0	0	0	0	0	0	0
KETOGLUCONMET-PWY: ketogluconate metabolism|g__Enterobacter.s__Enterobacter_cloacae_complex	0	0	0	0	0	0	0	0	0	0	0	4.06e-06	0	0	0	0	0	0	0	0	0	0	0	0	0	0	0	0	0	0	0	0
LACTOSECAT-PWY: lactose and galactose degradation I	0	1.78e-06	0	0	8.24e-07	4.29e-06	0	0	5.55e-06	1.36e-05	0	4.4e-06	2.88e-06	2.25e-05	1.04e-05	1.06e-05	2.74e-06	7.23e-06	1.28e-06	5.9e-06	7.82e-06	4.97e-06	3.83e-05	2.08e-05	9.84e-07	3.21e-06	1e-05	7.89e-07	8.05e-06	7.04e-06	1.32e-05	1.04e-05
LACTOSECAT-PWY: lactose and galactose degradation I|unclassified	0	1.78e-06	0	0	8.24e-07	4.29e-06	0	0	5.55e-06	1.36e-05	0	4.4e-06	2.77e-06	2.25e-05	1.04e-05	1.06e-05	2.72e-06	6.28e-06	1.28e-06	5.9e-06	7.82e-06	4.97e-06	3.83e-05	1.65e-05	9.84e-07	3.21e-06	1e-05	7.89e-07	8.05e-06	7.04e-06	1.32e-05	1.04e-05
LIPASYN-PWY: phospholipases	0	0	0	0	0	0	0	0	0	0	0	0	2.31e-06	0	0	0	6.44e-06	0	0	0	0	0	0	2.9e-06	0	0	0	0	0	0	0	1.83e-06
LIPASYN-PWY: phospholipases|g__Klebsiella.s__Klebsiella_pneumoniae	0	0	0	0	0	0	0	0	0	0	0	0	0	0	0	0	1.15e-06	0	0	0	0	0	0	0	0	0	0	0	0	0	0	0
LIPASYN-PWY: phospholipases|g__Klebsiella.s__Klebsiella_quasipneumoniae	0	0	0	0	0	0	0	0	0	0	0	0	0	0	0	0	1.12e-06	0	0	0	0	0	0	0	0	0	0	0	0	0	0	0
LIPASYN-PWY: phospholipases|g__Shewanella.s__Shewanella_algae	0	0	0	0	0	0	0	0	0	0	0	0	2.31e-06	0	0	0	4.17e-06	0	0	0	0	0	0	0	0	0	0	0	0	0	0	0
LIPASYN-PWY: phospholipases|unclassified	0	0	0	0	0	0	0	0	0	0	0	0	0	0	0	0	0	0	0	0	0	0	0	2.9e-06	0	0	0	0	0	0	0	1.83e-06
MET-SAM-PWY: superpathway of S-adenosyl-L-methionine biosynthesis	0	0	0	0	0	0	0	0	0	0	2.03e-05	6.76e-06	1.07e-05	2.2e-05	0	0	6.33e-06	1.18e-05	0	0	0	0	0	9.6e-06	0	0	0	0	0	0	0	0
MET-SAM-PWY: superpathway of S-adenosyl-L-methionine biosynthesis|unclassified	0	0	0	0	0	0	0	0	0	0	0	6.71e-06	0	0	0	0	0	0	0	0	0	0	0	9.6e-06	0	0	0	0	0	0	0	0
METHGLYUT-PWY: superpathway of methylglyoxal degradation	0	0	0	0	0	0	0	0	3.21e-06	0	1.31e-06	0	0	0	0	0	0	0	0	0	0	0	0	0	0	0	0	0	0	0	0	0
METHGLYUT-PWY: superpathway of methylglyoxal degradation|unclassified	0	0	0	0	0	0	0	0	0	0	1.31e-06	0	0	0	0	0	0	0	0	0	0	0	0	0	0	0	0	0	0	0	0	0
METSYN-PWY: superpathway of L-homoserine and L-methionine biosynthesis	0	0	0	0	0	0	0	0	0	0	1.89e-05	5.98e-06	9.52e-06	1.97e-05	0	0	5.82e-06	1.11e-05	0	0	0	0	0	8.85e-06	0	0	0	0	0	0	0	0
METSYN-PWY: superpathway of L-homoserine and L-methionine biosynthesis|unclassified	0	0	0	0	0	0	0	0	0	0	0	5.91e-06	0	0	0	0	0	0	0	0	0	0	0	8.85e-06	0	0	0	0	0	0	0	0
NAD-BIOSYNTHESIS-II: NAD salvage pathway III (to nicotinamide riboside)	0	0	6.4e-06	0	0	0	0	0	0	0	4.62e-06	4.18e-06	0	0	0	0	0	0	0	0	0	0	0	0	0	0	0	0	0	0	0	0
NAD-BIOSYNTHESIS-II: NAD salvage pathway III (to nicotinamide riboside)|g__Klebsiella.s__Klebsiella_pneumoniae	0	0	0	0	0	0	0	0	0	0	0	1.34e-06	0	0	0	0	0	0	0	0	0	0	0	0	0	0	0	0	0	0	0	0
NAGLIPASYN-PWY: lipid IVA biosynthesis (E. coli)	0	0	0	0	0	0	0	0	0	0	6.45e-06	0	2.04e-05	3.71e-05	1.35e-05	4.69e-06	1.41e-05	0	0	0	6.46e-06	0	4.1e-06	5.85e-06	4e-06	0	0	0	0	0	1.2e-05	0
NAGLIPASYN-PWY: lipid IVA biosynthesis (E. coli)|g__Vibrio.s__Vibrio_alginolyticus	0	0	0	0	0	0	0	0	0	0	0	0	0	1.38e-05	0	0	0	0	0	0	0	0	0	0	0	0	0	0	0	0	0	0
NAGLIPASYN-PWY: lipid IVA biosynthesis (E. coli)|unclassified	0	0	0	0	0	0	0	0	0	0	5.89e-06	0	6.92e-06	0	4.74e-06	0	0	0	0	0	6.11e-06	0	3.96e-06	0	3.65e-06	0	0	0	0	0	0	0
NONMEVIPP-PWY: methylerythritol phosphate pathway I	0.000201858	0.000193058	0.000128413	0.00018913	0.000224321	0.000210698	0.000270879	0.000228059	0.000229673	0.000175807	0.000200532	0.000186648	0.00015844	0.000222746	0.000175792	0.000222755	0.000155312	0.000182996	0.000163331	0.000198056	0.000167145	0.000164884	0.000215503	0.000242614	0.000210863	0.000238543	0.000241088	0.000198832	0.000189906	0.000223457	0.000200066	0.000246637
NONMEVIPP-PWY: methylerythritol phosphate pathway I|g__Alistipes.s__Alistipes_indistinctus	0	0	0	0	0	0	0	0	0	0	0	0	0	0	0	8.42e-06	3.55e-06	5.54e-06	0	0	0	0	0	0	0	0	0	0	0	0	0	0
NONMEVIPP-PWY: methylerythritol phosphate pathway I|g__Butyricimonas.s__Butyricimonas_synergistica	0	0	0	0	0	0	0	0	0	0	0	0	0	0	0	4.41e-06	0	0	0	0	0	0	0	0	0	0	0	0	0	0	0	0
NONMEVIPP-PWY: methylerythritol phosphate pathway I|g__Parabacteroides.s__Parabacteroides_distasonis	0	0	0	0	0	0	0	0	0	0	0	0	1.32e-05	0	2.41e-05	3.73e-06	7.37e-06	0	0	0	0	0	0	0	0	0	0	0	0	0	0	0
NONMEVIPP-PWY: methylerythritol phosphate pathway I|g__Vibrio.s__Vibrio_alginolyticus	0	0	0	0	0	0	0	0	0	0	0	0	0	1.99e-05	0	0	0	0	0	0	0	0	0	0	0	0	0	0	0	0	0	0
NONMEVIPP-PWY: methylerythritol phosphate pathway I|unclassified	0.00019261	0.000187725	0.000125798	0.000178602	0.000208144	0.000200862	0.000264505	0.000217766	0.000217079	0.000172133	0.000175553	0.000180294	0.000130816	0.000194062	0.000138556	0.000185961	0.000119824	0.000166481	0.000155601	0.000195124	0.000162729	0.00016243	0.000211772	0.00023825	0.000209894	0.000222654	0.000240167	0.000198832	0.000171418	0.000220458	0.00018973	0.000246637
NONOXIPENT-PWY: pentose phosphate pathway (non-oxidative branch) I	0.000282024	0.000249397	0.000172672	0.000270048	0.00027361	0.000294045	0.000290888	0.00028234	0.000259963	0.000409022	0.000252103	0.000278639	0.000193249	0.000317912	0.000206983	0.000262193	0.000181812	0.000222642	0.00028032	0.00034597	0.00028213	0.000280528	0.000296308	0.000289887	0.000292775	0.000267203	0.00031995	0.000370765	0.000330113	0.000308756	0.000268601	0.000333336
NONOXIPENT-PWY: pentose phosphate pathway (non-oxidative branch) I|g__Parabacteroides.s__Parabacteroides_distasonis	0	0	0	0	0	0	0	0	0	0	0	0	1.73e-05	0	2.5e-05	7.69e-06	1.02e-05	5.49e-06	0	0	0	0	0	0	0	0	0	0	0	0	0	0
NONOXIPENT-PWY: pentose phosphate pathway (non-oxidative branch) I|g__Vibrio.s__Vibrio_alginolyticus	0	0	0	0	0	0	0	0	0	0	0	0	0	2.34e-05	0	0	0	0	0	0	0	0	0	0	0	0	0	0	0	0	0	0
NONOXIPENT-PWY: pentose phosphate pathway (non-oxidative branch) I|unclassified	0.000279559	0.000248473	0.000172672	0.000266546	0.000271858	0.000293324	0.000288736	0.000277925	0.000258293	0.000404173	0.000231551	0.000268482	0.000174984	0.000277357	0.000184091	0.000245243	0.000152974	0.000204761	0.00027111	0.000343035	0.000279725	0.000280528	0.000294673	0.000289017	0.000292775	0.000255473	0.000313487	0.000370765	0.000315156	0.000308756	0.000247269	0.000333336
OANTIGEN-PWY: O-antigen building blocks biosynthesis (E. coli)	0.000151724	0.000114786	6.23e-05	0.000157624	0.000153195	0.000136116	0.0001313	0.00015563	0.000140355	0.000186035	0.000155888	0.000138979	0.00014647	0.000218591	0.000167621	0.000189129	0.000161033	0.000196593	0.000145718	0.000147284	0.000167769	0.000158639	0.000183452	0.000147446	0.000125941	0.000194489	0.000133042	0.000199464	0.000211275	0.000184324	0.000117983	0.000127286
OANTIGEN-PWY: O-antigen building blocks biosynthesis (E. coli)|unclassified	0.000151638	0.000103359	6.19e-05	0.000137556	0.000124979	0.000135986	0.000131007	0.000154725	0.000127521	0.000152098	0.000134068	0.000136936	0.000136457	0.000172982	0.000149971	0.000161455	0.000139977	0.000186113	0.0001375	0.00014659	0.000161748	0.000157844	0.000180172	0.000147284	0.000125941	0.000173481	0.000122308	0.000199464	0.000186062	0.000184236	8.57e-05	0.000127286
ORNDEG-PWY: superpathway of ornithine degradation	9.1e-06	0	0	0	0	0	0	0	1.36e-05	0	0	1.05e-05	0	0	2.2e-05	0	1.18e-05	0	0	0	5.44e-06	0	8e-06	0	0	0	0	0	0	0	0	0
ORNDEG-PWY: superpathway of ornithine degradation|unclassified	5.02e-06	0	0	0	0	0	0	0	0	0	0	7.39e-06	0	0	0	0	0	0	0	0	0	0	5.69e-06	0	0	0	0	0	0	0	0	0
P101-PWY: ectoine biosynthesis	0	0	0	0	0	0	0	0	0	0	0	0	0	2.71e-05	0	0	0	0	0	0	0	0	8.27e-06	0	0	0	0	0	0	0	0	0
P101-PWY: ectoine biosynthesis|g__Vibrio.s__Vibrio_alginolyticus	0	0	0	0	0	0	0	0	0	0	0	0	0	2.11e-05	0	0	0	0	0	0	0	0	0	0	0	0	0	0	0	0	0	0
P101-PWY: ectoine biosynthesis|unclassified	0	0	0	0	0	0	0	0	0	0	0	0	0	0	0	0	0	0	0	0	0	0	5.71e-06	0	0	0	0	0	0	0	0	0
P105-PWY: TCA cycle IV (2-oxoglutarate decarboxylase)	6.95e-06	0	8.98e-06	0	0	0	0	0	0	4.35e-06	1.04e-05	1.83e-05	4.72e-06	0	1.75e-06	4.88e-06	9.25e-06	0	0	5.67e-06	0	9.24e-06	6.64e-06	0	0	0	0	0	0	0	1.21e-05	0
P105-PWY: TCA cycle IV (2-oxoglutarate decarboxylase)|unclassified	6.94e-06	0	0	0	0	0	0	0	0	4.29e-06	0	0	0	0	0	0	0	0	0	0	0	9.23e-06	0	0	0	0	0	0	0	0	0	0
P108-PWY: pyruvate fermentation to propanoate I	0	0	0	0	0	0	0	0	0	0	0	1.86e-05	0	3.21e-05	0	0	0	0	0	0	1.21e-05	0	0	0	0	0	0	0	0	0	0	0
P108-PWY: pyruvate fermentation to propanoate I|g__Klebsiella.s__Klebsiella_pneumoniae	0	0	0	0	0	0	0	0	0	0	0	2e-06	0	0	0	0	0	0	0	0	0	0	0	0	0	0	0	0	0	0	0	0
P108-PWY: pyruvate fermentation to propanoate I|g__Vibrio.s__Vibrio_alginolyticus	0	0	0	0	0	0	0	0	0	0	0	0	0	1.07e-05	0	0	0	0	0	0	0	0	0	0	0	0	0	0	0	0	0	0
P161-PWY: acetylene degradation (anaerobic)	0	0	0	0	1.01e-05	0	1.2e-05	0	0	0	1.99e-05	1.36e-05	2.47e-05	1.34e-05	2.38e-05	2.52e-05	2.08e-05	2.62e-05	0	0	0	1.35e-05	1.41e-05	0	7.27e-06	2.36e-05	0	1.59e-05	7.52e-06	0	0	5e-06
P161-PWY: acetylene degradation (anaerobic)|g__Klebsiella.s__Klebsiella_pneumoniae	0	0	0	0	0	0	0	0	0	0	0	0	0	0	2.67e-06	0	0	0	0	0	0	0	0	0	0	0	0	0	0	0	0	0
P161-PWY: acetylene degradation (anaerobic)|unclassified	0	0	0	0	1.01e-05	0	1.2e-05	0	0	0	1.61e-05	8.59e-06	2.47e-05	1.32e-05	2.03e-05	2.52e-05	2.07e-05	2.62e-05	0	0	0	1.35e-05	9.84e-06	0	7.24e-06	2.36e-05	0	1.59e-05	7.52e-06	0	0	5e-06
P164-PWY: purine nucleobases degradation I (anaerobic)	0	1.26e-05	0	7.12e-06	0	0	0	0	7.46e-06	0	2.05e-05	6.03e-06	0	0	9.43e-06	7.35e-06	6.75e-06	0	3.74e-06	7.43e-06	2.32e-06	0	0	8.98e-06	1.28e-05	0	0	0	1.27e-06	0	0	6.46e-06
P164-PWY: purine nucleobases degradation I (anaerobic)|unclassified	0	0	0	0	0	0	0	0	0	0	0	3.07e-06	0	0	0	7.34e-06	2.23e-06	0	3.74e-06	0	2.32e-06	0	0	8.97e-06	3.52e-06	0	0	0	1.27e-06	0	0	6.46e-06
P185-PWY: formaldehyde assimilation III (dihydroxyacetone cycle)	0	0	0	0	0	0	8.12e-06	1.59e-05	0	0	1.81e-05	9.38e-06	0	0	0	6.2e-06	0	0	0	0	0	0	0	0	1.3e-05	4.96e-06	0	0	0	0	6.59e-06	0
P185-PWY: formaldehyde assimilation III (dihydroxyacetone cycle)|unclassified	0	0	0	0	0	0	0	0	0	0	2.68e-06	0	0	0	0	0	0	0	0	0	0	0	0	0	1.3e-05	0	0	0	0	0	0	0
P221-PWY: octane oxidation	0	0	1.95e-05	4.77e-06	9.23e-06	0	7.04e-06	3.39e-06	4.17e-06	3.43e-06	4.09e-06	3.36e-06	0	0	3.29e-06	0	0	0	0	4.66e-06	0	0	8.26e-06	7.05e-06	5.35e-06	0	0	0	0	0	5.18e-06	0
P221-PWY: octane oxidation|unclassified	0	0	1.95e-05	4.64e-06	9.23e-06	0	7.04e-06	3.39e-06	0	3.42e-06	4.04e-06	0	0	0	4.42e-07	0	0	0	0	4.66e-06	0	0	8.26e-06	6.92e-06	0	0	0	0	0	0	5.18e-06	0
P4-PWY: superpathway of L-lysine, L-threonine and L-methionine biosynthesis I	0	0	0	0	0	0	0	0	0	0	1.52e-05	0	0	0	0	0	0	8.93e-06	0	0	0	0	0	0	0	0	0	0	0	0	0	0
P41-PWY: pyruvate fermentation to acetate and (S)-lactate I	6.99e-05	0.000129794	6.97e-05	0.000118557	0.000129777	0.00011503	0.000174581	0.000142932	0.000173123	0.000151985	0.00012883	8.82e-05	9.49e-05	0.000131508	9.4e-05	0.000109625	8.23e-05	0.000123162	0.000115132	0.000139234	0.000127013	0.000107702	9.03e-05	0.00010272	0.000140592	0.000145136	0.000177427	0.00014404	0.000106064	0.000120226	9.86e-05	0.000172993
P41-PWY: pyruvate fermentation to acetate and (S)-lactate I|g__Bifidobacterium.s__Bifidobacterium_breve	0	0	0	0	0	0	0	0	1.86e-06	0	0	0	0	0	0	0	0	0	0	0	0	0	0	0	0	0	0	0	0	0	0	0
P41-PWY: pyruvate fermentation to acetate and (S)-lactate I|g__Bifidobacterium.s__Bifidobacterium_longum	0	0	0	0	0	0	0	0	5.95e-07	0	0	0	0	0	0	0	0	0	0	0	0	0	0	0	0	0	0	0	0	0	0	0
P41-PWY: pyruvate fermentation to acetate and (S)-lactate I|g__Eggerthella.s__Eggerthella_lenta	0	0	0	5.66e-06	0	7.45e-06	9.15e-06	5.88e-06	0	0	4.68e-06	0	0	0	0	0	0	0	0	0	0	0	0	0	0	0	0	0	0	0	0	0
P41-PWY: pyruvate fermentation to acetate and (S)-lactate I|unclassified	6.99e-05	0.000128454	5.95e-05	0.000112214	0.000119577	0.000104978	0.00016365	0.000135374	0.000148598	0.000148938	0.000111936	8.81e-05	9.11e-05	0.000121954	8.85e-05	0.000102606	7.67e-05	0.000120148	0.000102309	0.000139153	0.000127013	0.000107608	9.01e-05	9.99e-05	0.000140592	0.000143662	0.000177427	0.00014404	0.000105748	0.000120226	9.73e-05	0.000172993
P42-PWY: incomplete reductive TCA cycle	0	0	3.48e-05	3.01e-05	0	0	0	0	0	0	0	1.54e-05	0	4.17e-05	1.72e-05	2.05e-05	3.92e-05	5.6e-06	0	0	1.57e-05	0	0	0	0	0	0	0	4.78e-05	0	0	0
P42-PWY: incomplete reductive TCA cycle|unclassified	0	0	3.31e-05	0	0	0	0	0	0	0	0	0	0	0	1.59e-05	0	2.95e-05	5.53e-06	0	0	1.5e-05	0	0	0	0	0	0	0	0	0	0	0
P441-PWY: superpathway of N-acetylneuraminate degradation	0	0	0	0	0	0	0	0	0	0	3.67e-05	2.69e-05	4.31e-05	3.22e-05	2.82e-05	1.6e-05	3.23e-05	1.59e-05	0	0	0	0	0	0	0	0	0	8.51e-06	0	0	0	0
P441-PWY: superpathway of N-acetylneuraminate degradation|unclassified	0	0	0	0	0	0	0	0	0	0	0	1.91e-05	3.68e-05	0	2.44e-05	1.38e-05	1.42e-05	1.08e-05	0	0	0	0	0	0	0	0	0	8.51e-06	0	0	0	0
P461-PWY: hexitol fermentation to lactate, formate, ethanol and acetate	0	0	0	0	0	0	0	0	0	0	5.02e-05	4.51e-05	7.23e-06	2.22e-05	5.22e-06	5.28e-06	7.9e-06	4.81e-06	0	0	8.22e-06	0	0	6.87e-06	8.7e-05	4.52e-05	7.48e-05	3.83e-05	0	3.01e-05	5.51e-05	5.79e-05
P461-PWY: hexitol fermentation to lactate, formate, ethanol and acetate|unclassified	0	0	0	0	0	0	0	0	0	0	0	1.34e-05	7.22e-06	0	5.21e-06	5.28e-06	5.98e-06	3.9e-06	0	0	0	0	0	6.87e-06	8.7e-05	4.52e-05	7.48e-05	3.83e-05	0	3.01e-05	4.99e-05	5.79e-05
P621-PWY: nylon-6 oligomer degradation	0	0	0	0	0	0	0	0	0	0	0	0	0	0	0	0	3.37e-06	0	0	0	0	0	0	0	0	0	0	0	0	0	0	0
PANTO-PWY: phosphopantothenate biosynthesis I	0.000101615	0.00011011	8.61e-05	0.000132183	0.000206135	0.000110374	0.000185236	0.000154716	0.000146491	0.0001748	0.000131548	7.41e-05	0.000112263	0.00013238	0.000118081	0.000133414	0.000122708	0.000122993	8.33e-05	0.000144688	0.000122247	0.000127858	9.73e-05	0.000101731	0.000183722	0.000156964	0.000188168	0.000138262	9.86e-05	0.000141335	0.000109639	0.000184687
PANTO-PWY: phosphopantothenate biosynthesis I|g__Akkermansia.s__Akkermansia_muciniphila	0	0	0	0	0	0	0	0	0	0	0	0	0	0	0	0	1.63e-05	2.65e-06	0	0	0	0	3.7e-06	0	0	0	0	0	0	0	1.27e-05	0
PANTO-PWY: phosphopantothenate biosynthesis I|g__Alistipes.s__Alistipes_indistinctus	0	0	0	0	0	0	0	0	0	0	0	0	0	0	0	5.69e-06	2.66e-06	9.63e-06	0	0	0	0	0	0	0	0	0	0	0	0	0	0
PANTO-PWY: phosphopantothenate biosynthesis I|g__Bacteroides.s__Bacteroides_ovatus	0	3.41e-06	0	0	0	0	0	0	0	0	0	0	0	0	0	2.92e-06	4.7e-06	0	0	0	0	0	0	0	0	0	0	0	0	0	0	0
PANTO-PWY: phosphopantothenate biosynthesis I|g__Butyricimonas.s__Butyricimonas_synergistica	0	0	0	0	0	0	0	0	0	0	0	0	0	0	0	6.95e-06	0	0	0	0	0	0	0	0	0	0	0	0	0	0	0	0
PANTO-PWY: phosphopantothenate biosynthesis I|g__Parabacteroides.s__Parabacteroides_distasonis	0	0	0	0	0	0	0	0	0	0	3.49e-06	0	1.72e-05	0	2.08e-05	0	7.68e-06	4.58e-06	0	0	0	0	0	0	0	0	0	0	0	0	0	0
PANTO-PWY: phosphopantothenate biosynthesis I|g__Shewanella.s__Shewanella_algae	0	0	0	0	0	0	0	0	0	0	0	0	0	4.19e-06	3.61e-06	0	0	0	0	0	0	0	0	0	0	0	0	0	0	0	0	0
PANTO-PWY: phosphopantothenate biosynthesis I|g__Vibrio.s__Vibrio_alginolyticus	0	0	0	0	0	0	0	0	0	0	0	0	0	1.4e-05	0	0	0	0	0	0	0	0	0	0	0	0	0	0	0	0	0	0
PANTO-PWY: phosphopantothenate biosynthesis I|g__Vibrio.s__Vibrio_antiquarius	0	0	0	0	0	0	0	0	0	0	0	0	0	1.18e-06	0	0	0	0	0	0	0	0	0	0	0	0	0	0	0	0	0	0
PANTO-PWY: phosphopantothenate biosynthesis I|unclassified	0.000101615	0.000105712	8.61e-05	0.000131182	0.000203419	0.000110175	0.000184812	0.000154138	0.000140328	0.000173221	0.000113261	7.33e-05	8.95e-05	9.63e-05	8.67e-05	0.000101816	9.22e-05	9.49e-05	7.8e-05	0.000144509	0.000108625	0.000120384	9.54e-05	0.000100878	0.000182889	0.000146737	0.000188168	0.000138262	8.06e-05	0.000136234	9.88e-05	0.000184687
PANTOSYN-PWY: superpathway of coenzyme A biosynthesis I (bacteria)	9.3e-05	0.000122396	9.48e-05	0.000143106	0.000167427	0.000130354	0.000194561	0.000167121	0.000155805	0.000168081	0.000147485	9.63e-05	0.000120602	0.000155866	0.000134089	0.000142068	0.000126578	0.000130761	0.000102561	0.000155413	0.000115936	9.88e-05	0.000118544	0.000113352	0.000176001	0.000141846	0.000191278	0.000144399	0.000113746	0.00015106	0.000128279	0.00019932
PANTOSYN-PWY: superpathway of coenzyme A biosynthesis I (bacteria)|g__Alistipes.s__Alistipes_indistinctus	0	0	0	0	0	0	0	0	0	0	0	0	0	0	0	7.01e-06	0	9.87e-06	0	0	0	0	0	0	0	0	0	0	0	0	0	0
PANTOSYN-PWY: superpathway of coenzyme A biosynthesis I (bacteria)|g__Bacteroides.s__Bacteroides_ovatus	0	0	0	0	0	0	0	0	0	0	0	0	0	0	0	0	4.78e-06	0	0	0	0	0	0	0	0	0	0	0	0	0	0	0
PANTOSYN-PWY: superpathway of coenzyme A biosynthesis I (bacteria)|g__Parabacteroides.s__Parabacteroides_distasonis	0	0	0	0	0	0	0	0	0	0	0	0	1.57e-05	0	1.99e-05	0	8.07e-06	0	0	0	0	0	0	0	0	0	0	0	0	0	0	0
PANTOSYN-PWY: superpathway of coenzyme A biosynthesis I (bacteria)|g__Vibrio.s__Vibrio_alginolyticus	0	0	0	0	0	0	0	0	0	0	0	0	0	1.33e-05	0	0	0	0	0	0	0	0	0	0	0	0	0	0	0	0	0	0
PANTOSYN-PWY: superpathway of coenzyme A biosynthesis I (bacteria)|unclassified	9.3e-05	0.000118361	8.99e-05	0.000135157	0.000162178	0.000128719	0.000192475	0.000163146	0.000147053	0.00016605	0.000125216	8.84e-05	9.48e-05	0.000125627	0.000102903	0.000109159	9.4e-05	0.000100617	9.6e-05	0.00015276	0.000109904	9.76e-05	0.000114689	0.000112666	0.000175457	0.000131099	0.000190331	0.000144399	9.65e-05	0.000147185	0.000115125	0.00019932
PENTOSE-P-PWY: pentose phosphate pathway	0	5.08e-06	1.22e-05	8.05e-06	8.47e-06	0	0	2.03e-05	9.53e-06	0	3.36e-05	1.66e-05	6.01e-05	4.89e-05	8.48e-05	4e-05	5.46e-05	4.28e-05	2.56e-05	5.95e-06	1.19e-05	1.5e-05	2.11e-05	4.93e-06	0	0	0	0	2.64e-05	0	1.72e-05	0
PENTOSE-P-PWY: pentose phosphate pathway|g__Parabacteroides.s__Parabacteroides_distasonis	0	0	0	0	0	0	0	0	0	0	0	0	1.66e-05	0	2.42e-05	5.82e-06	8.12e-06	5.26e-06	0	0	0	0	0	0	0	0	0	0	0	0	0	0
PENTOSE-P-PWY: pentose phosphate pathway|g__Vibrio.s__Vibrio_alginolyticus	0	0	0	0	0	0	0	0	0	0	0	0	0	1.78e-05	0	0	0	0	0	0	0	0	0	0	0	0	0	0	0	0	0	0
PENTOSE-P-PWY: pentose phosphate pathway|unclassified	0	5.08e-06	0	6.38e-06	0	0	0	0	3.61e-06	0	1.73e-05	1.12e-05	1.88e-05	0	2.84e-05	8.25e-06	2.35e-05	2.07e-05	1.84e-05	5.44e-06	1.17e-05	1.5e-05	9.52e-06	0	0	0	0	0	0	0	1.72e-05	0
PEPTIDOGLYCANSYN-PWY: peptidoglycan biosynthesis I (meso-diaminopimelate containing)	0.000167474	0.000201398	0.000136799	0.000201565	0.000231012	0.000211653	0.000289875	0.000237828	0.00022283	0.000189552	0.000188912	0.000182141	0.000167882	0.000218378	0.000181027	0.000211261	0.00017586	0.00018473	0.000141013	0.000207388	0.000167163	0.00017154	0.000192669	0.00021625	0.000225276	0.000250375	0.000243319	0.000195685	0.000162526	0.000227935	0.000190264	0.000250924
PEPTIDOGLYCANSYN-PWY: peptidoglycan biosynthesis I (meso-diaminopimelate containing)|g__Akkermansia.s__Akkermansia_muciniphila	0	0	0	0	0	0	0	0	0	0	7.16e-06	0	0	0	0	2.87e-06	1.59e-05	0	0	0	0	0	0	0	0	6.17e-06	0	0	0	0	1.24e-05	0
PEPTIDOGLYCANSYN-PWY: peptidoglycan biosynthesis I (meso-diaminopimelate containing)|g__Alistipes.s__Alistipes_indistinctus	0	0	0	0	0	0	0	0	0	0	0	0	0	0	0	6.08e-06	2.93e-06	6.37e-06	0	0	0	0	0	0	0	0	0	0	0	0	0	0
PEPTIDOGLYCANSYN-PWY: peptidoglycan biosynthesis I (meso-diaminopimelate containing)|g__Bacteroides.s__Bacteroides_ovatus	0	0	0	0	0	0	0	0	0	0	0	0	0	0	0	0	5.82e-06	0	0	0	0	0	0	0	0	0	0	0	0	0	0	0
PEPTIDOGLYCANSYN-PWY: peptidoglycan biosynthesis I (meso-diaminopimelate containing)|g__Butyricimonas.s__Butyricimonas_synergistica	0	0	0	0	0	0	0	0	0	0	0	0	0	0	0	6.05e-06	0	0	0	0	0	0	0	0	0	0	0	0	0	0	0	0
PEPTIDOGLYCANSYN-PWY: peptidoglycan biosynthesis I (meso-diaminopimelate containing)|g__Eggerthella.s__Eggerthella_lenta	0	5.58e-06	0	6.63e-06	1.14e-05	0	0	7.62e-06	0	0	0	0	0	0	0	0	0	0	0	0	0	0	0	0	0	0	0	0	0	0	0	0
PEPTIDOGLYCANSYN-PWY: peptidoglycan biosynthesis I (meso-diaminopimelate containing)|g__Parabacteroides.s__Parabacteroides_distasonis	0	0	0	0	0	0	0	0	0	0	0	0	1.44e-05	0	2.29e-05	4.89e-06	7.83e-06	3.31e-06	0	0	0	0	0	0	0	0	0	0	0	0	0	0
PEPTIDOGLYCANSYN-PWY: peptidoglycan biosynthesis I (meso-diaminopimelate containing)|g__Vibrio.s__Vibrio_alginolyticus	0	0	0	0	0	0	0	0	0	0	0	0	0	1.16e-05	0	0	0	0	0	0	0	0	0	0	0	0	0	0	0	0	0	0
PEPTIDOGLYCANSYN-PWY: peptidoglycan biosynthesis I (meso-diaminopimelate containing)|unclassified	0.000165867	0.000193097	0.000129741	0.000190651	0.000212399	0.000196111	0.000281719	0.000226661	0.000211531	0.000186452	0.000171064	0.000175767	0.00014017	0.000193778	0.000142484	0.00017034	0.000128689	0.00017037	0.000129472	0.000201055	0.000162005	0.000169248	0.000186065	0.00021227	0.000223628	0.000230721	0.00024118	0.000195319	0.000152179	0.000224899	0.000171271	0.000250924
PHOSLIPSYN-PWY: superpathway of phospholipid biosynthesis I (bacteria)	0	9.37e-06	1.78e-05	1.88e-05	2.65e-05	2.29e-05	0	2.19e-05	1.16e-05	1.66e-05	4.44e-05	3.91e-05	4.95e-05	0.000105338	1.9e-05	1.41e-05	1.6e-05	3.05e-05	1.87e-05	1.51e-05	3.02e-05	0	1.71e-05	2.78e-05	1.79e-05	2.97e-05	9.65e-06	8.49e-06	5.68e-05	1.12e-05	0	0
PHOSLIPSYN-PWY: superpathway of phospholipid biosynthesis I (bacteria)|g__Vibrio.s__Vibrio_alginolyticus	0	0	0	0	0	0	0	0	0	0	0	0	0	2.46e-05	0	0	0	0	0	0	0	0	0	0	0	0	0	0	0	0	0	0
PHOSLIPSYN-PWY: superpathway of phospholipid biosynthesis I (bacteria)|unclassified	0	9.35e-06	1.78e-05	0	0	0	0	0	0	1.66e-05	1.41e-05	1.42e-05	2.66e-05	1.95e-05	5.26e-06	6.51e-06	1.11e-05	3e-05	0	1.5e-05	8.72e-06	0	8.44e-06	1.19e-05	0	0	0	8.49e-06	0	1.12e-05	0	0
PHOTOALL-PWY: oxygenic photosynthesis	0	0	0	0	0	0	0	0	0	0	0	0	0	0	0	0	0	0	0	0	0	0	0	0	0	0	0	3.16e-06	0	0	0	0
PHOTOALL-PWY: oxygenic photosynthesis|unclassified	0	0	0	0	0	0	0	0	0	0	0	0	0	0	0	0	0	0	0	0	0	0	0	0	0	0	0	3.16e-06	0	0	0	0
POLYAMINSYN3-PWY: superpathway of polyamine biosynthesis II	0	0	0	0	5.62e-06	0	0	0	0	0	0	0	0	0	0	0	0	0	0	0	0	0	0	0	0	0	0	0	0	0	0	0
POLYAMINSYN3-PWY: superpathway of polyamine biosynthesis II|unclassified	0	0	0	0	5.62e-06	0	0	0	0	0	0	0	0	0	0	0	0	0	0	0	0	0	0	0	0	0	0	0	0	0	0	0
POLYAMSYN-PWY: superpathway of polyamine biosynthesis I	1.06e-05	6.63e-05	6.94e-05	5.34e-05	5.84e-05	3.97e-05	2.79e-05	6.74e-05	6.33e-05	4.94e-05	4.6e-05	4.81e-05	3.77e-05	4.88e-05	4.18e-05	2.71e-05	1.96e-05	2.32e-05	2.62e-05	6.82e-05	4.89e-05	2.3e-05	3.88e-05	3.3e-05	5.57e-05	5.02e-05	7.1e-05	3.88e-05	2.45e-05	2.63e-05	0	7.28e-05
POLYAMSYN-PWY: superpathway of polyamine biosynthesis I|unclassified	1.06e-05	6.55e-05	6.94e-05	5.34e-05	5.82e-05	3.97e-05	2.79e-05	6.74e-05	6.32e-05	4.93e-05	3.71e-05	4.81e-05	2.7e-05	4.01e-05	3.49e-05	2.19e-05	1.72e-05	1.28e-05	2.62e-05	6.82e-05	2.58e-05	2.3e-05	3.88e-05	3.3e-05	4.25e-05	4.56e-05	7.1e-05	3.88e-05	2.44e-05	2.61e-05	0	7.28e-05
POLYISOPRENSYN-PWY: polyisoprenoid biosynthesis (E. coli)	1.42e-05	1.19e-05	0	1.13e-05	7.75e-06	1.35e-05	0	1.08e-05	0	1.23e-05	5.51e-06	1.19e-05	2.08e-05	1.71e-05	3.06e-05	1.57e-05	1.98e-05	1.35e-05	6.89e-06	1.92e-05	1.84e-05	0	1.47e-05	1.07e-05	0	0	0	0	0	4.91e-06	1.72e-05	0
POLYISOPRENSYN-PWY: polyisoprenoid biosynthesis (E. coli)|g__Salmonella.s__Salmonella_enterica	0	0	0	0	0	0	0	0	0	0	0	0	0	0	0	0	0	3.76e-06	0	0	0	0	0	0	0	0	0	0	0	0	0	0
POLYISOPRENSYN-PWY: polyisoprenoid biosynthesis (E. coli)|unclassified	0	7.46e-06	0	9.42e-06	6.22e-06	1.34e-05	0	1.08e-05	0	9.98e-06	5.48e-06	0	0	1.06e-05	0	1.31e-05	6.27e-06	0	6.89e-06	1.92e-05	1.82e-05	0	1.41e-05	1.06e-05	0	0	0	0	0	4.91e-06	1.59e-05	0
PPGPPMET-PWY: ppGpp metabolism	0	8.23e-06	0	0	0	0	0	0	0	3.99e-06	6.47e-06	8.53e-06	0	5.89e-05	0	0	0	0	0	0	1.82e-05	0	0	0	7.38e-06	0	0	0	0	0	0	8.29e-06
PPGPPMET-PWY: ppGpp metabolism|g__Klebsiella.s__Klebsiella_pneumoniae	0	0	0	0	0	0	0	0	0	0	0	1.79e-06	0	0	0	0	0	0	0	0	0	0	0	0	0	0	0	0	0	0	0	0
PPGPPMET-PWY: ppGpp metabolism|g__Klebsiella.s__Klebsiella_quasipneumoniae	0	0	0	0	0	0	0	0	0	0	4.72e-07	0	0	0	0	0	0	0	0	0	0	0	0	0	0	0	0	0	0	0	0	0
PPGPPMET-PWY: ppGpp metabolism|g__Salmonella.s__Salmonella_enterica	0	0	0	0	0	0	0	0	0	0	7.69e-07	0	0	0	0	0	0	0	0	0	0	0	0	0	0	0	0	0	0	0	0	0
PPGPPMET-PWY: ppGpp metabolism|g__Vibrio.s__Vibrio_alginolyticus	0	0	0	0	0	0	0	0	0	0	0	0	0	2.22e-05	0	0	0	0	0	0	0	0	0	0	0	0	0	0	0	0	0	0
PPGPPMET-PWY: ppGpp metabolism|unclassified	0	8.23e-06	0	0	0	0	0	0	0	3.99e-06	2.16e-06	0	0	0	0	0	0	0	0	0	4.76e-06	0	0	0	7.38e-06	0	0	0	0	0	0	8.29e-06
PROTOCATECHUATE-ORTHO-CLEAVAGE-PWY: protocatechuate degradation II (ortho-cleavage pathway)	0	0	1.59e-05	0	0	0	0	0	0	0	0	0	0	0	0	0	0	0	0	0	0	0	0	0	0	0	0	0	0	0	0	0
PRPP-PWY: superpathway of histidine, purine, and pyrimidine biosynthesis	0	0	0	0	0	0	0	0	0	0	3.05e-05	0	0	0	0	0	0	0	0	0	0	0	0	0	0	0	0	0	0	0	0	0
PWY-101: photosynthesis light reactions	2.63e-05	1.38e-05	0	8.84e-06	8.22e-06	1.39e-05	1.31e-05	6.83e-06	0	8.4e-06	5.04e-06	1.22e-05	0	8.85e-06	0	1.06e-05	2.51e-07	5.46e-06	1.59e-05	1.15e-05	1.07e-05	6.99e-06	1.6e-05	1.31e-05	1.57e-05	1.05e-05	3.17e-07	1.2e-05	4.34e-06	1.02e-05	5.18e-05	1.16e-05
PWY-101: photosynthesis light reactions|unclassified	2.63e-05	1.38e-05	0	8.84e-06	8.22e-06	1.39e-05	1.31e-05	6.83e-06	0	8.4e-06	5.04e-06	1.22e-05	0	8.82e-06	0	1.06e-05	2.51e-07	5.46e-06	1.59e-05	1.15e-05	1.07e-05	6.99e-06	1.6e-05	1.31e-05	1.57e-05	1.05e-05	3.17e-07	1.2e-05	4.34e-06	1.02e-05	5.16e-05	1.16e-05
PWY-1042: glycolysis IV	0.00030582	0.00027159	0.000215159	0.000293768	0.000283255	0.000302804	0.000320156	0.000322222	0.0003212	0.000299691	0.000283533	0.000359358	0.000178029	0.00024652	0.00021555	0.000257539	0.000212218	0.000227962	0.000247967	0.000347769	0.000276903	0.000260803	0.000262507	0.000317296	0.000323872	0.000315014	0.000380392	0.000329029	0.0003014	0.000265033	0.000268961	0.000365838
PWY-1042: glycolysis IV|g__Alistipes.s__Alistipes_shahii	0	0	0	3.91e-06	0	0	0	0	0	0	0	0	4.22e-06	0	6.23e-06	9.96e-06	0	0	0	0	0	0	0	0	0	6.93e-06	0	0	0	0	0	0
PWY-1042: glycolysis IV|g__Klebsiella.s__Klebsiella_pneumoniae	0	0	0	0	0	0	0	0	0	0	0	1.59e-05	0	0	0	0	0	0	0	0	0	0	0	0	0	0	0	0	0	0	0	0
PWY-1042: glycolysis IV|unclassified	0.000301675	0.000269444	0.000213579	0.000282914	0.000277237	0.000300844	0.000318211	0.000319592	0.000302755	0.0002739	0.000231728	0.000297338	0.000155455	0.000235993	0.000186483	0.000226953	0.000184801	0.000217574	0.000246615	0.000338541	0.000270727	0.000260326	0.000260223	0.000310078	0.00032345	0.000302115	0.000379735	0.000329029	0.000284668	0.000264175	0.0002606	0.000365838
PWY-1269: CMP-3-deoxy-D-manno-octulosonate biosynthesis	6.52e-06	4.62e-06	0	9.96e-06	0	0	0	0	0	7.54e-06	7.46e-06	1.52e-05	8.04e-05	3.95e-05	4.24e-05	3.15e-05	6.97e-05	3.28e-05	4.09e-06	1.69e-05	2.45e-05	1.12e-05	7.62e-06	0	5.81e-06	1.15e-05	0	0	1.6e-05	0	0	0
PWY-1269: CMP-3-deoxy-D-manno-octulosonate biosynthesis|g__Alistipes.s__Alistipes_shahii	0	0	0	5.09e-06	0	0	0	0	0	0	0	0	0	0	3.89e-06	1.08e-05	0	0	0	0	0	0	0	0	0	0	0	0	9.57e-06	0	0	0
PWY-1269: CMP-3-deoxy-D-manno-octulosonate biosynthesis|g__Bacteroides.s__Bacteroides_ovatus	0	0	0	0	0	0	0	0	0	0	0	0	0	0	0	0	3.2e-06	0	0	0	0	0	0	0	0	0	0	0	0	0	0	0
PWY-1269: CMP-3-deoxy-D-manno-octulosonate biosynthesis|g__Escherichia.s__Escherichia_coli	0	0	0	0	0	0	0	0	0	0	0	0	2.33e-06	0	0	0	0	0	0	0	0	0	0	0	0	0	0	0	0	0	0	0
PWY-1269: CMP-3-deoxy-D-manno-octulosonate biosynthesis|g__Klebsiella.s__Klebsiella_pneumoniae	0	0	0	0	0	0	0	0	0	0	0	4.71e-06	0	0	0	0	0	0	0	0	0	0	0	0	0	0	0	0	0	0	0	0
PWY-1269: CMP-3-deoxy-D-manno-octulosonate biosynthesis|g__Shewanella.s__Shewanella_algae	0	0	0	0	0	0	0	0	0	0	0	0	0	6.66e-06	0	0	0	0	0	0	0	0	0	0	0	0	0	0	0	0	0	0
PWY-1269: CMP-3-deoxy-D-manno-octulosonate biosynthesis|g__Vibrio.s__Vibrio_alginolyticus	0	0	0	0	0	0	0	0	0	0	0	0	0	1.76e-05	0	0	0	0	0	0	0	0	0	0	0	0	0	0	0	0	0	0
PWY-1269: CMP-3-deoxy-D-manno-octulosonate biosynthesis|unclassified	5.05e-06	0	0	0	0	0	0	0	0	7.54e-06	7.31e-06	7.69e-06	2.26e-05	9.1e-06	2.36e-05	1.44e-05	6.57e-05	2.7e-05	0	1.16e-05	0	1.11e-05	7.62e-06	0	5.74e-06	0	0	0	0	0	0	0
PWY-1861: formaldehyde assimilation II (assimilatory RuMP Cycle)	0	0	0	0	0	0	0	0	0	0	1.33e-05	0	0	0	0	0	0	0	0	0	0	0	0	0	0	0	0	0	0	0	7.82e-06	1.68e-05
PWY-1861: formaldehyde assimilation II (assimilatory RuMP Cycle)|unclassified	0	0	0	0	0	0	0	0	0	0	1.32e-05	0	0	0	0	0	0	0	0	0	0	0	0	0	0	0	0	0	0	0	7.81e-06	1.68e-05
PWY-241: C4 photosynthetic carbon assimilation cycle, NADP-ME type	2.31e-05	0	1.1e-05	1.96e-05	0	2.58e-05	1.03e-05	0	1.85e-05	6.59e-06	3.24e-05	2.64e-05	1.37e-05	1.35e-05	1.3e-05	3.47e-05	2.7e-05	1.98e-05	7.64e-06	1.15e-05	2.87e-05	1.42e-05	1.9e-05	3.66e-05	1.73e-05	1.43e-05	1.21e-05	3.75e-06	1.66e-05	0	2.45e-05	7.28e-06
PWY-241: C4 photosynthetic carbon assimilation cycle, NADP-ME type|unclassified	1.97e-05	0	1.1e-05	1.44e-05	0	2.32e-05	1.01e-05	0	1.85e-05	6.34e-06	1.37e-05	2.12e-05	5.77e-06	7.57e-06	1.28e-05	3.06e-05	1.95e-05	1.45e-05	7.64e-06	1.12e-05	1.73e-05	1.42e-05	1.19e-05	2.53e-05	1.6e-05	1.43e-05	1.09e-05	3.75e-06	1.66e-05	0	2.4e-05	7.28e-06
PWY-2941: L-lysine biosynthesis II	0.000108523	0.000117125	0	6.47e-05	6.72e-05	6.31e-05	9.25e-05	0.000139151	6.01e-05	0.000131973	0.000110974	0.000112471	2.91e-05	0.0001104	4.85e-05	0.000131616	6.75e-05	3.99e-05	4.51e-05	0.000139863	0.000111647	6.23e-05	7.5e-05	9.79e-05	8.54e-05	0	0.000144342	0.000141603	9.27e-05	6.52e-05	0.00011208	0.000165211
PWY-2941: L-lysine biosynthesis II|unclassified	0.000106509	0.00011618	0	6.44e-05	6.67e-05	6.29e-05	9.19e-05	0.000138052	5.98e-05	0.000119738	0.000108113	0.000111093	2.87e-05	0.000104612	3.51e-05	0.000113954	4.64e-05	1.66e-05	4.49e-05	0.000138196	0.000104219	6.22e-05	7.48e-05	9.73e-05	8.5e-05	0	0.000144037	0.000141515	9.09e-05	6.51e-05	0.000108832	0.000165211
PWY-2942: L-lysine biosynthesis III	0.00016928	0.000253434	0.000136314	0.000263652	0.00027699	0.000241874	0.000330067	0.00030597	0.000255242	0.000188996	0.000229659	0.000265502	0.000210697	0.000307625	0.000221922	0.00027553	0.000213266	0.000244278	0.000204452	0.000261992	0.000231166	0.000214582	0.000270194	0.000274932	0.000262783	0.000286924	0.000262484	0.000216058	0.000216104	0.000249698	0.000233708	0.000278568
PWY-2942: L-lysine biosynthesis III|g__Alistipes.s__Alistipes_indistinctus	0	0	0	0	0	0	0	0	0	0	0	0	0	0	0	4.84e-06	2.33e-06	6.56e-06	0	0	0	0	0	0	0	0	0	0	0	0	0	0
PWY-2942: L-lysine biosynthesis III|g__Alistipes.s__Alistipes_shahii	0	0	0	0	0	0	0	0	0	0	0	0	5.08e-06	0	2.64e-06	6.32e-06	0	0	0	0	0	0	0	0	0	4.43e-06	0	0	7.11e-06	0	0	0
PWY-2942: L-lysine biosynthesis III|g__Bacteroides.s__Bacteroides_ovatus	0	0	0	0	0	0	0	0	0	0	0	0	0	0	0	0	3.7e-06	0	0	0	0	0	0	0	0	0	0	0	0	0	0	0
PWY-2942: L-lysine biosynthesis III|g__Eggerthella.s__Eggerthella_lenta	0	0	0	6.64e-06	0	0	0	0	0	0	0	0	0	0	0	0	0	0	0	0	0	0	0	0	0	0	0	0	0	0	0	0
PWY-2942: L-lysine biosynthesis III|g__Parabacteroides.s__Parabacteroides_distasonis	0	0	0	0	0	0	0	0	0	0	0	0	1.49e-05	0	2.63e-05	6.77e-06	1.14e-05	4.91e-06	0	0	0	0	0	3.4e-06	0	0	0	0	0	0	0	0
PWY-2942: L-lysine biosynthesis III|g__Parabacteroides.s__Parabacteroides_goldsteinii	0	0	0	0	0	0	0	0	0	0	0	0	1.58e-06	0	0	0	9.05e-07	8.89e-07	0	0	0	0	0	0	0	0	0	0	0	0	0	0
PWY-2942: L-lysine biosynthesis III|g__Vibrio.s__Vibrio_alginolyticus	0	0	0	0	0	0	0	0	0	0	0	0	0	2.2e-05	0	0	0	0	0	0	0	0	0	0	0	0	0	0	0	0	0	0
PWY-2942: L-lysine biosynthesis III|unclassified	0.000162875	0.000245395	0.000123305	0.000254022	0.000262984	0.000239291	0.000317243	0.00029684	0.000246659	0.000188996	0.000218651	0.000252885	0.000185659	0.000267793	0.00017524	0.000246149	0.000177168	0.000222238	0.000196344	0.000254609	0.000220949	0.000214306	0.000266915	0.000269152	0.000258321	0.000276587	0.000260267	0.000215785	0.000203574	0.000249211	0.000227682	0.000278568
PWY-3001: superpathway of L-isoleucine biosynthesis I	6.15e-05	0.000106297	7.76e-05	4.56e-05	8.33e-05	9.79e-05	0	3.49e-05	8.9e-05	0.000103887	0.000148523	0.000133392	0.000113844	0.000102334	0.000126786	0.000124597	0.000100376	0.000114594	0.000104743	0.000112041	9.67e-05	9.95e-05	0.000111142	0.000122501	0	3.46e-05	7.2e-05	0.00010323	8.94e-05	0.000101043	4.65e-05	5.38e-05
PWY-3001: superpathway of L-isoleucine biosynthesis I|g__Klebsiella.s__Klebsiella_pneumoniae	0	0	0	0	0	0	0	0	0	0	1.65e-06	0	0	0	0	0	0	0	0	0	0	0	0	0	0	0	0	0	0	0	0	0
PWY-3001: superpathway of L-isoleucine biosynthesis I|unclassified	4.32e-05	8.94e-05	7.25e-05	4.45e-05	7.93e-05	9.16e-05	0	3.44e-05	6.66e-05	0.000103845	0.000102003	0.000115618	5.94e-05	6.89e-05	6.57e-05	9.21e-05	7.3e-05	9e-05	9.43e-05	0.000108707	7.6e-05	8.92e-05	0.000109792	0.000108973	0	3.34e-05	7.02e-05	0.00010323	8.33e-05	0.000100753	4.6e-05	5.38e-05
PWY-3781: aerobic respiration I (cytochrome c)	5.58e-06	7.84e-06	1.09e-05	2.63e-06	5.47e-06	0	0	0	7.74e-06	6.02e-06	0	0	0	1.58e-05	0	2.81e-06	0	0	0	0	0	5.17e-06	5.05e-06	0	0	0	0	0	0	3.98e-06	4.21e-06	0
PWY-3781: aerobic respiration I (cytochrome c)|unclassified	5.58e-06	7.81e-06	1.09e-05	2.62e-06	0	0	0	0	6.36e-06	5.89e-06	0	0	0	3.96e-06	0	2.75e-06	0	0	0	0	0	5.17e-06	3.72e-06	0	0	0	0	0	0	3.91e-06	4.14e-06	0
PWY-3801: sucrose degradation II (sucrose synthase)	0	0	0	0	0	0	0	0	0	0	0	0	0	0	0	0	0	7.08e-06	0	0	0	0	0	0	0	0	0	0	0	0	0	0
PWY-3841: folate transformations II (plants)	0.000268872	0.000320755	0.000241716	0.000319767	0.000332819	0.000300897	0.000370633	0.000349252	0.00034072	0.00026178	0.000254216	0.000273587	0.000238572	0.000298252	0.000203547	0.000248053	0.000219466	0.000250746	0.000234826	0.000307312	0.00028197	0.000276265	0.000278628	0.000291922	0.000296817	0.000284254	0.000338529	0.000271726	0.000260192	0.000309002	0.000254161	0.00032339
PWY-3841: folate transformations II (plants)|g__Alistipes.s__Alistipes_indistinctus	0	0	0	0	0	0	0	0	0	0	0	0	0	0	0	6.23e-06	2.61e-06	5.89e-06	0	0	0	0	0	0	0	0	0	0	0	0	0	0
PWY-3841: folate transformations II (plants)|g__Bacteroides.s__Bacteroides_ovatus	0	0	0	0	0	0	0	0	0	0	0	0	0	0	0	0	4.8e-06	0	0	0	0	0	0	0	0	0	0	0	0	0	0	0
PWY-3841: folate transformations II (plants)|g__Butyricimonas.s__Butyricimonas_synergistica	0	0	0	0	0	0	0	0	0	0	0	0	0	0	0	6.43e-06	0	0	0	0	0	0	0	0	0	0	0	0	0	0	0	0
PWY-3841: folate transformations II (plants)|g__Parabacteroides.s__Parabacteroides_distasonis	0	0	0	0	0	0	0	0	0	0	0	0	1.48e-05	0	2.29e-05	5.25e-06	8e-06	0	0	0	3.82e-06	0	0	0	0	0	0	0	0	0	0	0
PWY-3841: folate transformations II (plants)|g__Parabacteroides.s__Parabacteroides_goldsteinii	0	0	0	0	0	0	0	0	0	0	0	0	0	0	0	1.87e-06	0	0	0	0	0	0	0	0	0	0	0	0	0	0	0	0
PWY-3841: folate transformations II (plants)|g__Vibrio.s__Vibrio_alginolyticus	0	0	0	0	0	0	0	0	0	0	0	0	0	1.8e-05	0	0	0	0	0	0	0	0	0	0	0	0	0	0	0	0	0	0
PWY-3841: folate transformations II (plants)|unclassified	0.000268872	0.000310056	0.000237124	0.000308566	0.000316077	0.000291208	0.000362877	0.000342736	0.000326394	0.000247888	0.00024311	0.000270948	0.00021535	0.000267691	0.000173866	0.000219199	0.000187116	0.00023952	0.000231652	0.000306449	0.000272876	0.000275205	0.000276124	0.000287476	0.000296817	0.000273659	0.000338529	0.000271726	0.00024871	0.000308058	0.000241623	0.00032339
PWY-4041: &gamma;-glutamyl cycle	2.89e-05	8.78e-05	5.31e-05	8.16e-05	8.65e-05	6.11e-05	7.3e-05	8.35e-05	8.6e-05	8.53e-05	6.11e-05	4.53e-05	5.58e-05	9.19e-05	4.89e-05	6.4e-05	3e-05	4.72e-05	5.99e-05	5.63e-05	7.19e-05	6.55e-05	7.79e-05	6.13e-05	7.35e-05	4.88e-05	9.47e-05	7.03e-05	6.49e-05	6.39e-05	4.29e-05	0.000100926
PWY-4041: &gamma;-glutamyl cycle|g__Bifidobacterium.s__Bifidobacterium_bifidum	0	0	0	0	0	0	0	0	0	6.63e-07	0	0	0	0	0	0	0	0	0	0	0	0	0	0	0	0	0	0	0	0	0	0
PWY-4041: &gamma;-glutamyl cycle|g__Bifidobacterium.s__Bifidobacterium_longum	0	0	0	0	0	0	0	0	0	4.83e-07	0	0	0	0	0	0	0	0	0	0	0	0	0	0	0	0	0	0	0	0	0	0
PWY-4041: &gamma;-glutamyl cycle|g__Photobacterium.s__Photobacterium_damselae	0	0	0	0	0	0	0	0	0	0	0	0	0	4.34e-06	0	0	0	0	0	0	0	0	0	0	0	0	0	0	0	0	0	0
PWY-4041: &gamma;-glutamyl cycle|g__Shewanella.s__Shewanella_algae	0	0	0	0	0	0	0	0	0	0	0	0	0	0	3.72e-06	0	0	0	0	0	0	0	0	0	0	0	0	0	0	0	0	0
PWY-4041: &gamma;-glutamyl cycle|unclassified	2.89e-05	8.68e-05	5.31e-05	7.85e-05	8.21e-05	5.73e-05	7.11e-05	7.84e-05	8.47e-05	8.52e-05	4.75e-05	4.2e-05	4.44e-05	8.24e-05	4.12e-05	5.75e-05	2.84e-05	3.27e-05	5.74e-05	5.49e-05	6.52e-05	6.55e-05	7.28e-05	5.91e-05	7.35e-05	4.88e-05	9.47e-05	7.03e-05	6.49e-05	6.39e-05	4.29e-05	0.000100926
PWY-4984: urea cycle	0	7.05e-05	4.35e-05	6.83e-05	6.38e-05	3.82e-05	8.68e-05	7.29e-05	6.48e-05	4.71e-05	3.82e-05	2.47e-05	5.7e-05	4.36e-05	6.93e-05	2.58e-05	2.03e-05	2.82e-05	2.4e-05	7.42e-05	2.72e-05	2.09e-05	3.7e-05	3.09e-05	7.19e-05	5.37e-05	7.64e-05	3.46e-05	2.1e-05	2.35e-05	0	0.000100871
PWY-4984: urea cycle|unclassified	0	7.03e-05	4.35e-05	6.8e-05	6.37e-05	3.81e-05	8.65e-05	7.27e-05	6.47e-05	4.69e-05	3.8e-05	2.46e-05	3e-05	3.84e-05	4.09e-05	2.03e-05	1.74e-05	1.19e-05	2.39e-05	7.41e-05	1.36e-05	2.09e-05	3.7e-05	3.09e-05	7.19e-05	4.9e-05	7.64e-05	3.46e-05	2.1e-05	2.35e-05	0	0.000100871
PWY-5005: biotin biosynthesis II	0	0	8.05e-06	0	0	0	0	0	0	0	0	0	0	0	0	0	0	0	0	0	0	0	0	0	0	0	0	0	0	0	0	0
PWY-5022: 4-aminobutanoate degradation V	0	0	0	0	0	0	0	0	0	0	2.8e-06	0	0	0	5.6e-06	0	3.51e-06	0	0	0	0	0	0	0	0	0	0	0	0	0	0	0
PWY-5022: 4-aminobutanoate degradation V|unclassified	0	0	0	0	0	0	0	0	0	0	2.8e-06	0	0	0	5.28e-06	0	0	0	0	0	0	0	0	0	0	0	0	0	0	0	0	0
PWY-5028: L-histidine degradation II	0	0	2e-05	0	0	0	0	0	0	0	0	0	0	0	0	0	0	0	0	0	0	0	0	0	0	0	0	0	0	0	0	0
PWY-5030: L-histidine degradation III	0	2.58e-05	0	1.03e-05	0	0	0	0	0	0	0	0	0	0	1.27e-05	1.55e-05	2.48e-05	7.17e-06	0	1.79e-05	0	0	0	1.86e-05	0	1.27e-05	0	0	2.79e-05	8.84e-06	0	0
PWY-5030: L-histidine degradation III|g__Alistipes.s__Alistipes_shahii	0	0	0	0	0	0	0	0	0	0	0	0	0	0	2.42e-06	6e-06	2.13e-06	0	0	0	0	0	0	0	0	5.67e-06	0	0	0	0	0	0
PWY-5030: L-histidine degradation III|g__Bacteroides.s__Bacteroides_ovatus	0	0	0	0	0	0	0	0	0	0	0	0	0	0	0	0	5.65e-06	0	0	0	0	0	0	0	0	0	0	0	4.05e-06	0	0	0
PWY-5030: L-histidine degradation III|unclassified	0	0	0	0	0	0	0	0	0	0	0	0	0	0	0	0	5.55e-06	0	0	0	0	0	0	1.86e-05	0	0	0	0	0	0	0	0
PWY-5097: L-lysine biosynthesis VI	0.000156	0.000242148	0.000135087	0.000238152	0.000253326	0.000225965	0.000314961	0.000293096	0.000223322	0.000182499	0.000225301	0.000260613	0.000211081	0.000283029	0.000222817	0.000269439	0.000216373	0.000244384	0.000194507	0.000243139	0.000226302	0.000212051	0.000252556	0.000250741	0.0002234	0.000280542	0.00024363	0.000210855	0.000194381	0.00023937	0.000206691	0.000261465
PWY-5097: L-lysine biosynthesis VI|g__Parabacteroides.s__Parabacteroides_distasonis	0	0	0	0	0	0	0	0	0	0	0	0	1.92e-05	0	2.66e-05	6.85e-06	1.06e-05	4.77e-06	0	0	0	0	0	0	0	0	0	0	0	0	0	0
PWY-5097: L-lysine biosynthesis VI|g__Parabacteroides.s__Parabacteroides_goldsteinii	0	0	0	0	0	0	0	0	0	0	0	0	0	0	0	0	0	9.91e-07	0	0	0	0	0	0	0	0	0	0	0	0	0	0
PWY-5097: L-lysine biosynthesis VI|g__Vibrio.s__Vibrio_alginolyticus	0	0	0	0	0	0	0	0	0	0	0	0	0	2.28e-05	0	0	0	0	0	0	0	0	0	0	0	0	0	0	0	0	0	0
PWY-5097: L-lysine biosynthesis VI|unclassified	0.0001513	0.000236762	0.000123184	0.000232796	0.000245445	0.000224029	0.000307253	0.000287586	0.000217042	0.000181807	0.000209019	0.000249624	0.000185882	0.00023266	0.000178349	0.000242503	0.000181325	0.000222511	0.000188966	0.000236558	0.000212124	0.000210792	0.000250094	0.000244611	0.000220623	0.00027044	0.000242639	0.000210632	0.000183745	0.000238987	0.000186931	0.000261465
PWY-5100: pyruvate fermentation to acetate and lactate II	0.000108609	0.000129794	6.97e-05	0.000118557	0.000129777	0.00011503	0.000174581	0.000142932	0.000173123	0.000151985	0.00012883	0.000114939	9.49e-05	0.000131508	9.4e-05	0.000109625	8.23e-05	0.000123162	0.000115589	0.000139234	0.000127013	0.000107702	0.000117134	0.00010272	0.000167601	0.000145136	0.000177427	0.000152663	0.000132346	0.0001464	0.000108108	0.000177532
PWY-5100: pyruvate fermentation to acetate and lactate II|g__Bifidobacterium.s__Bifidobacterium_breve	0	0	0	0	0	0	0	0	1.86e-06	0	0	0	0	0	0	0	0	0	0	0	0	0	0	0	0	0	0	0	0	0	0	0
PWY-5100: pyruvate fermentation to acetate and lactate II|g__Bifidobacterium.s__Bifidobacterium_longum	0	0	0	0	0	0	0	0	5.95e-07	0	0	0	0	0	0	0	0	0	0	0	0	0	0	0	0	0	0	0	0	0	0	0
PWY-5100: pyruvate fermentation to acetate and lactate II|g__Eggerthella.s__Eggerthella_lenta	0	7.2e-06	0	7.66e-06	1.11e-05	7.45e-06	1.1e-05	7.23e-06	4.49e-06	0	1.02e-05	0	0	0	0	0	2.87e-06	0	0	0	0	0	0	3.42e-06	0	4.24e-06	0	0	0	0	0	0
PWY-5100: pyruvate fermentation to acetate and lactate II|unclassified	0.000108609	0.000128454	5.95e-05	0.000112214	0.000119577	0.000104978	0.00016365	0.000135374	0.000148598	0.000148938	0.000111936	0.000114807	9.11e-05	0.000121954	8.85e-05	0.000102606	7.67e-05	0.000120148	0.000108561	0.000139153	0.000127013	0.000107608	0.000116771	9.99e-05	0.000167601	0.000143662	0.000177427	0.000152663	0.000131854	0.0001464	0.000106505	0.000177532
PWY-5103: L-isoleucine biosynthesis III	0.000399954	0.000349271	0.000249226	0.000354418	0.000432536	0.000355666	0.000364506	0.00039819	0.000438662	0.000382181	0.000296175	0.000324927	0.000228387	0.000263686	0.00023182	0.000269737	0.000222218	0.000253774	0.000306158	0.000391553	0.0003098	0.000284344	0.0002803	0.000328803	0.000340895	0.000367042	0.000397761	0.000333874	0.00031438	0.000354804	0.000295283	0.000408737
PWY-5103: L-isoleucine biosynthesis III|g__Bacteroides.s__Bacteroides_ovatus	0	0	0	0	0	0	0	0	0	0	0	0	0	0	0	0	3.44e-06	0	0	0	0	0	0	0	0	0	0	0	5.06e-06	0	0	0
PWY-5103: L-isoleucine biosynthesis III|g__Eggerthella.s__Eggerthella_lenta	0	0	0	5.12e-06	7.58e-06	8.25e-06	0	6.28e-06	0	0	0	0	0	0	0	0	0	0	0	0	0	0	0	0	0	0	0	0	0	0	0	0
PWY-5103: L-isoleucine biosynthesis III|g__Enterobacter.s__Enterobacter_cloacae_complex	0	0	0	0	0	0	0	0	0	0	1.38e-06	0	0	0	0	0	0	0	0	0	0	0	0	0	0	0	0	0	0	0	0	0
PWY-5103: L-isoleucine biosynthesis III|g__Klebsiella.s__Klebsiella_pneumoniae	0	0	0	0	0	0	0	0	0	0	1.67e-06	0	0	0	0	0	0	0	0	0	0	0	0	0	0	0	0	0	0	0	0	0
PWY-5103: L-isoleucine biosynthesis III|g__Parabacteroides.s__Parabacteroides_distasonis	0	0	0	0	0	0	0	0	0	0	0	0	1.48e-05	0	2.14e-05	4.88e-06	6.75e-06	4.2e-06	0	0	0	0	0	2.73e-06	0	0	0	0	0	0	0	0
PWY-5103: L-isoleucine biosynthesis III|g__Shewanella.s__Shewanella_algae	0	0	0	0	0	0	0	0	0	0	0	0	0	7.44e-06	4.15e-06	0	0	0	0	0	0	0	0	0	0	0	0	0	0	0	0	0
PWY-5103: L-isoleucine biosynthesis III|g__Vibrio.s__Vibrio_alginolyticus	0	0	0	0	0	0	0	0	0	0	0	0	0	2.45e-05	0	0	0	0	0	0	0	0	0	0	0	0	0	0	0	0	0	0
PWY-5103: L-isoleucine biosynthesis III|g__Vibrio.s__Vibrio_antiquarius	0	0	0	0	0	0	0	0	0	0	0	0	0	2.64e-06	0	0	0	0	0	0	0	0	0	0	0	0	0	0	0	0	0	0
PWY-5103: L-isoleucine biosynthesis III|unclassified	0.000394088	0.000338367	0.000246467	0.000346712	0.00041996	0.000345938	0.000356581	0.000391092	0.000431276	0.000380264	0.000265749	0.000321295	0.000201096	0.000220159	0.000199444	0.000249824	0.000176034	0.000237984	0.000291005	0.000387306	0.000299314	0.000284344	0.000273066	0.000319731	0.000338506	0.000353068	0.000396995	0.000333874	0.000303086	0.000351822	0.000271486	0.000408737
PWY-5104: L-isoleucine biosynthesis IV	0	0	3.43e-05	0	0	0	0	0	0	1.07e-05	6.98e-06	0	1.3e-05	1.88e-05	6.59e-06	0	8.64e-06	0	0	0	0	0	0	0	0	0	0	0	0	0	2.85e-05	0
PWY-5104: L-isoleucine biosynthesis IV|unclassified	0	0	3.43e-05	0	0	0	0	0	0	1.07e-05	6.96e-06	0	5.49e-06	0	0	0	0	0	0	0	0	0	0	0	0	0	0	0	0	0	2.84e-05	0
PWY-5121: superpathway of geranylgeranyl diphosphate biosynthesis II (via MEP)	5.12e-05	2.05e-05	0	1.42e-05	1.05e-05	2.09e-05	0	1.81e-05	0	1.39e-05	0	0	0	2.58e-05	0	2.31e-05	8.97e-06	1.86e-05	0	3.21e-05	5.8e-05	5.15e-05	5.07e-05	1.62e-05	0	0	0	0	0	7.75e-06	2.7e-05	0
PWY-5121: superpathway of geranylgeranyl diphosphate biosynthesis II (via MEP)|unclassified	0	1.2e-05	0	1.37e-05	1.05e-05	2.07e-05	0	1.8e-05	0	1.39e-05	0	0	0	1.87e-05	0	2.14e-05	8.82e-06	0	0	3.21e-05	5.76e-05	5.08e-05	4.65e-05	1.61e-05	0	0	0	0	0	7.75e-06	2.57e-05	0
PWY-5130: 2-oxobutanoate degradation I	0	0	0	0	0	0	0	6.6e-06	0	0	4.39e-06	0	2.08e-05	6.29e-06	3.13e-05	1.58e-05	1.37e-05	1.09e-05	7.85e-06	0	0	0	2.66e-06	0	0	0	0	0	0	3.24e-06	0	0
PWY-5130: 2-oxobutanoate degradation I|unclassified	0	0	0	0	0	0	0	3.36e-06	0	0	0	0	0	5.34e-06	3.13e-06	2.12e-06	0	2.67e-06	0	0	0	0	2.66e-06	0	0	0	0	0	0	3.2e-06	0	0
PWY-5136: fatty acid &beta;-oxidation II (plant peroxisome)	0	0	5.18e-06	0	0	0	0	0	0	2.81e-06	3.38e-06	3.46e-06	4.67e-06	6.12e-05	1.34e-05	2.83e-06	2.36e-06	2.73e-06	0	7.01e-06	0	0	0	0	0	0	0	0	0	0	0	0
PWY-5136: fatty acid &beta;-oxidation II (plant peroxisome)|g__Photobacterium.s__Photobacterium_damselae	0	0	0	0	0	0	0	0	0	0	0	0	0	5.41e-06	0	0	0	0	0	0	0	0	0	0	0	0	0	0	0	0	0	0
PWY-5136: fatty acid &beta;-oxidation II (plant peroxisome)|g__Shewanella.s__Shewanella_algae	0	0	0	0	0	0	0	0	0	0	0	0	0	1.46e-05	9.52e-06	0	0	0	0	0	0	0	0	0	0	0	0	0	0	0	0	0
PWY-5136: fatty acid &beta;-oxidation II (plant peroxisome)|g__Vibrio.s__Vibrio_alginolyticus	0	0	0	0	0	0	0	0	0	0	0	0	0	3.08e-05	0	0	0	0	0	0	0	0	0	0	0	0	0	0	0	0	0	0
PWY-5136: fatty acid &beta;-oxidation II (plant peroxisome)|g__Vibrio.s__Vibrio_antiquarius	0	0	0	0	0	0	0	0	0	0	0	0	0	3.94e-06	0	0	0	0	0	0	0	0	0	0	0	0	0	0	0	0	0	0
PWY-5136: fatty acid &beta;-oxidation II (plant peroxisome)|unclassified	0	0	4.97e-06	0	0	0	0	0	0	8.27e-07	0	0	0	0	1.88e-06	0	0	0	0	0	0	0	0	0	0	0	0	0	0	0	0	0
PWY-5138: fatty acid &beta;-oxidation IV (unsaturated, even number)	0	0	0	0	0	0	0	0	5.59e-06	0	0	3.95e-06	5.35e-06	5.56e-05	1.46e-05	0	6.37e-06	0	0	0	0	0	0	0	0	0	0	0	0	0	0	0
PWY-5138: fatty acid &beta;-oxidation IV (unsaturated, even number)|g__Photobacterium.s__Photobacterium_damselae	0	0	0	0	0	0	0	0	0	0	0	0	0	1.14e-05	0	0	0	0	0	0	0	0	0	0	0	0	0	0	0	0	0	0
PWY-5138: fatty acid &beta;-oxidation IV (unsaturated, even number)|g__Shewanella.s__Shewanella_algae	0	0	0	0	0	0	0	0	0	0	0	0	3.53e-06	1.42e-05	1.01e-05	0	5.82e-06	0	0	0	0	0	0	0	0	0	0	0	0	0	0	0
PWY-5138: fatty acid &beta;-oxidation IV (unsaturated, even number)|g__Vibrio.s__Vibrio_alginolyticus	0	0	0	0	0	0	0	0	0	0	0	0	0	1.93e-05	0	0	0	0	0	0	0	0	0	0	0	0	0	0	0	0	0	0
PWY-5138: fatty acid &beta;-oxidation IV (unsaturated, even number)|g__Vibrio.s__Vibrio_antiquarius	0	0	0	0	0	0	0	0	0	0	0	0	0	8.19e-06	0	0	0	0	0	0	0	0	0	0	0	0	0	0	0	0	0	0
PWY-5138: fatty acid &beta;-oxidation IV (unsaturated, even number)|unclassified	0	0	0	0	0	0	0	0	5.05e-06	0	0	2.23e-06	0	0	2.55e-06	0	0	0	0	0	0	0	0	0	0	0	0	0	0	0	0	0
PWY-5154: L-arginine biosynthesis III (via N-acetyl-L-citrulline)	2.97e-05	4.58e-05	2.67e-05	5.08e-05	4.42e-05	5.09e-05	7.96e-05	8.19e-05	6.32e-05	5.54e-05	5.37e-05	5.77e-05	5.39e-05	8.96e-05	7.67e-05	6.78e-05	5.51e-05	6.59e-05	5.16e-05	4.9e-05	4.62e-05	3.2e-05	5.34e-05	5.37e-05	6.39e-05	3.78e-05	5.16e-05	6.7e-05	3.16e-05	4.3e-05	5.08e-05	8.17e-05
PWY-5154: L-arginine biosynthesis III (via N-acetyl-L-citrulline)|g__Shewanella.s__Shewanella_algae	0	0	0	0	0	0	0	0	0	0	0	0	0	6.59e-06	2.94e-06	0	0	0	0	0	0	0	0	0	0	0	0	0	0	0	0	0
PWY-5154: L-arginine biosynthesis III (via N-acetyl-L-citrulline)|g__Vibrio.s__Vibrio_alginolyticus	0	0	0	0	0	0	0	0	0	0	0	0	0	1.68e-05	0	0	0	0	0	0	0	0	0	0	0	0	0	0	0	0	0	0
PWY-5154: L-arginine biosynthesis III (via N-acetyl-L-citrulline)|unclassified	1.57e-05	4.57e-05	2.65e-05	4.17e-05	4.41e-05	5.07e-05	7.93e-05	8.15e-05	5.45e-05	5.53e-05	3.05e-05	4.21e-05	2.05e-05	2.9e-05	4.18e-05	4.91e-05	3.87e-05	6.55e-05	5.15e-05	4.9e-05	4.48e-05	3.2e-05	4.55e-05	4.8e-05	6.39e-05	3.77e-05	5.16e-05	6.7e-05	3.14e-05	4.29e-05	4e-05	8.17e-05
PWY-5188: tetrapyrrole biosynthesis I (from glutamate)	4.86e-05	9.85e-05	1.29e-05	6.72e-05	8.81e-05	8.54e-05	0.000143057	0.000112368	8.09e-05	5.66e-05	2.76e-05	9.16e-05	8.32e-05	0.000129109	8.49e-05	0.000102929	0.000108315	8.16e-05	9.27e-05	8.55e-05	7.44e-05	6.53e-05	8.06e-05	8.5e-05	8.44e-05	0.000133952	9.66e-05	7.26e-05	7.46e-05	9.49e-05	0.000131168	8.31e-05
PWY-5188: tetrapyrrole biosynthesis I (from glutamate)|g__Vibrio.s__Vibrio_alginolyticus	0	0	0	0	0	0	0	0	0	0	0	0	0	1.92e-05	0	0	0	0	0	0	0	0	0	0	0	0	0	0	0	0	0	0
PWY-5188: tetrapyrrole biosynthesis I (from glutamate)|unclassified	4.86e-05	9.83e-05	1.29e-05	6.71e-05	8.8e-05	8.54e-05	0.000143007	0.00011232	8.09e-05	5.66e-05	2.73e-05	8.5e-05	8.08e-05	6.59e-05	7.6e-05	0.000101588	9.73e-05	8.02e-05	9.27e-05	8.55e-05	6.31e-05	6.53e-05	7.92e-05	8.5e-05	8.44e-05	0.000131968	9.66e-05	7.26e-05	7.46e-05	9.49e-05	0.000128181	8.31e-05
PWY-5189: tetrapyrrole biosynthesis II (from glycine)	0	2.22e-05	9.76e-05	2.96e-05	0	0	0	0	1.23e-05	1.58e-05	1.54e-05	0	0	3.58e-05	0	0	2.37e-06	2.63e-06	0	0	7.42e-06	0	2.72e-05	1.8e-06	0	0	0	2.11e-05	2.31e-05	1.84e-05	0	1.02e-05
PWY-5189: tetrapyrrole biosynthesis II (from glycine)|unclassified	0	2.22e-05	9.67e-05	2.96e-05	0	0	0	0	1.23e-05	1.58e-05	0	0	0	3.48e-05	0	0	2.36e-06	2.63e-06	0	0	7.41e-06	0	2.31e-05	1.8e-06	0	0	0	2.11e-05	2.31e-05	1.84e-05	0	1.02e-05
PWY-5345: superpathway of L-methionine biosynthesis (by sulfhydrylation)	0	1.43e-05	0	1.64e-05	0	1.79e-05	0	1.33e-05	2.61e-05	3.48e-05	4.5e-05	3.24e-05	4.76e-05	7.04e-05	5.4e-05	3.54e-05	2.87e-05	3.51e-05	2.75e-05	2.58e-05	4.04e-05	2.75e-05	4.45e-05	3.04e-05	0	0	0	4.38e-05	2.93e-05	8.62e-06	0	0
PWY-5345: superpathway of L-methionine biosynthesis (by sulfhydrylation)|unclassified	0	1.41e-05	0	1.62e-05	0	1.79e-05	0	1.33e-05	1.26e-05	3.48e-05	2.54e-05	0	2.22e-05	2.87e-05	2.91e-05	2.82e-05	1.37e-05	2.66e-05	1.76e-05	2.56e-05	3.25e-05	2.52e-05	4.43e-05	2.96e-05	0	0	0	4.38e-05	1.66e-05	8.56e-06	0	0
PWY-5347: superpathway of L-methionine biosynthesis (transsulfuration)	0	0	0	0	0	0	0	0	0	0	2.1e-05	6.69e-06	1.04e-05	2.07e-05	0	0	6.47e-06	1.21e-05	0	0	0	0	0	9.64e-06	0	0	0	0	0	0	0	0
PWY-5347: superpathway of L-methionine biosynthesis (transsulfuration)|unclassified	0	0	0	0	0	0	0	0	0	0	0	6.57e-06	0	0	0	0	0	0	0	0	0	0	0	9.53e-06	0	0	0	0	0	0	0	0
PWY-5384: sucrose degradation IV (sucrose phosphorylase)	0	1.18e-05	0	1.48e-05	4.28e-06	0	0	0	2.99e-05	0	1.59e-05	6.23e-06	1.11e-05	4.81e-05	9.09e-06	2.31e-05	2.21e-05	1.91e-05	0	1.65e-05	1.06e-05	0	0	0	4.89e-06	6.14e-06	0	4.41e-06	2.6e-05	1.55e-05	0	0
PWY-5384: sucrose degradation IV (sucrose phosphorylase)|g__Bacteroides.s__Bacteroides_ovatus	0	0	0	0	0	0	0	0	0	0	0	0	0	0	0	2.42e-06	3.55e-06	0	0	0	0	0	0	0	0	0	0	0	0	0	0	0
PWY-5384: sucrose degradation IV (sucrose phosphorylase)|g__Bifidobacterium.s__Bifidobacterium_breve	0	0	0	0	0	0	0	0	1.84e-06	0	0	0	0	0	0	0	0	0	0	0	0	0	0	0	0	0	0	0	0	0	0	0
PWY-5384: sucrose degradation IV (sucrose phosphorylase)|g__Bifidobacterium.s__Bifidobacterium_longum	0	0	0	0	0	0	0	0	1.08e-06	0	0	0	0	0	0	0	0	0	0	0	0	0	0	0	0	0	0	0	0	0	0	0
PWY-5384: sucrose degradation IV (sucrose phosphorylase)|g__Klebsiella.s__Klebsiella_pneumoniae	0	0	0	0	0	0	0	0	0	0	0	0	0	0	2.12e-06	0	0	0	0	0	0	0	0	0	0	0	0	0	0	0	0	0
PWY-5384: sucrose degradation IV (sucrose phosphorylase)|g__Vibrio.s__Vibrio_alginolyticus	0	0	0	0	0	0	0	0	0	0	0	0	0	9.82e-06	0	0	0	0	0	0	0	0	0	0	0	0	0	0	0	0	0	0
PWY-5384: sucrose degradation IV (sucrose phosphorylase)|g__Vibrio.s__Vibrio_antiquarius	0	0	0	0	0	0	0	0	0	0	0	0	0	1.44e-06	0	0	0	0	0	0	0	0	0	0	0	0	0	0	0	0	0	0
PWY-5384: sucrose degradation IV (sucrose phosphorylase)|unclassified	0	0	0	0	4.28e-06	0	0	0	0	0	6.5e-06	6.22e-06	8.19e-06	0	0	0	0	0	0	4.18e-06	6.1e-06	0	0	0	4.89e-06	0	0	4.41e-06	0	0	0	0
PWY-5417: catechol degradation III (ortho-cleavage pathway)	0	0	0	0	0	0	0	0	0	0	0	0	0	0	2.6e-06	0	0	0	0	0	0	0	0	0	0	0	0	0	0	0	0	0
PWY-5431: aromatic compounds degradation via &beta;-ketoadipate	0	0	0	0	0	0	0	0	0	0	0	0	0	0	2.6e-06	0	0	0	0	0	0	0	0	0	0	0	0	0	0	0	0	0
PWY-5464: superpathway of cytosolic glycolysis (plants), pyruvate dehydrogenase and TCA cycle	0	0	0	0	0	0	0	0	0	9.21e-06	1.77e-05	2.41e-05	7.72e-06	0	2.84e-06	5.64e-06	7.26e-06	9e-06	0	0	0	0	0	0	0	0	0	5.78e-06	0	0	1.34e-05	0
PWY-5464: superpathway of cytosolic glycolysis (plants), pyruvate dehydrogenase and TCA cycle|unclassified	0	0	0	0	0	0	0	0	0	9.01e-06	7.02e-06	1.33e-05	0	0	2.72e-06	5.41e-06	0	8.82e-06	0	0	0	0	0	0	0	0	0	5.78e-06	0	0	0	0
PWY-5484: glycolysis II (from fructose 6-phosphate)	1.4e-05	4.09e-05	9.67e-05	8.83e-05	1.37e-05	0	0	1.9e-05	3.83e-05	4.02e-05	0.000108999	2.92e-05	0.000104226	5.32e-05	0.000115374	8.9e-05	0.000106733	4.85e-05	3.86e-05	2.68e-05	3.32e-05	7.57e-06	7.54e-06	1.18e-05	0	5.54e-05	1.46e-05	4.23e-06	3.02e-05	0	0.000130724	0
PWY-5484: glycolysis II (from fructose 6-phosphate)|unclassified	1.4e-05	4.08e-05	9.28e-05	5.1e-05	1.36e-05	0	0	0	0	2.89e-05	2.26e-05	2.89e-05	6.07e-05	2.2e-05	5.48e-05	2.23e-05	1.52e-05	7.61e-06	3.07e-05	2.68e-05	0	7.56e-06	7.54e-06	0	0	0	1.46e-05	4.23e-06	8.27e-06	0	7.44e-05	0
PWY-5497: purine nucleobases degradation II (anaerobic)	0	0	0	3.02e-06	0	0	0	0	0	0	5.23e-06	8.4e-06	0	0	8.22e-06	6.26e-06	6.7e-06	0	0	8.3e-06	2.33e-06	0	0	1.04e-05	0	0	0	0	0	0	0	0
PWY-5497: purine nucleobases degradation II (anaerobic)|unclassified	0	0	0	0	0	0	0	0	0	0	0	0	0	0	0	0	2.62e-06	0	0	0	2.15e-06	0	0	9.41e-06	0	0	0	0	0	0	0	0
PWY-5505: L-glutamate and L-glutamine biosynthesis	0	0	0	0	0	0	0	0	0	0	0	1.15e-05	5.47e-06	0	7.11e-06	7.78e-06	3.9e-06	9.32e-06	0	0	2.82e-06	0	0	0	0	0	0	0	0	0	0	0
PWY-5505: L-glutamate and L-glutamine biosynthesis|unclassified	0	0	0	0	0	0	0	0	0	0	0	5.01e-06	5.45e-06	0	6.89e-06	7.45e-06	0	3.02e-06	0	0	2.82e-06	0	0	0	0	0	0	0	0	0	0	0
PWY-5531: 3,8-divinyl-chlorophyllide a biosynthesis II (anaerobic)	0	0	0	0	0	0	0	0	0	0	0	0	0	0	0	0	0	0	0	0	0	0	0	0	7.04e-06	0	0	0	0	0	0	0
PWY-5531: 3,8-divinyl-chlorophyllide a biosynthesis II (anaerobic)|unclassified	0	0	0	0	0	0	0	0	0	0	0	0	0	0	0	0	0	0	0	0	0	0	0	0	7.04e-06	0	0	0	0	0	0	0
PWY-561: superpathway of glyoxylate cycle and fatty acid degradation	0	0	0	0	0	0	0	0	0	0	0	0	0	0	2.46e-06	0	0	5.23e-06	0	0	0	0	0	0	0	0	0	0	0	0	0	0
PWY-561: superpathway of glyoxylate cycle and fatty acid degradation|unclassified	0	0	0	0	0	0	0	0	0	0	0	0	0	0	1.67e-06	0	0	0	0	0	0	0	0	0	0	0	0	0	0	0	0	0
PWY-5659: GDP-mannose biosynthesis	3.75e-05	0.000122047	6.69e-05	0.000107571	0.000131942	9.82e-05	0.000127341	0.000129735	0.00014083	0.000138389	7.98e-05	8.08e-05	5.64e-05	9.92e-05	7.95e-05	6.87e-05	6.72e-05	6.8e-05	7.19e-05	0.000106395	8.37e-05	7.08e-05	9.54e-05	9.14e-05	0.000103377	7.05e-05	0.000154037	9.74e-05	8.68e-05	7.9e-05	7.37e-05	0.00017377
PWY-5659: GDP-mannose biosynthesis|g__Alistipes.s__Alistipes_shahii	0	0	0	5.62e-06	0	0	0	0	0	0	0	0	0	0	5.63e-06	8.07e-06	3.4e-06	0	0	0	0	0	0	0	0	7.56e-06	0	0	8.65e-06	0	0	0
PWY-5659: GDP-mannose biosynthesis|g__Klebsiella.s__Klebsiella_pneumoniae	0	0	0	0	0	0	0	0	0	0	0	0	0	0	1.93e-06	0	0	0	0	0	0	0	0	0	0	0	0	0	0	0	0	0
PWY-5659: GDP-mannose biosynthesis|unclassified	3.74e-05	0.000121837	6.68e-05	0.000104454	0.000131645	9.82e-05	0.000127192	0.000129624	0.000138751	0.00013707	7.78e-05	8.08e-05	4.78e-05	9.74e-05	5.66e-05	5.43e-05	6.01e-05	6.32e-05	6.88e-05	0.000104889	8.37e-05	7.08e-05	9.17e-05	9.14e-05	0.000103377	6.14e-05	0.000154037	9.74e-05	7.4e-05	7.74e-05	7.16e-05	0.00017377
PWY-5667: CDP-diacylglycerol biosynthesis I	0.000127966	0.000184324	9.53e-05	0.000186625	0.000216698	0.000187793	0.000238756	0.000232902	0.000182609	0.000142237	0.00020219	0.000129628	0.000121114	0.000224367	0.000142586	0.000178994	0.000117068	0.000159081	8.78e-05	0.000193259	0.000130928	0.000163642	0.000173424	0.000184245	0.000193575	0.000216316	0.000197093	0.000135307	0.000142522	0.000182957	0.000130512	0.000202043
PWY-5667: CDP-diacylglycerol biosynthesis I|g__Alistipes.s__Alistipes_indistinctus	0	0	0	0	0	0	0	0	0	0	0	0	0	0	0	7.12e-06	0	5.91e-06	0	0	0	0	0	0	0	0	0	0	0	0	0	0
PWY-5667: CDP-diacylglycerol biosynthesis I|g__Bacteroides.s__Bacteroides_ovatus	0	0	0	0	0	0	0	0	0	0	0	0	0	0	0	0	7.5e-06	0	0	0	0	0	0	0	0	0	0	0	0	0	0	0
PWY-5667: CDP-diacylglycerol biosynthesis I|g__Parabacteroides.s__Parabacteroides_distasonis	0	0	0	0	0	0	0	0	0	0	0	0	8.41e-06	0	2.21e-05	0	4.39e-06	3.4e-06	0	0	0	0	0	0	0	0	0	0	0	0	0	0
PWY-5667: CDP-diacylglycerol biosynthesis I|g__Shewanella.s__Shewanella_algae	0	0	0	0	0	0	0	0	0	0	0	0	0	5.44e-06	0	0	0	0	0	0	0	0	0	0	0	0	0	0	0	0	0	0
PWY-5667: CDP-diacylglycerol biosynthesis I|g__Vibrio.s__Vibrio_alginolyticus	0	0	0	0	0	0	0	0	0	0	0	0	0	2.47e-05	0	0	0	0	0	0	0	0	0	0	0	0	0	0	0	0	0	0
PWY-5667: CDP-diacylglycerol biosynthesis I|g__Vibrio.s__Vibrio_antiquarius	0	0	0	0	0	0	0	0	0	0	0	0	0	3.95e-06	0	0	0	0	0	0	0	0	0	0	0	0	0	0	0	0	0	0
PWY-5667: CDP-diacylglycerol biosynthesis I|unclassified	0.00012095	0.000170969	9.5e-05	0.000159681	0.000188279	0.000176859	0.000218546	0.000217778	0.000158913	0.000141885	0.000179187	0.00012895	0.0001092	0.000181299	0.000110107	0.000148087	9.78e-05	0.000144443	7.02e-05	0.000179807	0.000124606	0.000157088	0.000169428	0.000184245	0.000193575	0.000198829	0.000197093	0.000135307	0.00012781	0.000180613	0.000130044	0.000202043
PWY-5675: nitrate reduction V (assimilatory)	0	4.52e-06	0	0	0	0	0	0	0	0	0	1.41e-05	6.01e-06	0	0	0	3.82e-06	7.37e-06	0	0	4.46e-06	0	0	0	0	0	0	0	0	0	0	0
PWY-5675: nitrate reduction V (assimilatory)|unclassified	0	0	0	0	0	0	0	0	0	0	0	3.59e-06	0	0	0	0	0	2.83e-06	0	0	0	0	0	0	0	0	0	0	0	0	0	0
PWY-5676: acetyl-CoA fermentation to butanoate II	0	0	0	0	0	0	0	0	8.69e-06	0	0	0	0	0	9.88e-06	4.2e-06	0	0	0	0	0	0	0	0	0	0	0	0	0	0	0	0
PWY-5676: acetyl-CoA fermentation to butanoate II|unclassified	0	0	0	0	0	0	0	0	0	0	0	0	0	0	3.56e-06	0	0	0	0	0	0	0	0	0	0	0	0	0	0	0	0	0
PWY-5686: UMP biosynthesis I	0.000228811	0.000271497	0.000208464	0.000306225	0.00034338	0.000278401	0.00036405	0.00035308	0.00034971	0.000243583	0.000252077	0.000317064	0.000229156	0.000317699	0.000245692	0.000302568	0.000221793	0.000247245	0.000237836	0.000299403	0.000294628	0.0002632	0.000299423	0.000352746	0.000296035	0.000327788	0.000336794	0.000289769	0.000302944	0.000275543	0.00024761	0.000316333
PWY-5686: UMP biosynthesis I|g__Akkermansia.s__Akkermansia_muciniphila	0	0	0	0	0	0	0	0	0	0	0	0	0	0	0	0	0	0	0	0	0	0	0	0	0	0	0	0	0	0	8.98e-06	0
PWY-5686: UMP biosynthesis I|g__Alistipes.s__Alistipes_indistinctus	0	0	0	0	0	0	0	0	0	0	0	0	0	0	0	6.65e-06	0	9.05e-06	0	0	0	0	0	0	0	0	0	0	0	0	0	0
PWY-5686: UMP biosynthesis I|g__Eggerthella.s__Eggerthella_lenta	0	0	0	5.37e-06	1.3e-05	0	8.39e-06	0	4.83e-06	0	0	0	0	0	0	3.02e-06	0	0	0	0	0	0	0	0	0	0	0	0	0	0	0	0
PWY-5686: UMP biosynthesis I|g__Parabacteroides.s__Parabacteroides_distasonis	0	0	0	0	0	0	0	0	0	0	0	0	1.19e-05	0	2.07e-05	4.45e-06	0	0	0	0	0	0	0	0	0	0	0	0	0	0	0	0
PWY-5686: UMP biosynthesis I|g__Shewanella.s__Shewanella_algae	0	0	0	0	0	0	0	0	0	0	0	0	0	5.3e-06	0	0	0	0	0	0	0	0	0	0	0	0	0	0	0	0	0	0
PWY-5686: UMP biosynthesis I|g__Vibrio.s__Vibrio_alginolyticus	0	0	0	0	0	0	0	0	0	0	0	0	0	1.9e-05	0	0	0	0	0	0	0	0	0	0	0	0	0	0	0	0	0	0
PWY-5686: UMP biosynthesis I|g__Vibrio.s__Vibrio_antiquarius	0	0	0	0	0	0	0	0	0	0	0	0	0	1.18e-06	0	0	0	0	0	0	0	0	0	0	0	0	0	0	0	0	0	0
PWY-5686: UMP biosynthesis I|unclassified	0.000213884	0.000260346	0.000204009	0.000292702	0.000323652	0.000265536	0.000352931	0.000344441	0.000344091	0.000239452	0.000242885	0.000308098	0.000199636	0.00027223	0.000212873	0.000267501	0.000180653	0.000230451	0.000236026	0.00029481	0.000289691	0.000259913	0.000292085	0.000343075	0.000296035	0.000316427	0.00033642	0.000289769	0.000286046	0.000272611	0.000232858	0.000316333
PWY-5690: TCA cycle II (plants and fungi)	7.27e-06	1.6e-05	1.03e-05	0	1e-05	0	0	1.05e-05	0	9.04e-06	1.46e-05	2.2e-05	5.56e-06	0	1.77e-06	5.67e-06	1.04e-05	2.73e-05	1.22e-05	6.44e-06	0	1.12e-05	6.82e-06	8.5e-06	0	5.64e-06	0	5.16e-06	0	0	1.67e-05	0
PWY-5690: TCA cycle II (plants and fungi)|unclassified	7.09e-06	1.57e-05	1.03e-05	0	0	0	0	9.68e-06	0	8.69e-06	4.5e-06	1.73e-05	5.29e-06	0	1.74e-06	5.26e-06	8.58e-06	2.46e-05	1.2e-05	0	0	1.12e-05	5.48e-06	8.47e-06	0	4.6e-06	0	5.16e-06	0	0	0	0
PWY-5695: inosine 5'-phosphate degradation	0.000143183	0.000115453	8.9e-05	0.000137462	0.000172177	0.000207863	0.000138793	0.000114814	0.000137809	0.000229659	0.000153571	0.000111765	0.0001523	0.000234788	0.000163135	0.000158685	0.000194556	0.000202798	0.000122216	0.000146628	0.000150814	0.000181702	0.000178892	0.000147998	7.8e-05	0.000223417	7.49e-05	0.000107124	0.00010703	0.000124106	8.58e-05	0.00011695
PWY-5695: inosine 5'-phosphate degradation|g__Alistipes.s__Alistipes_indistinctus	0	0	0	0	0	0	0	0	0	0	0	0	0	0	0	3.74e-06	0	8.59e-06	0	0	0	0	0	0	0	0	0	0	6.81e-06	0	0	0
PWY-5695: inosine 5'-phosphate degradation|g__Alistipes.s__Alistipes_shahii	0	0	0	4.05e-06	0	0	0	0	0	0	0	0	0	0	4.76e-06	8.42e-06	0	0	0	0	0	0	0	0	0	7.21e-06	0	0	1.23e-05	0	0	0
PWY-5695: inosine 5'-phosphate degradation|g__Bacteroides.s__Bacteroides_ovatus	0	0	0	0	0	0	0	0	0	0	0	0	0	0	0	0	3.43e-06	0	0	0	0	0	0	0	0	0	0	0	0	0	0	0
PWY-5695: inosine 5'-phosphate degradation|g__Parabacteroides.s__Parabacteroides_distasonis	0	0	0	0	0	0	0	0	0	0	0	0	9.82e-06	0	2.63e-05	4.85e-06	9.36e-06	0	0	0	0	0	0	0	0	0	0	0	0	0	0	0
PWY-5695: inosine 5'-phosphate degradation|g__Shewanella.s__Shewanella_algae	0	0	0	0	0	0	0	0	0	0	0	0	0	7.37e-06	0	0	1.88e-06	0	0	0	0	0	0	0	0	0	0	0	0	0	0	0
PWY-5695: inosine 5'-phosphate degradation|g__Vibrio.s__Vibrio_alginolyticus	0	0	0	0	0	0	0	0	0	0	0	0	0	2.13e-05	0	0	0	0	0	0	0	0	0	0	0	0	0	0	0	0	0	0
PWY-5695: inosine 5'-phosphate degradation|g__Vibrio.s__Vibrio_antiquarius	0	0	0	0	0	0	0	0	0	0	0	0	0	6.03e-06	0	0	0	0	0	0	0	0	0	0	0	0	0	0	0	0	0	0
PWY-5695: inosine 5'-phosphate degradation|unclassified	0.000143183	0.000109503	8.26e-05	0.000112596	0.000158351	0.000207213	0.00013866	0.000114481	0.000122048	0.000227906	0.000147067	9.16e-05	0.000120662	0.000116863	0.000107474	0.000134141	0.000157801	0.000172295	0.000121753	0.000140079	0.000138002	0.000181328	0.000175436	0.000126432	7.8e-05	0.000214066	7.49e-05	0.000107124	7.33e-05	0.000124049	8.55e-05	0.00011695
PWY-5723: Rubisco shunt	0.000192743	0.000176691	0.000140749	0.00019258	0.000207168	0.000193082	0.000198968	0.000212734	0.00019584	0.000179141	0.000138531	0.000177631	9.93e-05	0.000156948	9.02e-05	0.000141182	8.92e-05	9.55e-05	0.000165275	0.000192163	0.000181036	0.000157427	0.000162796	0.000160572	0.000196341	0.000170091	0.000192449	0.00018259	0.000191615	0.000129951	0.000262197	0.000210652
PWY-5723: Rubisco shunt|unclassified	0.000192082	0.000162652	0.000136642	0.000185561	0.000196956	0.000192841	0.000186708	0.000211289	0.000192739	0.000170918	0.000134574	0.000175129	9.59e-05	0.000135363	8.72e-05	0.000127135	8.4e-05	9.34e-05	0.000156627	0.000184792	0.00018036	0.000157427	0.000162513	0.000160391	0.000196255	0.000162738	0.000191041	0.00018259	0.000177708	0.000129912	0.000249142	0.000210652
PWY-5747: 2-methylcitrate cycle II	0	0	0	0	0	0	0	0	0	0	0	0	3.75e-06	0	0	0	0	0	0	0	0	0	0	0	0	0	0	0	0	0	0	0
PWY-5837: 2-carboxy-1,4-naphthoquinol biosynthesis	0	0	0	0	0	0	0	0	5.98e-06	0	1.05e-05	0	0	2.44e-05	0	0	5.94e-06	0	0	0	0	0	0	0	0	0	0	0	0	0	0	0
PWY-5837: 2-carboxy-1,4-naphthoquinol biosynthesis|g__Vibrio.s__Vibrio_alginolyticus	0	0	0	0	0	0	0	0	0	0	0	0	0	7.31e-06	0	0	0	0	0	0	0	0	0	0	0	0	0	0	0	0	0	0
PWY-5838: superpathway of menaquinol-8 biosynthesis I	0	0	0	0	0	0	0	0	5.92e-06	0	1.93e-05	0	0	2.14e-05	0	0	1.63e-05	0	0	0	0	0	0	0	0	0	0	0	0	0	0	0
PWY-5840: superpathway of menaquinol-7 biosynthesis	0	0	0	0	0	0	0	0	5.92e-06	0	1.93e-05	0	0	2.14e-05	0	0	1.2e-05	0	0	0	0	0	0	0	0	0	0	0	0	0	0	0
PWY-5845: superpathway of menaquinol-9 biosynthesis	0	0	0	0	0	0	0	0	5.92e-06	0	1.97e-05	0	0	2.77e-05	0	0	1.73e-05	0	0	0	0	0	0	0	0	0	0	0	0	0	0	0
PWY-5850: superpathway of menaquinol-6 biosynthesis	0	0	0	0	0	0	0	0	5.92e-06	0	1.93e-05	0	0	2.14e-05	0	0	1.2e-05	0	0	0	0	0	0	0	0	0	0	0	0	0	0	0
PWY-5855: ubiquinol-7 biosynthesis (early decarboxylation)	0	0	0	0	0	0	0	0	0	0	5.06e-06	4.62e-06	0	2.04e-05	2.27e-06	0	3.01e-06	0	0	0	0	0	0	0	0	0	0	0	0	0	0	0
PWY-5855: ubiquinol-7 biosynthesis (early decarboxylation)|g__Klebsiella.s__Klebsiella_pneumoniae	0	0	0	0	0	0	0	0	0	0	1.16e-06	0	0	0	0	0	0	0	0	0	0	0	0	0	0	0	0	0	0	0	0	0
PWY-5855: ubiquinol-7 biosynthesis (early decarboxylation)|g__Shewanella.s__Shewanella_algae	0	0	0	0	0	0	0	0	0	0	0	0	0	5.96e-06	0	0	2.27e-06	0	0	0	0	0	0	0	0	0	0	0	0	0	0	0
PWY-5860: superpathway of demethylmenaquinol-6 biosynthesis I	0	0	0	0	0	0	0	0	4.4e-06	0	1.43e-05	0	0	1.55e-05	0	0	8.17e-06	0	0	0	0	0	0	0	0	0	0	0	0	0	0	0
PWY-5861: superpathway of demethylmenaquinol-8 biosynthesis I	0	0	0	0	0	0	0	0	4.4e-06	0	1.43e-05	0	0	1.55e-05	0	0	1.12e-05	0	0	0	0	0	0	0	0	0	0	0	0	0	0	0
PWY-5862: superpathway of demethylmenaquinol-9 biosynthesis	0	0	0	0	0	0	0	0	4.4e-06	0	1.46e-05	0	0	2.07e-05	0	0	1.19e-05	0	0	0	0	0	0	0	0	0	0	0	0	0	0	0
PWY-5896: superpathway of menaquinol-10 biosynthesis	0	0	0	0	0	0	0	0	5.92e-06	0	1.93e-05	0	0	2.14e-05	0	0	1.2e-05	0	0	0	0	0	0	0	0	0	0	0	0	0	0	0
PWY-5897: superpathway of menaquinol-11 biosynthesis	0	0	0	0	0	0	0	0	6.6e-06	0	2.03e-05	0	0	3.88e-05	0	0	1.59e-05	0	0	0	0	0	0	0	0	0	0	0	0	0	0	0
PWY-5897: superpathway of menaquinol-11 biosynthesis|g__Vibrio.s__Vibrio_alginolyticus	0	0	0	0	0	0	0	0	0	0	0	0	0	1.48e-05	0	0	0	0	0	0	0	0	0	0	0	0	0	0	0	0	0	0
PWY-5898: superpathway of menaquinol-12 biosynthesis	0	0	0	0	0	0	0	0	6.6e-06	0	2.03e-05	0	0	3.88e-05	0	0	1.59e-05	0	0	0	0	0	0	0	0	0	0	0	0	0	0	0
PWY-5898: superpathway of menaquinol-12 biosynthesis|g__Vibrio.s__Vibrio_alginolyticus	0	0	0	0	0	0	0	0	0	0	0	0	0	1.48e-05	0	0	0	0	0	0	0	0	0	0	0	0	0	0	0	0	0	0
PWY-5899: superpathway of menaquinol-13 biosynthesis	0	0	0	0	0	0	0	0	6.6e-06	0	2.03e-05	0	0	3.88e-05	0	0	1.59e-05	0	0	0	0	0	0	0	0	0	0	0	0	0	0	0
PWY-5899: superpathway of menaquinol-13 biosynthesis|g__Vibrio.s__Vibrio_alginolyticus	0	0	0	0	0	0	0	0	0	0	0	0	0	1.48e-05	0	0	0	0	0	0	0	0	0	0	0	0	0	0	0	0	0	0
PWY-5913: partial TCA cycle (obligate autotrophs)	1.27e-05	2.93e-05	1.74e-05	0	1.82e-05	3.62e-05	0	1.75e-05	0	1.69e-05	2.38e-05	4.08e-05	3.48e-05	3.1e-05	7.47e-06	9.42e-06	1.56e-05	3.3e-05	1.94e-05	1.54e-05	0	1.74e-05	1.12e-05	1.94e-05	3.82e-05	9.33e-06	0	8.61e-06	0	0	4.96e-05	0
PWY-5913: partial TCA cycle (obligate autotrophs)|g__Escherichia.s__Escherichia_coli	0	0	0	0	0	0	0	0	0	0	0	0	4.25e-06	0	0	0	0	0	0	0	0	0	0	0	0	0	0	0	0	0	0	0
PWY-5913: partial TCA cycle (obligate autotrophs)|unclassified	1.26e-05	2.88e-05	1.74e-05	0	1.82e-05	3.57e-05	0	1.74e-05	0	1.51e-05	1.26e-05	3.92e-05	1.83e-05	9.6e-06	7.08e-06	8.9e-06	1.27e-05	2.95e-05	1.93e-05	0	0	1.74e-05	8.99e-06	1.93e-05	8.93e-06	7.19e-06	0	8.61e-06	0	0	4.68e-05	0
PWY-5918: superpathway of heme b biosynthesis from glutamate	0	0	0	0	0	0	0	0	0	0	1.29e-05	0	0	4.52e-05	1.08e-05	0	0	4.82e-06	0	0	8.67e-06	0	0	3.43e-06	0	0	0	0	0	0	1.91e-05	0
PWY-5918: superpathway of heme b biosynthesis from glutamate|unclassified	0	0	0	0	0	0	0	0	0	0	0	0	0	0	0	0	0	0	0	0	0	0	0	0	0	0	0	0	0	0	1.33e-05	0
PWY-5941: glycogen degradation II	0.000175754	0.000277731	0.000159918	0.000256529	0.000316782	0.000328607	0.000366883	0.000336355	0.000325607	0.00024131	0.000239527	0.000227822	0.00012256	0.000328079	0.000161436	0.000185639	0.000119903	0.000180675	0.000177387	0.000299924	0.000247988	0.00019874	0.000298033	0.000279889	0.000317791	0.000212687	0.000329509	0.000285949	0.000230095	0.000279012	0.000262226	0.000415443
PWY-5941: glycogen degradation II|g__Vibrio.s__Vibrio_alginolyticus	0	0	0	0	0	0	0	0	0	0	0	0	0	1.1e-05	0	0	0	0	0	0	0	0	0	0	0	0	0	0	0	0	0	0
PWY-5941: glycogen degradation II|g__Vibrio.s__Vibrio_antiquarius	0	0	0	0	0	0	0	0	0	0	0	0	0	5e-07	0	0	0	0	0	0	0	0	0	0	0	0	0	0	0	0	0	0
PWY-5941: glycogen degradation II|unclassified	0.000175559	0.000277604	0.000157432	0.000256109	0.000316782	0.000328607	0.000366883	0.000336355	0.000325607	0.000234051	0.000231168	0.000221414	0.000120021	0.000305241	0.000155418	0.000180068	0.000117632	0.000175661	0.000177387	0.000299683	0.00023445	0.00019874	0.000297781	0.000279889	0.000317791	0.000212479	0.000329509	0.000285949	0.000229686	0.000279012	0.000246679	0.000415443
PWY-5972: stearate biosynthesis I (animals)	0	0	0	0	0	0	0	0	0	0	0	3.8e-06	0	0	0	0	0	0	0	0	0	0	0	0	0	0	0	0	4.09e-06	0	8.97e-06	0
PWY-5972: stearate biosynthesis I (animals)|unclassified	0	0	0	0	0	0	0	0	0	0	0	0	0	0	0	0	0	0	0	0	0	0	0	0	0	0	0	0	3.59e-06	0	8.97e-06	0
PWY-5973: cis-vaccenate biosynthesis	1.14e-05	4.41e-05	4.26e-05	4.4e-05	0	2.34e-05	9.13e-06	2.3e-05	1.5e-05	5.83e-05	3.97e-05	0	8.53e-05	7.93e-05	0.000102025	7.81e-05	0.000104687	6.95e-05	2.93e-05	2.4e-05	3.79e-05	2.67e-05	3.69e-05	3.63e-05	0	4.24e-05	0	2.38e-05	2.04e-05	3.48e-05	1.44e-05	0
PWY-5973: cis-vaccenate biosynthesis|g__Bacteroides.s__Bacteroides_ovatus	0	0	0	0	0	0	0	0	0	0	0	0	0	0	0	0	4.04e-06	0	0	0	0	0	0	0	0	0	0	0	0	0	0	0
PWY-5973: cis-vaccenate biosynthesis|g__Klebsiella.s__Klebsiella_pneumoniae	0	0	0	0	0	0	0	0	4.93e-06	0	0	0	0	0	0	0	0	0	0	0	0	0	0	0	0	0	0	0	0	0	0	0
PWY-5973: cis-vaccenate biosynthesis|g__Parabacteroides.s__Parabacteroides_distasonis	0	0	0	0	0	0	0	0	0	0	0	0	1.09e-05	0	2.2e-05	5.12e-06	6.44e-06	3.96e-06	0	0	0	0	0	0	0	0	0	0	0	0	0	0
PWY-5973: cis-vaccenate biosynthesis|g__Shewanella.s__Shewanella_algae	0	0	0	0	0	0	0	0	0	0	0	0	0	6.94e-06	0	0	0	0	0	0	0	0	0	0	0	0	0	0	0	0	0	0
PWY-5973: cis-vaccenate biosynthesis|g__Vibrio.s__Vibrio_alginolyticus	0	0	0	0	0	0	0	0	0	0	0	0	0	1.52e-05	0	0	0	0	0	0	0	0	0	0	0	0	0	0	0	0	0	0
PWY-5973: cis-vaccenate biosynthesis|unclassified	0	4.02e-05	4.16e-05	3.77e-05	0	1.47e-05	0	2.05e-05	8.65e-06	5.79e-05	3.21e-05	0	4e-05	2.1e-05	5.84e-05	5.63e-05	6.58e-05	4.71e-05	2.73e-05	2.4e-05	2.68e-05	2.43e-05	3.55e-05	2.53e-05	0	3.29e-05	0	2.38e-05	1.97e-05	3.48e-05	1.36e-05	0
PWY-5981: CDP-diacylglycerol biosynthesis III	0	1.08e-05	2.42e-05	7.18e-06	8.68e-06	1.55e-05	0	1.57e-05	9.49e-06	1.51e-05	1.99e-05	9.65e-06	4.41e-05	6.04e-05	7.12e-05	6.88e-05	8.93e-05	5.03e-05	9.51e-06	0	1.1e-05	1.95e-05	5.98e-05	2.35e-05	0	2.22e-05	2.04e-05	4.16e-05	2.9e-05	1.44e-05	3.78e-05	1.2e-05
PWY-5981: CDP-diacylglycerol biosynthesis III|g__Vibrio.s__Vibrio_alginolyticus	0	0	0	0	0	0	0	0	0	0	0	0	0	1.7e-05	0	0	0	0	0	0	0	0	0	0	0	0	0	0	0	0	0	0
PWY-5981: CDP-diacylglycerol biosynthesis III|unclassified	0	1.07e-05	2.41e-05	7.15e-06	8.65e-06	1.54e-05	0	1.56e-05	9.45e-06	1.51e-05	1.97e-05	0	4.31e-05	3.42e-05	6.57e-05	6.59e-05	8.18e-05	4.94e-05	9.38e-06	0	1.1e-05	1.94e-05	5.96e-05	2.35e-05	0	2.21e-05	2.04e-05	4.16e-05	2.87e-05	1.44e-05	3.77e-05	1.2e-05
PWY-5989: stearate biosynthesis II (bacteria and plants)	0	0	0	0	0	6.85e-06	0	0	6.31e-06	0	1.28e-05	0	0	5.77e-05	0	0	0	1.01e-05	0	0	1.32e-05	0	2.46e-05	1.17e-05	0	0	0	0	0	0	0	0
PWY-5989: stearate biosynthesis II (bacteria and plants)|g__Vibrio.s__Vibrio_alginolyticus	0	0	0	0	0	0	0	0	0	0	0	0	0	1.64e-05	0	0	0	0	0	0	0	0	0	0	0	0	0	0	0	0	0	0
PWY-5989: stearate biosynthesis II (bacteria and plants)|unclassified	0	0	0	0	0	6.41e-06	0	0	5.26e-06	0	8.28e-06	0	0	0	0	0	0	4.29e-06	0	0	1.23e-05	0	0	5.44e-06	0	0	0	0	0	0	0	0
PWY-6121: 5-aminoimidazole ribonucleotide biosynthesis I	0.000170089	0.000281369	0.000244892	0.00026196	0.000278182	0.000256814	0.000318234	0.000301547	0.000268366	0.000212923	0.000223971	0.000226824	0.000217356	0.000255247	0.000224259	0.000252093	0.000236164	0.000230274	0.00018395	0.000241973	0.000218004	0.000207553	0.000254851	0.000264128	0.000275097	0.000283718	0.000297144	0.000216574	0.000244488	0.000244581	0.000241854	0.000302838
PWY-6121: 5-aminoimidazole ribonucleotide biosynthesis I|g__Akkermansia.s__Akkermansia_muciniphila	0	0	0	0	0	0	0	0	0	0	7.49e-06	0	0	0	0	0	1.39e-05	0	0	0	0	0	0	0	0	0	0	0	0	0	1.46e-05	0
PWY-6121: 5-aminoimidazole ribonucleotide biosynthesis I|g__Alistipes.s__Alistipes_indistinctus	0	0	0	0	0	0	0	0	0	0	0	0	0	0	0	5.48e-06	0	6.36e-06	0	0	0	0	0	0	0	0	0	0	0	0	0	0
PWY-6121: 5-aminoimidazole ribonucleotide biosynthesis I|g__Alistipes.s__Alistipes_shahii	0	0	0	0	0	0	0	0	0	0	0	0	4.38e-06	0	3.9e-06	5.79e-06	2.41e-06	0	0	0	0	0	0	0	0	4.32e-06	0	0	7.75e-06	0	0	0
PWY-6121: 5-aminoimidazole ribonucleotide biosynthesis I|g__Bacteroides.s__Bacteroides_ovatus	0	0	0	0	0	0	0	0	0	0	0	0	0	0	0	0	3.63e-06	0	0	0	0	0	0	0	0	0	0	0	0	0	0	0
PWY-6121: 5-aminoimidazole ribonucleotide biosynthesis I|g__Eggerthella.s__Eggerthella_lenta	0	6.16e-06	6.82e-06	6.17e-06	1.19e-05	8.96e-06	6.05e-06	9.55e-06	0	0	0	0	0	0	0	3.51e-06	2.57e-06	0	5.18e-06	0	0	0	0	5.08e-06	0	4.92e-06	0	0	0	0	0	0
PWY-6121: 5-aminoimidazole ribonucleotide biosynthesis I|g__Parabacteroides.s__Parabacteroides_distasonis	0	0	0	0	0	0	0	0	0	0	0	0	1.81e-05	0	2.31e-05	0	7.22e-06	0	0	0	0	0	0	0	0	0	0	0	0	0	0	0
PWY-6121: 5-aminoimidazole ribonucleotide biosynthesis I|g__Salmonella.s__Salmonella_enterica	0	0	0	0	0	0	0	0	0	0	0	0	0	0	0	0	0	3.04e-06	0	0	0	0	0	0	0	0	0	0	0	0	0	0
PWY-6121: 5-aminoimidazole ribonucleotide biosynthesis I|g__Shewanella.s__Shewanella_algae	0	0	0	0	0	0	0	0	0	0	0	0	0	4.38e-06	3.3e-06	0	2.43e-06	0	0	0	0	0	0	0	0	0	0	0	0	0	0	0
PWY-6121: 5-aminoimidazole ribonucleotide biosynthesis I|g__Vibrio.s__Vibrio_alginolyticus	0	0	0	0	0	0	0	0	0	0	0	0	0	1.67e-05	0	0	0	0	0	0	0	0	0	0	0	0	0	0	0	0	0	0
PWY-6121: 5-aminoimidazole ribonucleotide biosynthesis I|g__Vibrio.s__Vibrio_antiquarius	0	0	0	0	0	0	0	0	0	0	0	0	0	1.35e-06	0	0	0	0	0	0	0	0	0	0	0	0	0	0	0	0	0	0
PWY-6121: 5-aminoimidazole ribonucleotide biosynthesis I|unclassified	0.000170089	0.000272386	0.00023095	0.000247682	0.000259087	0.000253468	0.000315046	0.000293466	0.000255627	0.000210886	0.000204662	0.000225302	0.000195572	0.000230479	0.00019382	0.000220412	0.000202404	0.000210801	0.000174076	0.000241184	0.000200821	0.000206953	0.000247545	0.000247981	0.000271983	0.000271727	0.000296906	0.000216574	0.000219608	0.000244138	0.000217732	0.000302838
PWY-6122: 5-aminoimidazole ribonucleotide biosynthesis II	0.000288811	0.000349452	0.000273407	0.000332924	0.000377056	0.000346006	0.00039286	0.00039598	0.000364148	0.000259574	0.000306011	0.000304779	0.000236128	0.000321859	0.000243552	0.000290428	0.000240798	0.000278631	0.000308768	0.000333308	0.000289956	0.000274969	0.000316487	0.000358027	0.000319188	0.000376536	0.000364247	0.000267085	0.000316187	0.000353057	0.000314927	0.000383012
PWY-6122: 5-aminoimidazole ribonucleotide biosynthesis II|g__Akkermansia.s__Akkermansia_muciniphila	0	0	0	0	0	0	0	0	0	0	1.07e-05	0	0	0	0	0	1.43e-05	0	0	0	0	0	0	0	0	5.61e-06	0	0	0	0	1.34e-05	0
PWY-6122: 5-aminoimidazole ribonucleotide biosynthesis II|g__Alistipes.s__Alistipes_indistinctus	0	0	0	0	0	0	0	0	0	0	0	0	0	0	0	7.25e-06	1.82e-06	8.32e-06	0	0	0	0	0	0	0	0	0	0	0	0	0	0
PWY-6122: 5-aminoimidazole ribonucleotide biosynthesis II|g__Alistipes.s__Alistipes_shahii	0	0	0	0	0	0	0	0	0	0	0	0	5.01e-06	0	3.8e-06	6.34e-06	2.77e-06	0	0	0	0	0	0	0	0	4.98e-06	0	0	7.53e-06	0	0	0
PWY-6122: 5-aminoimidazole ribonucleotide biosynthesis II|g__Bacteroides.s__Bacteroides_ovatus	0	0	0	0	0	0	0	0	0	0	0	0	0	0	0	0	4.82e-06	0	0	0	0	0	0	0	0	0	0	0	0	0	0	0
PWY-6122: 5-aminoimidazole ribonucleotide biosynthesis II|g__Cutibacterium.s__Cutibacterium_acnes	0	2.45e-06	0	0	0	0	0	0	0	0	0	0	0	0	0	0	0	0	0	0	0	0	0	0	0	0	0	0	0	0	0	0
PWY-6122: 5-aminoimidazole ribonucleotide biosynthesis II|g__Eggerthella.s__Eggerthella_lenta	0	5.78e-06	6.04e-06	9.12e-06	1.18e-05	9.82e-06	9.46e-06	1.23e-05	5.01e-06	0	3.34e-06	0	0	0	0	4.02e-06	2.49e-06	0	5.06e-06	0	0	0	0	4.59e-06	0	4.39e-06	0	0	0	0	0	0
PWY-6122: 5-aminoimidazole ribonucleotide biosynthesis II|g__Parabacteroides.s__Parabacteroides_distasonis	0	0	0	0	0	0	0	0	0	0	0	0	1.78e-05	0	2.22e-05	5.95e-06	8.15e-06	3.92e-06	0	0	0	0	0	0	0	0	0	0	0	0	0	0
PWY-6122: 5-aminoimidazole ribonucleotide biosynthesis II|g__Salmonella.s__Salmonella_enterica	0	0	0	0	0	0	0	0	0	0	0	0	0	0	0	0	0	3.63e-06	0	0	0	0	0	0	0	0	0	0	0	0	0	0
PWY-6122: 5-aminoimidazole ribonucleotide biosynthesis II|g__Shewanella.s__Shewanella_algae	0	0	0	0	0	0	0	0	0	0	0	0	0	6.39e-06	3.85e-06	0	2.5e-06	0	0	0	0	0	0	0	0	0	0	0	0	0	0	0
PWY-6122: 5-aminoimidazole ribonucleotide biosynthesis II|g__Vibrio.s__Vibrio_alginolyticus	0	0	0	0	0	0	0	0	0	0	0	0	0	1.83e-05	0	0	0	0	0	0	0	0	0	0	0	0	0	0	0	0	0	0
PWY-6122: 5-aminoimidazole ribonucleotide biosynthesis II|g__Vibrio.s__Vibrio_antiquarius	0	0	0	0	0	0	0	0	0	0	0	0	0	1.66e-06	0	0	0	0	0	0	0	0	0	0	0	0	0	0	0	0	0	0
PWY-6122: 5-aminoimidazole ribonucleotide biosynthesis II|unclassified	0.000288811	0.000341216	0.000244919	0.000322866	0.000359361	0.000336149	0.000384459	0.000390221	0.000355209	0.000253294	0.000278	0.000298019	0.000213177	0.000281087	0.000214094	0.000270574	0.000207133	0.000257604	0.000298219	0.00033144	0.000286965	0.000273005	0.000305589	0.000351321	0.000319188	0.000363268	0.0003638	0.000267085	0.000308007	0.000351904	0.000296501	0.000383012
PWY-6123: inosine-5'-phosphate biosynthesis I	0.000336168	0.000321941	0.000190675	0.000318424	0.000353875	0.000327631	0.000379307	0.000351985	0.000350112	0.00028238	0.000277027	0.000292554	0.000211286	0.000295196	0.000226593	0.000284585	0.000192771	0.000248115	0.000307778	0.000327853	0.000261081	0.000277338	0.000334224	0.000331262	0.00032432	0.000369196	0.000348829	0.000315782	0.000330704	0.000336411	0.000320681	0.000357328
PWY-6123: inosine-5'-phosphate biosynthesis I|g__Akkermansia.s__Akkermansia_muciniphila	0	0	0	0	0	0	0	0	0	0	5.68e-06	0	0	0	0	4.87e-06	1.15e-05	0	0	0	0	0	0	0	0	0	0	0	0	0	1.57e-05	0
PWY-6123: inosine-5'-phosphate biosynthesis I|g__Alistipes.s__Alistipes_indistinctus	0	0	0	0	0	0	0	0	0	0	0	0	0	0	0	0	0	5.26e-06	0	0	0	0	0	0	0	0	0	0	0	0	0	0
PWY-6123: inosine-5'-phosphate biosynthesis I|g__Bacteroides.s__Bacteroides_ovatus	0	0	0	0	0	0	0	0	0	0	0	0	0	0	0	0	2.52e-06	0	0	0	0	0	0	0	0	0	0	0	0	0	0	0
PWY-6123: inosine-5'-phosphate biosynthesis I|g__Eggerthella.s__Eggerthella_lenta	0	4.8e-06	0	5.49e-06	1.17e-05	6.16e-06	0	9.97e-06	0	0	4.93e-06	0	0	0	0	0	1.77e-06	0	0	0	0	0	0	0	0	0	0	0	0	0	0	0
PWY-6123: inosine-5'-phosphate biosynthesis I|g__Parabacteroides.s__Parabacteroides_distasonis	0	0	0	0	0	0	0	0	0	0	0	0	1.13e-05	0	2.28e-05	5.37e-06	7.21e-06	0	0	0	0	0	0	0	0	0	0	0	0	0	0	0
PWY-6123: inosine-5'-phosphate biosynthesis I|g__Shewanella.s__Shewanella_algae	0	0	0	0	0	0	0	0	0	0	0	0	0	7.36e-06	3.06e-06	0	0	0	0	0	0	0	0	0	0	0	0	0	0	0	0	0
PWY-6123: inosine-5'-phosphate biosynthesis I|g__Vibrio.s__Vibrio_alginolyticus	0	0	0	0	0	0	0	0	0	0	0	0	0	1.61e-05	0	0	0	0	0	0	0	0	0	0	0	0	0	0	0	0	0	0
PWY-6123: inosine-5'-phosphate biosynthesis I|g__Vibrio.s__Vibrio_antiquarius	0	0	0	0	0	0	0	0	0	0	0	0	0	1.59e-06	0	0	0	0	0	0	0	0	0	0	0	0	0	0	0	0	0	0
PWY-6123: inosine-5'-phosphate biosynthesis I|unclassified	0.000333496	0.000314231	0.000182651	0.000307401	0.000337084	0.000319749	0.000371138	0.000340438	0.000341934	0.000278213	0.000255221	0.000292105	0.000186222	0.000260717	0.000189191	0.000252559	0.000151127	0.000228563	0.000305281	0.000325981	0.000255961	0.000274772	0.000327506	0.000326207	0.00032432	0.000356666	0.00034706	0.000315782	0.00032176	0.000336127	0.000297704	0.000357328
PWY-6124: inosine-5'-phosphate biosynthesis II	0.000334527	0.000320554	0.000184055	0.000323253	0.00035272	0.000314683	0.000375597	0.000349523	0.000339582	0.000270476	0.000279161	0.000282131	0.000212413	0.000286182	0.000230514	0.000279836	0.000200047	0.000245113	0.000307175	0.000327625	0.000260289	0.000274016	0.000327382	0.000325232	0.000318354	0.000366995	0.000356427	0.000306799	0.000329123	0.000325789	0.000315688	0.000350741
PWY-6124: inosine-5'-phosphate biosynthesis II|g__Akkermansia.s__Akkermansia_muciniphila	0	0	0	0	0	0	0	0	0	0	8.53e-06	0	0	0	0	4.6e-06	1.4e-05	0	0	0	0	0	0	0	0	7.82e-06	0	0	0	0	1.64e-05	0
PWY-6124: inosine-5'-phosphate biosynthesis II|g__Alistipes.s__Alistipes_indistinctus	0	0	0	0	0	0	0	0	0	0	0	0	0	0	0	0	0	4.72e-06	0	0	0	0	0	0	0	0	0	0	0	0	0	0
PWY-6124: inosine-5'-phosphate biosynthesis II|g__Bacteroides.s__Bacteroides_ovatus	0	0	0	0	0	0	0	0	0	0	0	0	0	0	0	0	2.4e-06	0	0	0	0	0	0	0	0	0	0	0	0	0	0	0
PWY-6124: inosine-5'-phosphate biosynthesis II|g__Eggerthella.s__Eggerthella_lenta	0	5.52e-06	6.64e-06	4.88e-06	1.19e-05	6.09e-06	9.56e-06	9.42e-06	0	0	4.36e-06	0	0	0	0	3.6e-06	1.68e-06	0	0	0	0	0	0	0	0	0	0	0	0	0	0	0
PWY-6124: inosine-5'-phosphate biosynthesis II|g__Parabacteroides.s__Parabacteroides_distasonis	0	0	0	0	0	0	0	0	0	0	0	0	1.11e-05	0	2.13e-05	4.95e-06	6.68e-06	0	0	0	0	0	0	0	0	0	0	0	0	0	0	0
PWY-6124: inosine-5'-phosphate biosynthesis II|g__Shewanella.s__Shewanella_algae	0	0	0	0	0	0	0	0	0	0	0	0	0	6.75e-06	3.29e-06	0	0	0	0	0	0	0	0	0	0	0	0	0	0	0	0	0
PWY-6124: inosine-5'-phosphate biosynthesis II|g__Vibrio.s__Vibrio_alginolyticus	0	0	0	0	0	0	0	0	0	0	0	0	0	9.81e-06	0	0	0	0	0	0	0	0	0	0	0	0	0	0	0	0	0	0
PWY-6124: inosine-5'-phosphate biosynthesis II|unclassified	0.000331357	0.000312541	0.000175674	0.000314669	0.000335513	0.000306726	0.000366024	0.000338454	0.0003337	0.000267919	0.00025718	0.00028163	0.000186401	0.000254587	0.000194911	0.000247919	0.000156967	0.000228303	0.000304195	0.000326458	0.000256883	0.000271015	0.000319673	0.00032122	0.000318354	0.00035379	0.000356427	0.000306799	0.000321833	0.000325469	0.000293215	0.000350741
PWY-6125: superpathway of guanosine nucleotides de novo biosynthesis II	9.91e-05	0.000102776	0.000180455	0.000110265	0.000155143	9.28e-05	7.47e-05	0.000104754	0.000111316	0.000201749	8.5e-05	7.9e-05	0.000199314	0.000178282	0.000146357	0.00012307	0.000205704	0.000119348	0.000108966	7.17e-05	0.000116525	0.000158971	0.000123423	0.000174783	8.25e-05	2.89e-05	8.58e-05	9.15e-05	0.000131527	0.000102686	0.000213738	8.88e-05
PWY-6125: superpathway of guanosine nucleotides de novo biosynthesis II|g__Bacteroides.s__Bacteroides_ovatus	0	0	0	0	0	0	0	0	0	0	0	0	0	0	0	0	4.75e-06	0	0	0	0	0	0	0	0	0	0	0	0	0	0	0
PWY-6125: superpathway of guanosine nucleotides de novo biosynthesis II|g__Eggerthella.s__Eggerthella_lenta	0	0	0	6.08e-06	1.42e-05	6.97e-06	8.9e-06	0	5.36e-06	0	0	0	0	0	0	0	0	0	0	0	0	0	0	0	0	0	0	0	0	0	0	0
PWY-6125: superpathway of guanosine nucleotides de novo biosynthesis II|g__Parabacteroides.s__Parabacteroides_distasonis	0	0	0	0	0	0	0	0	0	0	0	0	2.05e-05	0	2.27e-05	4.41e-06	7.26e-06	5.87e-06	0	0	0	0	0	0	0	0	0	0	0	0	0	0
PWY-6125: superpathway of guanosine nucleotides de novo biosynthesis II|g__Shewanella.s__Shewanella_algae	0	0	0	0	0	0	0	0	0	0	0	0	0	8.89e-06	0	0	0	0	0	0	0	0	0	0	0	0	0	0	0	0	0	0
PWY-6125: superpathway of guanosine nucleotides de novo biosynthesis II|unclassified	9.91e-05	0.000102532	0.000163635	9.2e-05	0.000110163	7.17e-05	4.18e-05	9.04e-05	7.86e-05	0.000194916	7.48e-05	6.72e-05	0.000143241	0.00015126	0.000103708	8.35e-05	0.000179027	0.000108765	0.000108705	7.17e-05	0.00011641	0.000158897	0.000123241	0.000169028	8.24e-05	2.02e-05	8.57e-05	9.15e-05	0.000119496	0.000102643	0.000201195	8.88e-05
PWY-6126: superpathway of adenosine nucleotides de novo biosynthesis II	0.000139746	0.000144297	0.000214489	0.000154685	0.000214857	0.000130924	0.000106604	0.000147332	0.000153259	0.000266182	0.000118608	0.000112367	0.000243463	0.000233574	0.0001916	0.000168686	0.000247983	0.000160742	0.000152165	0.000102795	0.000162487	0.000216055	0.000167971	0.000232305	0.000117773	4.25e-05	0.000121328	0.000130438	0.000181163	0.000145121	0.000277867	0.000126765
PWY-6126: superpathway of adenosine nucleotides de novo biosynthesis II|g__Bacteroides.s__Bacteroides_ovatus	0	0	0	0	0	0	0	0	0	0	0	0	0	0	0	0	3.56e-06	0	0	0	0	0	0	0	0	0	0	0	0	0	0	0
PWY-6126: superpathway of adenosine nucleotides de novo biosynthesis II|g__Eggerthella.s__Eggerthella_lenta	0	0	0	6.56e-06	1.41e-05	7.03e-06	1.24e-05	0	0	0	0	0	0	0	0	0	0	0	0	0	0	0	0	3.05e-06	0	0	0	0	0	0	0	0
PWY-6126: superpathway of adenosine nucleotides de novo biosynthesis II|g__Parabacteroides.s__Parabacteroides_distasonis	0	0	0	0	0	0	0	0	0	0	0	0	1.38e-05	0	2.1e-05	4.21e-06	6.82e-06	0	0	0	0	0	0	0	0	0	0	0	0	0	0	0
PWY-6126: superpathway of adenosine nucleotides de novo biosynthesis II|unclassified	0.000139307	0.00014338	0.000196812	0.000130185	0.000155658	0.000102456	6.09e-05	0.000127967	0.000110929	0.000256973	0.000104939	9.63e-05	0.000184158	0.000202286	0.00014049	0.000117101	0.000215933	0.000148005	0.000151913	0.000102749	0.000162084	0.000215541	0.000167439	0.000225607	0.000117675	2.99e-05	0.00012125	0.000130425	0.00016615	0.000145024	0.000258287	0.000126765
PWY-6147: 6-hydroxymethyl-dihydropterin diphosphate biosynthesis I	1.39e-05	1.89e-05	3.93e-05	1.9e-05	1.47e-05	1.16e-05	0	2.3e-05	0	8.03e-05	3.61e-05	0	4.14e-05	4.39e-05	4.81e-05	1.84e-05	5.59e-05	5.32e-05	3.26e-05	1.42e-05	5.84e-05	4.42e-05	3.13e-05	4.68e-05	2.26e-05	3.17e-06	0	1.51e-05	0	0	0	0
PWY-6147: 6-hydroxymethyl-dihydropterin diphosphate biosynthesis I|g__Klebsiella.s__Klebsiella_pneumoniae	0	0	0	0	0	0	0	0	0	0	2.16e-06	0	0	0	0	0	0	0	0	0	0	0	0	0	0	0	0	0	0	0	0	0
PWY-6147: 6-hydroxymethyl-dihydropterin diphosphate biosynthesis I|g__Parabacteroides.s__Parabacteroides_distasonis	0	0	0	0	0	0	0	0	0	0	0	0	1.32e-05	0	1.75e-05	0	4.58e-06	0	0	0	0	0	0	0	0	0	0	0	0	0	0	0
PWY-6147: 6-hydroxymethyl-dihydropterin diphosphate biosynthesis I|unclassified	1.39e-05	1.88e-05	2.12e-05	1.88e-05	1.46e-05	1.16e-05	0	1.09e-05	0	7.33e-05	2.38e-05	0	2.19e-05	9.89e-06	2.61e-05	1.8e-05	3.92e-05	5.2e-05	3.24e-05	1.42e-05	4.73e-05	4.36e-05	3.1e-05	4.64e-05	1.73e-05	3.17e-06	0	1.51e-05	0	0	0	0
PWY-6151: S-adenosyl-L-methionine salvage I	0.000165611	0.000246449	0.000144496	0.000226672	0.000264379	0.00023868	0.000303442	0.000303624	0.000253299	0.000219915	0.000190386	0.000242786	0.000155165	0.000276897	0.000154662	0.000213564	0.000129671	0.000183099	0.000178847	0.000257421	0.000214644	0.000242519	0.000268389	0.000263388	0.000253031	0.000263474	0.000292154	0.000297387	0.000201156	0.000248079	0.000214143	0.000318435
PWY-6151: S-adenosyl-L-methionine salvage I|g__Bifidobacterium.s__Bifidobacterium_bifidum	0	0	0	0	0	0	0	0	0	9.18e-07	0	0	0	0	0	0	0	0	0	0	0	0	0	0	0	0	0	0	0	0	0	0
PWY-6151: S-adenosyl-L-methionine salvage I|g__Butyricimonas.s__Butyricimonas_synergistica	0	0	0	0	0	0	0	0	0	0	0	0	0	0	0	8.99e-06	0	0	0	0	0	0	0	0	0	0	0	0	0	0	0	0
PWY-6151: S-adenosyl-L-methionine salvage I|g__Shewanella.s__Shewanella_algae	0	0	0	0	0	0	0	0	0	0	0	0	0	3.52e-06	0	0	0	0	0	0	0	0	0	0	0	0	0	0	0	0	0	0
PWY-6151: S-adenosyl-L-methionine salvage I|g__Streptococcus.s__Streptococcus_mitis	0	0	0	0	0	0	0	0	0	0	0	0	0	0	0	0	0	0	0	0	0	0	0	0	0	0	0	0	0	0	2.5e-06	0
PWY-6151: S-adenosyl-L-methionine salvage I|g__Vibrio.s__Vibrio_alginolyticus	0	0	0	0	0	0	0	0	0	0	0	0	0	1.83e-05	0	0	0	0	0	0	0	0	0	0	0	0	0	0	0	0	0	0
PWY-6151: S-adenosyl-L-methionine salvage I|g__Vibrio.s__Vibrio_antiquarius	0	0	0	0	0	0	0	0	0	0	0	0	0	1.95e-06	0	0	0	0	0	0	0	0	0	0	0	0	0	0	0	0	0	0
PWY-6151: S-adenosyl-L-methionine salvage I|unclassified	0.000159724	0.000245968	0.000142856	0.000225984	0.000264177	0.000238401	0.00030305	0.000303315	0.00023682	0.000196913	0.000190035	0.00023958	0.000145935	0.000243039	0.000152533	0.000199233	0.00011818	0.000182514	0.000178693	0.000257421	0.000212675	0.000242034	0.000264736	0.000262093	0.000253031	0.000262851	0.00029135	0.000297387	0.000200785	0.000248079	0.000207265	0.000318435
PWY-6163: chorismate biosynthesis from 3-dehydroquinate	0.000110503	9.29e-05	6.62e-05	9.7e-05	0.000130676	0.000138464	0.000190837	0.000117181	0.000116446	0.00012467	0.000141429	9.79e-05	0.000132242	0.000132619	0.000125634	0.000141229	0.000137933	0.000147804	9.07e-05	0.000123373	0.000111504	0.000126245	0.000137426	0.000108239	0.000121417	0.00013896	0.000109933	0.000120346	9.14e-05	0.000124326	0.000121528	0.000132026
PWY-6163: chorismate biosynthesis from 3-dehydroquinate|g__Alistipes.s__Alistipes_shahii	0	0	0	0	0	0	0	0	0	0	0	0	0	0	3.83e-06	1.03e-05	2.82e-06	0	0	0	0	0	0	0	0	6.54e-06	0	0	6.66e-06	0	0	0
PWY-6163: chorismate biosynthesis from 3-dehydroquinate|g__Bacteroides.s__Bacteroides_ovatus	0	0	0	0	0	0	0	0	0	0	0	0	0	0	0	2.82e-06	3.05e-06	0	0	0	0	0	0	0	0	0	0	0	0	0	0	0
PWY-6163: chorismate biosynthesis from 3-dehydroquinate|g__Eggerthella.s__Eggerthella_lenta	0	0	0	0	0	6.62e-06	8.24e-06	0	0	0	0	0	0	0	0	0	0	0	0	0	0	0	0	0	0	0	0	0	0	0	0	0
PWY-6163: chorismate biosynthesis from 3-dehydroquinate|g__Klebsiella.s__Klebsiella_pneumoniae	0	0	0	0	0	0	0	0	0	0	0	4.54e-06	0	0	0	0	0	0	0	0	0	0	0	0	0	0	0	0	0	0	0	0
PWY-6163: chorismate biosynthesis from 3-dehydroquinate|g__Parabacteroides.s__Parabacteroides_distasonis	0	0	0	0	0	0	0	0	0	0	0	0	1.71e-05	0	1.78e-05	3.44e-06	6.45e-06	0	0	0	0	0	0	0	0	0	0	0	0	0	0	0
PWY-6163: chorismate biosynthesis from 3-dehydroquinate|g__Shewanella.s__Shewanella_algae	0	0	0	0	0	0	0	0	0	0	0	0	0	4.99e-06	4.06e-06	0	0	0	0	0	0	0	0	0	0	0	0	0	0	0	0	0
PWY-6163: chorismate biosynthesis from 3-dehydroquinate|g__Vibrio.s__Vibrio_alginolyticus	0	0	0	0	0	0	0	0	0	0	0	0	0	1.83e-05	0	0	0	0	0	0	0	0	0	0	0	0	0	0	0	0	0	0
PWY-6163: chorismate biosynthesis from 3-dehydroquinate|unclassified	0.000101859	8.36e-05	5.2e-05	9.28e-05	0.000129098	0.000130076	0.000186961	0.000105229	9.97e-05	0.000124212	0.000125915	8.47e-05	9.42e-05	9.09e-05	9.37e-05	0.000109007	0.000107389	0.000121278	9.07e-05	0.000123373	9.71e-05	0.000125912	0.000131914	0.000107651	0.000119331	0.00012352	0.000108573	0.000120346	7.48e-05	0.000123856	0.000106967	0.000132026
PWY-6168: flavin biosynthesis III (fungi)	0	0	0	0	0	0	0	0	0	0	0	0	0	0	0	0	0	4.63e-05	0	0	0	0	0	0	0	0	0	0	0	0	0	0
PWY-6168: flavin biosynthesis III (fungi)|unclassified	0	0	0	0	0	0	0	0	0	0	0	0	0	0	0	0	0	4.53e-05	0	0	0	0	0	0	0	0	0	0	0	0	0	0
PWY-6182: superpathway of salicylate degradation	0	0	0	0	0	0	0	0	0	0	0	0	0	0	2.35e-06	0	0	0	0	0	0	0	0	0	0	0	0	0	0	0	0	0
PWY-621: sucrose degradation III (sucrose invertase)	0	1.18e-05	0	1.48e-05	0	0	0	0	2.99e-05	0	1.58e-05	6.03e-06	1.15e-05	4.69e-05	9.12e-06	2.29e-05	2.11e-05	1.85e-05	0	1.64e-05	1.04e-05	0	0	0	4.89e-06	6.12e-06	0	4.4e-06	2.53e-05	1.53e-05	0	0
PWY-621: sucrose degradation III (sucrose invertase)|g__Bacteroides.s__Bacteroides_ovatus	0	0	0	0	0	0	0	0	0	0	0	0	0	0	0	0	3.7e-06	0	0	0	0	0	0	0	0	0	0	0	0	0	0	0
PWY-621: sucrose degradation III (sucrose invertase)|g__Klebsiella.s__Klebsiella_pneumoniae	0	0	0	0	0	0	0	0	0	0	1.53e-06	0	0	0	1.98e-06	0	0	0	0	0	0	0	0	0	0	0	0	0	0	0	0	0
PWY-621: sucrose degradation III (sucrose invertase)|unclassified	0	0	0	0	0	0	0	0	0	0	6.45e-06	6.01e-06	8.33e-06	0	0	0	0	0	0	4.18e-06	0	0	0	0	4.89e-06	0	0	4.4e-06	0	0	0	0
PWY-6270: isoprene biosynthesis I	3.36e-05	4.24e-05	4.76e-05	0.000100575	1.98e-05	7.49e-05	2.92e-05	3.35e-05	0	0.000121623	5.55e-05	0.000167754	8.93e-05	0.00011091	0.00010226	8.91e-05	0.000111997	0.000135178	6.59e-05	7.01e-05	9.91e-05	8.22e-05	9.41e-05	9e-05	0	0	0	7.97e-05	1.26e-05	1.32e-05	4.47e-05	0
PWY-6270: isoprene biosynthesis I|g__Parabacteroides.s__Parabacteroides_distasonis	0	0	0	0	0	0	0	0	0	0	0	0	1.26e-05	0	2.15e-05	0	6.57e-06	0	0	0	0	0	0	0	0	0	0	0	0	0	0	0
PWY-6270: isoprene biosynthesis I|g__Vibrio.s__Vibrio_alginolyticus	0	0	0	0	0	0	0	0	0	0	0	0	0	1.14e-05	0	0	0	0	0	0	0	0	0	0	0	0	0	0	0	0	0	0
PWY-6270: isoprene biosynthesis I|unclassified	3.34e-05	2.07e-05	4.73e-05	7.83e-05	1.96e-05	7.38e-05	2.91e-05	3.33e-05	0	0.000120072	5.37e-05	0	3.75e-05	3.7e-05	4.66e-05	7.35e-05	8.68e-05	0.000120512	6.48e-05	6.98e-05	9.77e-05	8.17e-05	8.58e-05	8.95e-05	0	0	0	7.97e-05	1.26e-05	1.32e-05	4.42e-05	0
PWY-6277: superpathway of 5-aminoimidazole ribonucleotide biosynthesis	0.000288811	0.000349452	0.000273407	0.000332924	0.000377056	0.000346006	0.00039286	0.00039598	0.000364148	0.000259574	0.000306011	0.000304779	0.000236128	0.000321859	0.000243552	0.000290428	0.000240798	0.000278631	0.000308768	0.000333308	0.000289956	0.000274969	0.000316487	0.000358027	0.000319188	0.000376536	0.000364247	0.000267085	0.000316187	0.000353057	0.000314927	0.000383012
PWY-6277: superpathway of 5-aminoimidazole ribonucleotide biosynthesis|g__Akkermansia.s__Akkermansia_muciniphila	0	0	0	0	0	0	0	0	0	0	1.07e-05	0	0	0	0	0	1.43e-05	0	0	0	0	0	0	0	0	5.61e-06	0	0	0	0	1.34e-05	0
PWY-6277: superpathway of 5-aminoimidazole ribonucleotide biosynthesis|g__Alistipes.s__Alistipes_indistinctus	0	0	0	0	0	0	0	0	0	0	0	0	0	0	0	7.25e-06	1.82e-06	8.32e-06	0	0	0	0	0	0	0	0	0	0	0	0	0	0
PWY-6277: superpathway of 5-aminoimidazole ribonucleotide biosynthesis|g__Alistipes.s__Alistipes_shahii	0	0	0	0	0	0	0	0	0	0	0	0	5.01e-06	0	3.8e-06	6.34e-06	2.77e-06	0	0	0	0	0	0	0	0	4.98e-06	0	0	7.53e-06	0	0	0
PWY-6277: superpathway of 5-aminoimidazole ribonucleotide biosynthesis|g__Bacteroides.s__Bacteroides_ovatus	0	0	0	0	0	0	0	0	0	0	0	0	0	0	0	0	4.82e-06	0	0	0	0	0	0	0	0	0	0	0	0	0	0	0
PWY-6277: superpathway of 5-aminoimidazole ribonucleotide biosynthesis|g__Cutibacterium.s__Cutibacterium_acnes	0	2.45e-06	0	0	0	0	0	0	0	0	0	0	0	0	0	0	0	0	0	0	0	0	0	0	0	0	0	0	0	0	0	0
PWY-6277: superpathway of 5-aminoimidazole ribonucleotide biosynthesis|g__Eggerthella.s__Eggerthella_lenta	0	5.78e-06	6.04e-06	9.12e-06	1.18e-05	9.82e-06	9.46e-06	1.23e-05	5.01e-06	0	3.34e-06	0	0	0	0	4.02e-06	2.49e-06	0	5.06e-06	0	0	0	0	4.59e-06	0	4.39e-06	0	0	0	0	0	0
PWY-6277: superpathway of 5-aminoimidazole ribonucleotide biosynthesis|g__Parabacteroides.s__Parabacteroides_distasonis	0	0	0	0	0	0	0	0	0	0	0	0	1.78e-05	0	2.22e-05	5.95e-06	8.15e-06	3.92e-06	0	0	0	0	0	0	0	0	0	0	0	0	0	0
PWY-6277: superpathway of 5-aminoimidazole ribonucleotide biosynthesis|g__Salmonella.s__Salmonella_enterica	0	0	0	0	0	0	0	0	0	0	0	0	0	0	0	0	0	3.63e-06	0	0	0	0	0	0	0	0	0	0	0	0	0	0
PWY-6277: superpathway of 5-aminoimidazole ribonucleotide biosynthesis|g__Shewanella.s__Shewanella_algae	0	0	0	0	0	0	0	0	0	0	0	0	0	6.39e-06	3.85e-06	0	2.5e-06	0	0	0	0	0	0	0	0	0	0	0	0	0	0	0
PWY-6277: superpathway of 5-aminoimidazole ribonucleotide biosynthesis|g__Vibrio.s__Vibrio_alginolyticus	0	0	0	0	0	0	0	0	0	0	0	0	0	1.83e-05	0	0	0	0	0	0	0	0	0	0	0	0	0	0	0	0	0	0
PWY-6277: superpathway of 5-aminoimidazole ribonucleotide biosynthesis|g__Vibrio.s__Vibrio_antiquarius	0	0	0	0	0	0	0	0	0	0	0	0	0	1.66e-06	0	0	0	0	0	0	0	0	0	0	0	0	0	0	0	0	0	0
PWY-6277: superpathway of 5-aminoimidazole ribonucleotide biosynthesis|unclassified	0.000288811	0.000341216	0.000244919	0.000322866	0.000359361	0.000336149	0.000384459	0.000390221	0.000355209	0.000253294	0.000278	0.000298019	0.000213177	0.000281087	0.000214094	0.000270574	0.000207133	0.000257604	0.000298219	0.00033144	0.000286965	0.000273005	0.000305589	0.000351321	0.000319188	0.000363268	0.0003638	0.000267085	0.000308007	0.000351904	0.000296501	0.000383012
PWY-6282: palmitoleate biosynthesis I (from (5Z)-dodec-5-enoate)	1.06e-05	0	0	0	0	7.01e-06	0	0	1.33e-05	0	1.32e-05	0	0	5.89e-05	0	0	0	1.02e-05	0	0	1.34e-05	0	2.62e-05	1.24e-05	0	0	0	0	0	0	0	0
PWY-6282: palmitoleate biosynthesis I (from (5Z)-dodec-5-enoate)|g__Klebsiella.s__Klebsiella_pneumoniae	7.37e-06	0	0	0	0	0	0	0	4.54e-06	0	0	0	0	0	0	0	0	0	0	0	0	0	0	0	0	0	0	0	0	0	0	0
PWY-6282: palmitoleate biosynthesis I (from (5Z)-dodec-5-enoate)|g__Salmonella.s__Salmonella_enterica	0	0	0	0	0	0	0	0	0	0	0	0	0	0	0	0	0	3.26e-06	0	0	0	0	0	0	0	0	0	0	0	0	0	0
PWY-6282: palmitoleate biosynthesis I (from (5Z)-dodec-5-enoate)|g__Vibrio.s__Vibrio_alginolyticus	0	0	0	0	0	0	0	0	0	0	0	0	0	1.66e-05	0	0	0	0	0	0	0	0	0	0	0	0	0	0	0	0	0	0
PWY-6282: palmitoleate biosynthesis I (from (5Z)-dodec-5-enoate)|unclassified	0	0	0	0	0	6.42e-06	0	0	7.68e-06	0	8.56e-06	0	0	0	0	0	0	4.3e-06	0	0	1.23e-05	0	0	5.59e-06	0	0	0	0	0	0	0	0
PWY-6292: superpathway of L-cysteine biosynthesis (mammalian)	1.14e-05	0	0	0	0	0	0	0	5.36e-06	0	0	5.17e-06	0	0	0	0	0	0	0	0	0	0	5.17e-06	0	0	0	0	0	0	0	0	0
PWY-6292: superpathway of L-cysteine biosynthesis (mammalian)|unclassified	1.11e-05	0	0	0	0	0	0	0	5.04e-06	0	0	5.13e-06	0	0	0	0	0	0	0	0	0	0	5.01e-06	0	0	0	0	0	0	0	0	0
PWY-6305: superpathway of putrescine biosynthesis	3.9e-05	5.95e-05	4.16e-05	4.76e-05	4.48e-05	5.42e-05	5.7e-05	5.7e-05	6.25e-05	4.44e-05	3.76e-05	4.21e-05	3.43e-05	5.9e-05	4.23e-05	3.87e-05	2.09e-05	1.82e-05	3.37e-05	5.08e-05	4.3e-05	3.61e-05	4.12e-05	4.7e-05	4.93e-05	4.93e-05	5.82e-05	4.54e-05	5.14e-05	4.16e-05	3.53e-05	6.84e-05
PWY-6305: superpathway of putrescine biosynthesis|g__Shewanella.s__Shewanella_algae	0	0	0	0	0	0	0	0	0	0	0	0	0	3.97e-06	2.84e-06	0	0	0	0	0	0	0	0	0	0	0	0	0	0	0	0	0
PWY-6305: superpathway of putrescine biosynthesis|unclassified	3.89e-05	5.55e-05	4.16e-05	4.76e-05	4.48e-05	5.42e-05	5.7e-05	5.7e-05	6.21e-05	4.44e-05	3.16e-05	4.21e-05	2.44e-05	5.44e-05	2.66e-05	3.58e-05	1.94e-05	1.64e-05	3.37e-05	5.08e-05	4.3e-05	3.61e-05	4.11e-05	4.7e-05	4.93e-05	3.89e-05	5.82e-05	4.54e-05	4.98e-05	3.85e-05	3.5e-05	6.84e-05
PWY-6313: serotonin degradation	0	0	0	0	0	0	0	0	0	0	0	0	0	0	0	0	0	0	0	0	0	0	0	0	0	0	0	0	0	0	5e-06	0
PWY-6313: serotonin degradation|unclassified	0	0	0	0	0	0	0	0	0	0	0	0	0	0	0	0	0	0	0	0	0	0	0	0	0	0	0	0	0	0	5e-06	0
PWY-6317: D-galactose degradation I (Leloir pathway)	8.87e-05	0.000155909	7.52e-05	0.000147934	0.000180235	0.000144422	0.000193568	0.000180942	0.000180249	0.000136772	0.000123511	0.000126397	7.06e-05	0.000152709	8.81e-05	9.87e-05	6.01e-05	8.59e-05	8.19e-05	0.000147914	0.000121991	0.000103543	0.000129062	0.000122426	0.000172807	0.000104269	0.000186135	0.000140975	0.000111404	0.000133977	0.000117822	0.000234354
PWY-6317: D-galactose degradation I (Leloir pathway)|unclassified	8.87e-05	0.000154932	7.52e-05	0.000147519	0.000177153	0.000142751	0.000193568	0.000179771	0.000178769	0.000136508	0.000119343	0.000122467	5.85e-05	0.000138788	7.01e-05	8.68e-05	4.82e-05	7.89e-05	8.16e-05	0.000147914	0.000117882	0.000103543	0.000129062	0.000122072	0.000172312	0.000104269	0.000185284	0.000140975	0.000111404	0.000133977	0.000112524	0.000234354
PWY-6353: purine nucleotides degradation II (aerobic)	4.02e-05	4.37e-05	0	1.68e-05	0	3.7e-05	0	4.15e-05	6.81e-05	5.4e-05	6.3e-05	4.07e-05	2.95e-05	5.6e-05	5.87e-05	4.17e-05	3.04e-05	3.46e-05	5.74e-05	3.58e-05	4.68e-05	3.1e-05	8.07e-05	6.42e-05	3.01e-05	3.58e-05	3.52e-05	6.09e-05	7.01e-05	4.31e-05	3.42e-05	4.82e-05
PWY-6353: purine nucleotides degradation II (aerobic)|unclassified	3.82e-05	4.33e-05	0	1.66e-05	0	3.7e-05	0	4.15e-05	6.58e-05	5.4e-05	2.98e-05	3.9e-05	2.87e-05	4.71e-05	4.92e-05	4.06e-05	2.97e-05	3.41e-05	5.74e-05	3.55e-05	4.6e-05	3.1e-05	7.94e-05	6.17e-05	9.24e-06	3.57e-05	3.52e-05	6.09e-05	5.22e-05	4.3e-05	3.41e-05	4.82e-05
PWY-6385: peptidoglycan biosynthesis III (mycobacteria)	0.000166937	0.000206257	0.000135143	0.000209126	0.000230084	0.000201875	0.000275066	0.000241392	0.000222885	0.000186244	0.000190972	0.000189662	0.000169229	0.000230765	0.000184874	0.000215338	0.00017473	0.000185195	0.000141066	0.000204996	0.000173757	0.000174236	0.000198617	0.000216873	0.000211122	0.000255174	0.000238572	0.000190438	0.000166188	0.000224811	0.000182934	0.000240332
PWY-6385: peptidoglycan biosynthesis III (mycobacteria)|g__Alistipes.s__Alistipes_indistinctus	0	0	0	0	0	0	0	0	0	0	0	0	0	0	0	6.08e-06	3.01e-06	6.09e-06	0	0	0	0	0	0	0	0	0	0	0	0	0	0
PWY-6385: peptidoglycan biosynthesis III (mycobacteria)|g__Bacteroides.s__Bacteroides_ovatus	0	0	0	0	0	0	0	0	0	0	0	0	0	0	0	0	5.79e-06	0	0	0	0	0	0	0	0	0	0	0	0	0	0	0
PWY-6385: peptidoglycan biosynthesis III (mycobacteria)|g__Butyricimonas.s__Butyricimonas_synergistica	0	0	0	0	0	0	0	0	0	0	0	0	0	0	0	5.95e-06	0	0	0	0	0	0	0	0	0	0	0	0	0	0	0	0
PWY-6385: peptidoglycan biosynthesis III (mycobacteria)|g__Eggerthella.s__Eggerthella_lenta	0	6.57e-06	0	7.15e-06	1.28e-05	0	8.56e-06	7.79e-06	0	0	0	0	0	0	0	0	0	0	0	0	0	0	0	0	0	0	0	0	0	0	0	0
PWY-6385: peptidoglycan biosynthesis III (mycobacteria)|g__Parabacteroides.s__Parabacteroides_distasonis	0	0	0	0	0	0	0	0	0	0	0	0	1.31e-05	0	2.28e-05	4.74e-06	7.35e-06	3.25e-06	0	0	0	0	0	0	0	0	0	0	0	0	0	0
PWY-6385: peptidoglycan biosynthesis III (mycobacteria)|g__Vibrio.s__Vibrio_alginolyticus	0	0	0	0	0	0	0	0	0	0	0	0	0	1.31e-05	0	0	0	0	0	0	0	0	0	0	0	0	0	0	0	0	0	0
PWY-6385: peptidoglycan biosynthesis III (mycobacteria)|unclassified	0.000161859	0.000197051	0.00012875	0.000196475	0.000211291	0.000186615	0.000264445	0.000229689	0.000209239	0.000183391	0.000169928	0.000181341	0.00014356	0.000198471	0.000145136	0.000175632	0.000128388	0.000170538	0.000130187	0.000197802	0.0001665	0.000171872	0.000190762	0.000212863	0.00021008	0.00023613	0.000237063	0.000190092	0.000155759	0.000220862	0.000166586	0.000240332
PWY-6386: UDP-N-acetylmuramoyl-pentapeptide biosynthesis II (lysine-containing)	0.000162888	0.000188649	0.000131628	0.000190693	0.000208496	0.000214673	0.000289348	0.000245541	0.000201578	0.000186268	0.00019011	0.000186865	0.00015183	0.000223741	0.000174083	0.000204769	0.000157802	0.000185109	0.000137746	0.000202946	0.000164937	0.000158784	0.000195178	0.000232671	0.000216928	0.000235823	0.000229336	0.000190882	0.0001301	0.000220151	0.000187879	0.000251754
PWY-6386: UDP-N-acetylmuramoyl-pentapeptide biosynthesis II (lysine-containing)|g__Alistipes.s__Alistipes_indistinctus	0	0	0	0	0	0	0	0	0	0	0	0	0	0	0	5.93e-06	0	6.11e-06	0	0	0	0	0	0	0	0	0	0	0	0	0	0
PWY-6386: UDP-N-acetylmuramoyl-pentapeptide biosynthesis II (lysine-containing)|g__Bacteroides.s__Bacteroides_ovatus	0	0	0	0	0	0	0	0	0	0	0	0	0	0	0	0	5.36e-06	0	0	0	0	0	0	0	0	0	0	0	0	0	0	0
PWY-6386: UDP-N-acetylmuramoyl-pentapeptide biosynthesis II (lysine-containing)|g__Butyricimonas.s__Butyricimonas_synergistica	0	0	0	0	0	0	0	0	0	0	0	0	0	0	0	5.79e-06	0	0	0	0	0	0	0	0	0	0	0	0	0	0	0	0
PWY-6386: UDP-N-acetylmuramoyl-pentapeptide biosynthesis II (lysine-containing)|g__Eggerthella.s__Eggerthella_lenta	0	5.51e-06	0	6.43e-06	1.21e-05	0	1.09e-05	7.82e-06	0	0	0	0	0	0	0	0	0	0	0	0	0	0	0	0	0	0	0	0	0	0	0	0
PWY-6386: UDP-N-acetylmuramoyl-pentapeptide biosynthesis II (lysine-containing)|g__Parabacteroides.s__Parabacteroides_distasonis	0	0	0	0	0	0	0	0	0	0	0	0	9.43e-06	0	2.28e-05	0	6.92e-06	0	0	0	0	0	0	0	0	0	0	0	0	0	0	0
PWY-6386: UDP-N-acetylmuramoyl-pentapeptide biosynthesis II (lysine-containing)|unclassified	0.00015867	0.000179407	0.000124892	0.000176533	0.000192603	0.000196988	0.000276155	0.00023039	0.000185567	0.000181963	0.000172342	0.000181181	0.000133287	0.000198506	0.000137681	0.000170012	0.000123264	0.000173609	0.000116982	0.000195807	0.000160932	0.000157344	0.000191414	0.000229138	0.000216484	0.000219788	0.000228908	0.000190302	0.000127495	0.000217423	0.000174618	0.000251754
PWY-6387: UDP-N-acetylmuramoyl-pentapeptide biosynthesis I (meso-diaminopimelate containing)	0.000165992	0.000197683	0.000130049	0.000202089	0.000222189	0.000213014	0.000296045	0.000243071	0.00021654	0.000186225	0.000185549	0.000181623	0.000164672	0.000219449	0.000179385	0.000208212	0.000170985	0.000182061	0.000134494	0.000205528	0.000164239	0.00016925	0.000191491	0.000226906	0.000223382	0.000247913	0.000241868	0.000193573	0.000157676	0.000226552	0.000190981	0.000248574
PWY-6387: UDP-N-acetylmuramoyl-pentapeptide biosynthesis I (meso-diaminopimelate containing)|g__Akkermansia.s__Akkermansia_muciniphila	0	0	0	0	0	0	0	0	0	0	7.18e-06	0	0	0	0	2.71e-06	1.53e-05	0	0	0	0	0	0	0	0	6.28e-06	0	0	0	0	1.19e-05	0
PWY-6387: UDP-N-acetylmuramoyl-pentapeptide biosynthesis I (meso-diaminopimelate containing)|g__Alistipes.s__Alistipes_indistinctus	0	0	0	0	0	0	0	0	0	0	0	0	0	0	0	6.3e-06	2.82e-06	5.89e-06	0	0	0	0	0	0	0	0	0	0	0	0	0	0
PWY-6387: UDP-N-acetylmuramoyl-pentapeptide biosynthesis I (meso-diaminopimelate containing)|g__Bacteroides.s__Bacteroides_ovatus	0	0	0	0	0	0	0	0	0	0	0	0	0	0	0	0	5.51e-06	0	0	0	0	0	0	0	0	0	0	0	0	0	0	0
PWY-6387: UDP-N-acetylmuramoyl-pentapeptide biosynthesis I (meso-diaminopimelate containing)|g__Butyricimonas.s__Butyricimonas_synergistica	0	0	0	0	0	0	0	0	0	0	0	0	0	0	0	6.08e-06	0	0	0	0	0	0	0	0	0	0	0	0	0	0	0	0
PWY-6387: UDP-N-acetylmuramoyl-pentapeptide biosynthesis I (meso-diaminopimelate containing)|g__Eggerthella.s__Eggerthella_lenta	0	6.23e-06	0	6.63e-06	1.26e-05	8.61e-06	1.01e-05	8.22e-06	0	0	0	0	0	0	0	0	0	0	0	0	0	0	0	0	0	0	0	0	0	0	0	0
PWY-6387: UDP-N-acetylmuramoyl-pentapeptide biosynthesis I (meso-diaminopimelate containing)|g__Parabacteroides.s__Parabacteroides_distasonis	0	0	0	0	0	0	0	0	0	0	0	0	1.35e-05	0	2.22e-05	4.85e-06	7.54e-06	3.07e-06	0	0	0	0	0	0	0	0	0	0	0	0	0	0
PWY-6387: UDP-N-acetylmuramoyl-pentapeptide biosynthesis I (meso-diaminopimelate containing)|g__Vibrio.s__Vibrio_alginolyticus	0	0	0	0	0	0	0	0	0	0	0	0	0	1.13e-05	0	0	0	0	0	0	0	0	0	0	0	0	0	0	0	0	0	0
PWY-6387: UDP-N-acetylmuramoyl-pentapeptide biosynthesis I (meso-diaminopimelate containing)|unclassified	0.000164023	0.000188894	0.000123639	0.000190554	0.000204165	0.000194626	0.000285493	0.000231499	0.00020427	0.000183782	0.000167623	0.000174486	0.000137912	0.00019491	0.000140688	0.000168045	0.000125754	0.000168222	0.000123183	0.00019781	0.000159214	0.000166928	0.000184304	0.000223104	0.000222378	0.000228705	0.000239933	0.000193126	0.000148615	0.000223442	0.00017118	0.000248574
PWY-6507: 4-deoxy-L-threo-hex-4-enopyranuronate degradation	7.4e-05	7.51e-05	5.69e-05	0.000107931	6.94e-05	7.51e-05	5.36e-05	9.88e-05	7.23e-05	5.37e-05	5.92e-05	0.000127495	5.22e-05	6.27e-05	6.2e-05	7.88e-05	3.5e-05	5.64e-05	9.88e-05	0.000111537	0.000111606	7.75e-05	6.68e-05	9.33e-05	6.01e-05	6.59e-05	9.83e-05	0.00010039	5.75e-05	8.35e-05	5.99e-05	9.27e-05
PWY-6507: 4-deoxy-L-threo-hex-4-enopyranuronate degradation|unclassified	7.4e-05	7.22e-05	5.69e-05	0.000104068	6.87e-05	7.51e-05	5.36e-05	9.88e-05	7.23e-05	5.37e-05	5.68e-05	0.000127495	4.31e-05	5.73e-05	5e-05	6.98e-05	3.2e-05	4.99e-05	9.88e-05	0.000111537	0.000108019	7.69e-05	6.68e-05	9.33e-05	6.01e-05	5.6e-05	9.4e-05	0.00010039	5.14e-05	8.04e-05	5.99e-05	9.27e-05
PWY-6519: 8-amino-7-oxononanoate biosynthesis I	0	0	0	0	0	0	0	0	0	0	1.14e-05	0	0	5.25e-05	0	0	0	7.9e-06	0	0	1.17e-05	0	1.58e-05	8.6e-06	0	0	0	0	0	0	0	0
PWY-6519: 8-amino-7-oxononanoate biosynthesis I|g__Vibrio.s__Vibrio_alginolyticus	0	0	0	0	0	0	0	0	0	0	0	0	0	1.81e-05	0	0	0	0	0	0	0	0	0	0	0	0	0	0	0	0	0	0
PWY-6519: 8-amino-7-oxononanoate biosynthesis I|unclassified	0	0	0	0	0	0	0	0	0	0	0	0	0	0	0	0	0	4.37e-06	0	0	5.5e-06	0	0	5.35e-06	0	0	0	0	0	0	0	0
PWY-6527: stachyose degradation	0.000166685	0.000204533	9.8e-05	0.000216383	0.000243154	0.000202232	0.000226309	0.000227116	0.000231938	0.000198295	0.000187544	0.000165228	0.000112986	0.000203635	0.00013708	0.000171908	9.66e-05	0.000151032	0.000144151	0.000205588	0.000173212	0.000164298	0.000203521	0.000188315	0.000213022	0.000183647	0.000266981	0.000190031	0.000201205	0.000198409	0.0001665	0.000264628
PWY-6527: stachyose degradation|g__Vibrio.s__Vibrio_alginolyticus	0	0	0	0	0	0	0	0	0	0	0	0	0	1.05e-05	0	0	0	0	0	0	0	0	0	0	0	0	0	0	0	0	0	0
PWY-6527: stachyose degradation|unclassified	0.000166685	0.000203006	9.77e-05	0.000212293	0.000237998	0.000202045	0.00022606	0.000226921	0.000228835	0.000198073	0.000173944	0.000164926	9.69e-05	0.000171897	0.000113349	0.000145083	8.76e-05	0.000145066	0.000143011	0.000205588	0.000168384	0.000161748	0.000200564	0.000186668	0.000213022	0.000169615	0.000261528	0.000190031	0.000172677	0.000192175	0.000155721	0.000264628
PWY-6531: mannitol cycle	0	0	0	0	0	0	0	0	0	0	5.23e-06	5.05e-06	2.17e-06	0	2.02e-06	9.45e-06	4.93e-06	3.81e-06	0	0	3.68e-06	0	0	0	0	4.37e-06	0	3.73e-06	8.04e-06	9.73e-06	0	0
PWY-6531: mannitol cycle|g__Salmonella.s__Salmonella_enterica	0	0	0	0	0	0	0	0	0	0	0	0	0	0	0	0	0	3.14e-06	0	0	0	0	0	0	0	0	0	0	0	0	0	0
PWY-6531: mannitol cycle|unclassified	0	0	0	0	0	0	0	0	0	0	4.18e-06	4.48e-06	2.1e-06	0	0	0	0	0	0	0	0	0	0	0	0	0	0	3.73e-06	0	0	0	0
PWY-6545: pyrimidine deoxyribonucleotides de novo biosynthesis III	0	0	0	0	1.87e-05	0	0	0	0	0	1.63e-05	0	4.37e-05	0	0	0	0	0	0	5.13e-06	0	0	1.01e-05	2.59e-05	0	0	0	0	0	0	0	0
PWY-6545: pyrimidine deoxyribonucleotides de novo biosynthesis III|unclassified	0	0	0	0	1.8e-05	0	0	0	0	0	0	0	0	0	0	0	0	0	0	5.13e-06	0	0	1.01e-05	0	0	0	0	0	0	0	0	0
PWY-6549: L-glutamine biosynthesis III	8.38e-06	1.86e-05	9.62e-06	0	1.4e-05	3.07e-05	2.58e-05	1.29e-05	0	9.05e-06	1.5e-05	3.5e-05	8.08e-06	8.9e-06	2.1e-05	1.13e-05	1.28e-05	2.94e-05	1.53e-05	1.19e-05	3.79e-06	2.1e-05	6.94e-06	1.57e-05	3.04e-05	1.29e-05	0	5.51e-06	0	0	1.71e-05	0
PWY-6549: L-glutamine biosynthesis III|unclassified	8.36e-06	1.86e-05	9.59e-06	0	1.39e-05	3.05e-05	2.57e-05	1.29e-05	0	9.04e-06	9.69e-06	3.46e-05	8.02e-06	0	2.05e-05	1.12e-05	9.49e-06	2.89e-05	1.53e-05	0	3.78e-06	2.1e-05	6.93e-06	1.56e-05	1.78e-05	1.28e-05	0	5.51e-06	0	0	0	0
PWY-6554: 1D-myo-inositol hexakisphosphate biosynthesis V (from Ins(1,3,4)P3)	1.46e-06	0	0	0	0	0	0	0	0	0	0	0	0	0	0	0	0	0	0	0	0	0	0	0	0	0	0	0	0	0	2.74e-06	0
PWY-6554: 1D-myo-inositol hexakisphosphate biosynthesis V (from Ins(1,3,4)P3)|unclassified	1.46e-06	0	0	0	0	0	0	0	0	0	0	0	0	0	0	0	0	0	0	0	0	0	0	0	0	0	0	0	0	0	2.74e-06	0
PWY-6562: norspermidine biosynthesis	3.19e-05	0	0	0	0	0	0	0	9.1e-06	0	1.66e-05	2.01e-05	0	2.94e-05	6.13e-06	6.85e-06	4.65e-06	0	0	0	0	0	1.99e-05	0	9.53e-06	0	0	0	0	0	9.18e-06	0
PWY-6562: norspermidine biosynthesis|g__Vibrio.s__Vibrio_alginolyticus	0	0	0	0	0	0	0	0	0	0	0	0	0	4.52e-06	0	0	0	0	0	0	0	0	0	0	0	0	0	0	0	0	0	0
PWY-6562: norspermidine biosynthesis|unclassified	1.46e-05	0	0	0	0	0	0	0	9.1e-06	0	1.66e-05	1.81e-05	0	0	6.12e-06	6.85e-06	4.39e-06	0	0	0	0	0	1.21e-05	0	9.53e-06	0	0	0	0	0	9.18e-06	0
PWY-6565: superpathway of polyamine biosynthesis III	3.35e-05	0	0	0	0	0	0	0	9.45e-06	0	1.74e-05	2.13e-05	0	3.48e-05	6.22e-06	6.95e-06	4.7e-06	0	0	0	0	0	2.16e-05	0	9.81e-06	0	0	0	0	0	1.02e-05	0
PWY-6565: superpathway of polyamine biosynthesis III|g__Vibrio.s__Vibrio_alginolyticus	0	0	0	0	0	0	0	0	0	0	0	0	0	6.75e-06	0	0	0	0	0	0	0	0	0	0	0	0	0	0	0	0	0	0
PWY-6565: superpathway of polyamine biosynthesis III|unclassified	1.49e-05	0	0	0	0	0	0	0	9.45e-06	0	1.73e-05	1.91e-05	0	0	6.21e-06	6.94e-06	4.43e-06	0	0	0	0	0	1.27e-05	0	9.81e-06	0	0	0	0	0	1.02e-05	0
PWY-6588: pyruvate fermentation to acetone	1.3e-05	0	0	0	0	8.15e-06	0	0	0	0	0	8.7e-06	4.64e-06	0	0	0	0	0	0	0	5.64e-06	0	0	0	0	6.74e-06	0	0	9.99e-06	0	0	0
PWY-6588: pyruvate fermentation to acetone|unclassified	1.3e-05	0	0	0	0	8.13e-06	0	0	0	0	0	8.61e-06	4.64e-06	0	0	0	0	0	0	0	5.63e-06	0	0	0	0	6.74e-06	0	0	9.99e-06	0	0	0
PWY-6590: superpathway of Clostridium acetobutylicum acidogenic fermentation	4.39e-05	0	1.1e-05	0	0	0	0	0	3.44e-05	1.38e-05	3.3e-05	7.65e-06	5.76e-05	6.29e-05	2.83e-05	1.01e-05	2.11e-05	6.17e-06	1.98e-05	4.57e-05	0	1.19e-05	0	6.73e-06	0	0	0	0	1.92e-05	0	0	0
PWY-6590: superpathway of Clostridium acetobutylicum acidogenic fermentation|unclassified	0	0	1.08e-05	0	0	0	0	0	2.31e-05	2.69e-06	9.16e-06	7.62e-06	1.63e-05	0	8.41e-06	1e-05	9.57e-06	6.17e-06	1.96e-05	0	0	1.19e-05	0	6.71e-06	0	0	0	0	1.92e-05	0	0	0
PWY-6595: superpathway of guanosine nucleotides degradation (plants)	0	0	0	0	0	0	0	0	0	0	0	0	0	0	3.27e-06	8.06e-06	3.44e-06	0	0	0	0	0	0	0	0	0	0	0	1.73e-06	0	0	0
PWY-6606: guanosine nucleotides degradation II	0	0	0	5.25e-06	0	0	0	0	7.95e-06	0	3.31e-05	1.14e-05	0	0	9.94e-06	1.51e-05	6.39e-06	0	4e-06	7.57e-06	2.34e-06	0	0	8.63e-06	1.4e-05	1.39e-05	0	0	9.64e-06	0	0	6.72e-06
PWY-6606: guanosine nucleotides degradation II|unclassified	0	0	0	0	0	0	0	0	0	0	0	4.34e-06	0	0	0	7.58e-06	2.19e-06	0	4e-06	0	2.34e-06	0	0	8.59e-06	3.6e-06	0	0	0	1.28e-06	0	0	6.72e-06
PWY-6607: guanosine nucleotides degradation I	0	0	0	5.25e-06	0	0	0	0	0	0	0	0	0	0	3.58e-06	1.51e-05	3.95e-06	0	0	0	0	0	0	0	0	1.39e-05	0	0	9.64e-06	0	0	0
PWY-6608: guanosine nucleotides degradation III	7.58e-05	4.13e-05	4.58e-05	4.4e-05	4.74e-05	8.28e-05	5.06e-05	3.81e-05	6.72e-05	5.27e-05	6.96e-05	6.93e-05	4.13e-05	3.55e-05	4.62e-05	4.66e-05	2.27e-05	4.71e-05	6.71e-05	5.73e-05	4.87e-05	6.23e-05	6.22e-05	5.48e-05	5.44e-05	0.000101289	3.7e-05	4.72e-05	5.8e-05	3.22e-05	3.21e-05	5.47e-05
PWY-6608: guanosine nucleotides degradation III|g__Klebsiella.s__Klebsiella_pneumoniae	0	0	0	0	0	0	0	0	5.93e-06	0	0	4.32e-06	0	0	0	0	0	0	0	0	0	0	0	0	0	0	0	0	0	0	0	0
PWY-6608: guanosine nucleotides degradation III|unclassified	6.41e-05	4.09e-05	4.49e-05	4.25e-05	4.69e-05	8.28e-05	5.06e-05	3.81e-05	6.51e-05	5.27e-05	6.89e-05	6.48e-05	3.99e-05	3.3e-05	4.31e-05	4.53e-05	2.24e-05	4.62e-05	6.7e-05	5.68e-05	4.8e-05	6.22e-05	6.2e-05	5.32e-05	5.44e-05	0.000100292	3.7e-05	4.72e-05	4.37e-05	3.22e-05	3.21e-05	5.47e-05
PWY-6609: adenine and adenosine salvage III	0.000461327	0.000533575	0.000291692	0.000536661	0.000599634	0.000534132	0.000635724	0.000633137	0.00066683	0.000533246	0.00039962	0.000459372	0.000296054	0.000548681	0.000363261	0.000412548	0.000303408	0.000329296	0.000436935	0.000652682	0.000489432	0.000397551	0.000548499	0.000540467	0.000576102	0.000580347	0.000662421	0.000534111	0.000526597	0.000571057	0.000464939	0.000667008
PWY-6609: adenine and adenosine salvage III|g__Alistipes.s__Alistipes_indistinctus	0	0	0	0	0	0	0	0	0	0	0	0	0	0	0	6.19e-06	0	6.66e-06	0	0	0	0	0	0	0	0	0	0	0	0	0	0
PWY-6609: adenine and adenosine salvage III|g__Alistipes.s__Alistipes_shahii	0	0	0	4.27e-06	0	0	0	0	0	0	0	0	0	0	0	1.06e-05	0	0	0	0	0	0	0	0	0	0	0	0	1.07e-05	0	0	0
PWY-6609: adenine and adenosine salvage III|g__Bacteroides.s__Bacteroides_ovatus	0	0	0	0	0	0	0	0	0	0	0	0	0	0	0	0	4.3e-06	0	0	0	0	0	0	0	0	0	0	0	0	0	0	0
PWY-6609: adenine and adenosine salvage III|g__Clostridium.s__Clostridium_perfringens	0	0	0	0	0	0	0	0	0	7.39e-06	0	0	0	0	0	0	0	0	0	0	0	0	0	0	0	0	0	0	0	0	0	0
PWY-6609: adenine and adenosine salvage III|g__Eggerthella.s__Eggerthella_lenta	0	4.79e-06	0	8.17e-06	1.42e-05	8.73e-06	0	1.26e-05	0	0	3.42e-06	0	0	0	0	0	0	0	0	0	0	0	0	0	0	8.65e-06	0	0	0	0	0	0
PWY-6609: adenine and adenosine salvage III|g__Parabacteroides.s__Parabacteroides_distasonis	0	0	0	0	0	0	0	0	0	0	0	0	8.5e-06	0	2.31e-05	5.4e-06	7.48e-06	0	5.6e-06	0	0	0	0	0	0	0	0	0	0	0	0	0
PWY-6609: adenine and adenosine salvage III|g__Shewanella.s__Shewanella_algae	0	0	0	0	0	0	0	0	0	0	0	0	0	5.82e-06	3.61e-06	0	0	0	0	0	0	0	0	0	0	0	0	0	0	0	0	0
PWY-6609: adenine and adenosine salvage III|g__Vibrio.s__Vibrio_alginolyticus	0	0	0	0	0	0	0	0	0	0	0	0	0	2.91e-05	0	0	0	0	0	0	0	0	0	0	0	0	0	0	0	0	0	0
PWY-6609: adenine and adenosine salvage III|g__Vibrio.s__Vibrio_antiquarius	0	0	0	0	0	0	0	0	0	0	0	0	0	1.47e-06	0	0	0	0	0	0	0	0	0	0	0	0	0	0	0	0	0	0
PWY-6609: adenine and adenosine salvage III|unclassified	0.000461327	0.000528312	0.000290466	0.000523405	0.000579142	0.000525397	0.000635724	0.000619073	0.000655566	0.000525072	0.000393077	0.000452636	0.0002787	0.000463793	0.000322341	0.000384128	0.000274347	0.000309614	0.000427466	0.000647944	0.000475932	0.000394621	0.000548499	0.000531481	0.000576102	0.000559677	0.000662421	0.000534111	0.00050883	0.000567457	0.00046079	0.000667008
PWY-6612: superpathway of tetrahydrofolate biosynthesis	0	1.21e-05	0	0	0	9.88e-06	0	0	0	2.32e-05	0	0	0	2.74e-05	1.64e-05	8.53e-06	9.95e-06	0	0	0	1.49e-05	0	2.75e-05	3.4e-05	0	0	0	1.52e-05	0	0	0	0
PWY-6612: superpathway of tetrahydrofolate biosynthesis|unclassified	0	1.21e-05	0	0	0	9.78e-06	0	0	0	2.31e-05	0	0	0	1.94e-05	1.44e-05	8.12e-06	8.39e-06	0	0	0	1.39e-05	0	2.68e-05	3.17e-05	0	0	0	1.52e-05	0	0	0	0
PWY-6628: superpathway of L-phenylalanine biosynthesis	1.44e-05	0	1.72e-05	3.6e-05	2.43e-05	3.04e-05	0	1.93e-05	0	6.94e-06	2.96e-05	1.92e-05	1.39e-05	6.03e-05	3.06e-05	3.28e-05	1.71e-05	0	0	0	0	0	0	3.31e-05	6.53e-06	2.66e-05	0	0	2.49e-05	0	0	0
PWY-6628: superpathway of L-phenylalanine biosynthesis|g__Vibrio.s__Vibrio_alginolyticus	0	0	0	0	0	0	0	0	0	0	0	0	0	1.48e-05	0	0	0	0	0	0	0	0	0	0	0	0	0	0	0	0	0	0
PWY-6628: superpathway of L-phenylalanine biosynthesis|unclassified	1.42e-05	0	0	0	0	0	0	0	0	0	0	1.1e-05	0	0	6.87e-06	0	5.76e-06	0	0	0	0	0	0	2.81e-05	6.51e-06	0	0	0	0	0	0	0
PWY-6630: superpathway of L-tyrosine biosynthesis	2.64e-05	3.55e-05	4.71e-05	5.39e-05	3.01e-05	3.47e-05	0	2.6e-05	0	8.91e-06	4.93e-05	2.47e-05	1.74e-05	7.36e-05	3.96e-05	4.27e-05	1.99e-05	0	0	0	0	0	0	3.77e-05	1.03e-05	3.04e-05	0	0	3.04e-05	0	0	0
PWY-6630: superpathway of L-tyrosine biosynthesis|g__Vibrio.s__Vibrio_alginolyticus	0	0	0	0	0	0	0	0	0	0	0	0	0	1.51e-05	0	0	0	0	0	0	0	0	0	0	0	0	0	0	0	0	0	0
PWY-6630: superpathway of L-tyrosine biosynthesis|unclassified	2.55e-05	0	0	0	0	0	0	2.54e-05	0	0	1.2e-05	1.52e-05	0	0	9.51e-06	0	8.19e-06	0	0	0	0	0	0	3.11e-05	1.02e-05	0	0	0	1.08e-05	0	0	0
PWY-6690: cinnamate and 3-hydroxycinnamate degradation to 2-hydroxypentadienoate	0	0	0	0	0	0	0	0	0	0	0	0	0	0	1.59e-06	0	0	0	0	0	0	0	0	0	0	0	0	0	0	0	0	0
PWY-6700: queuosine biosynthesis I (de novo)	0.000112384	0.000200209	0.000186924	0.000204215	0.000158612	0.00015968	0.000106169	0.000181691	0.000222358	0.00021912	0.000171257	0.000183872	0.000182867	0.000140973	0.000224928	0.000239055	0.000295498	0.000303302	0.000122283	7.6e-05	0.000160444	0.000176773	0.000172083	0.000199491	0.000183493	0.000294418	8.77e-05	0.000233145	0.000108397	0.000188519	0.000138961	0.00017673
PWY-6700: queuosine biosynthesis I (de novo)|g__Bacteroides.s__Bacteroides_ovatus	0	0	0	0	0	0	0	0	0	0	0	0	0	0	0	0	3.42e-06	0	0	0	0	0	0	0	0	0	0	0	0	0	0	0
PWY-6700: queuosine biosynthesis I (de novo)|g__Parabacteroides.s__Parabacteroides_distasonis	0	0	0	0	0	0	0	0	0	0	0	0	1.6e-05	0	2.31e-05	0	6.01e-06	3.18e-06	0	0	0	0	0	0	0	0	0	0	0	0	0	0
PWY-6700: queuosine biosynthesis I (de novo)|g__Parabacteroides.s__Parabacteroides_goldsteinii	0	0	0	0	0	0	0	0	0	0	0	0	0	0	0	0	2.19e-06	0	0	0	0	0	0	0	0	0	0	0	0	0	0	0
PWY-6700: queuosine biosynthesis I (de novo)|g__Vibrio.s__Vibrio_alginolyticus	0	0	0	0	0	0	0	0	0	0	0	0	0	1.92e-05	0	0	0	0	0	0	0	0	0	0	0	0	0	0	0	0	0	0
PWY-6700: queuosine biosynthesis I (de novo)|unclassified	0.000112359	0.000195597	0.00018614	0.000203626	0.000158044	0.000159222	0.000106077	0.000181494	0.000222259	0.0002151	0.000160455	0.000179693	0.000151933	0.000108781	0.000183308	0.000233178	0.000253597	0.000289767	0.000113779	7.6e-05	0.000151926	0.000173238	0.000165726	0.000189785	0.000183493	0.000283752	8.77e-05	0.000233145	0.000107968	0.000188459	0.000118271	0.00017673
PWY-6703: preQ0 biosynthesis	1.18e-05	4.36e-05	2.39e-05	4.03e-05	3.29e-05	3.17e-05	3.74e-05	5.28e-05	5.9e-06	6.16e-05	9.6e-05	2.54e-05	0.000112849	7.17e-05	0.000104916	0.000106863	0.00013562	0.000133573	2.99e-05	1.88e-05	5.24e-05	5.48e-05	4.25e-05	6.33e-05	2.33e-05	0.000101171	1.1e-05	2.26e-05	1.95e-05	5.63e-05	3.49e-05	3.94e-06
PWY-6703: preQ0 biosynthesis|g__Akkermansia.s__Akkermansia_muciniphila	0	0	0	0	0	0	0	0	0	0	1.2e-05	0	0	0	0	0	1.6e-05	2.9e-06	0	0	0	0	4.45e-06	0	0	5.37e-06	0	0	0	0	1.67e-05	0
PWY-6703: preQ0 biosynthesis|g__Bacteroides.s__Bacteroides_ovatus	0	0	0	0	0	0	0	0	0	0	0	0	0	0	0	0	4.57e-06	0	0	0	0	0	0	0	0	0	0	0	0	0	0	0
PWY-6703: preQ0 biosynthesis|g__Klebsiella.s__Klebsiella_quasipneumoniae	0	0	0	0	0	0	0	0	0	0	0	2.37e-06	0	0	0	0	0	0	0	0	0	0	0	0	0	0	0	0	0	0	0	0
PWY-6703: preQ0 biosynthesis|g__Parabacteroides.s__Parabacteroides_distasonis	0	0	0	0	0	0	0	0	0	0	0	0	2.07e-05	0	2.25e-05	2.92e-06	9.41e-06	4.51e-06	0	0	0	0	0	0	0	0	0	0	0	0	0	0
PWY-6703: preQ0 biosynthesis|g__Parabacteroides.s__Parabacteroides_goldsteinii	0	0	0	0	0	0	0	0	0	0	0	0	0	0	0	0	2.73e-06	1.5e-06	0	0	0	0	0	0	0	0	0	0	0	0	0	0
PWY-6703: preQ0 biosynthesis|g__Vibrio.s__Vibrio_alginolyticus	0	0	0	0	0	0	0	0	0	0	0	0	0	9e-06	0	0	0	0	0	0	0	0	0	0	0	0	0	0	0	0	0	0
PWY-6703: preQ0 biosynthesis|unclassified	0	1.62e-05	2.39e-05	2.78e-05	3.13e-05	2.82e-05	3.72e-05	4e-05	0	6.13e-05	6.22e-05	1.91e-05	6.21e-05	3.9e-05	7.43e-05	7.24e-05	8.83e-05	0.000121961	2.25e-05	1.85e-05	4.62e-05	5.23e-05	4.05e-05	5.91e-05	2.33e-05	8.87e-05	1.1e-05	2.26e-05	9.53e-06	5.63e-05	4.39e-06	3.94e-06
PWY-6731: starch degradation III	0	2.11e-05	1.66e-05	3.2e-05	1.93e-05	4.37e-05	6.33e-06	1.52e-05	0	0.000112145	2.6e-05	9.55e-06	4.24e-05	4.39e-05	6.23e-05	3.43e-05	6.09e-05	6.29e-05	3.75e-05	8.17e-06	5.56e-05	3.88e-05	4.75e-05	4.01e-05	7.65e-06	6.02e-06	0	3.54e-05	2.9e-05	8.4e-06	0	0
PWY-6731: starch degradation III|unclassified	0	2.11e-05	1.66e-05	3.2e-05	1.93e-05	4.37e-05	6.33e-06	9.85e-06	0	0.000110958	1.93e-05	9.53e-06	2.25e-05	4.34e-05	3.62e-05	2.67e-05	5.46e-05	5.85e-05	3.75e-05	8.17e-06	5.45e-05	3.88e-05	4.75e-05	4.01e-05	7.65e-06	6.02e-06	0	3.54e-05	2.9e-05	8.4e-06	0	0
PWY-6803: phosphatidylcholine acyl editing	0	0	1.2e-05	0	0	0	0	0	4.07e-06	0	6.49e-06	4.74e-06	3.56e-06	2e-05	5.52e-06	0	1.19e-05	0	9.53e-06	0	0	0	6.35e-06	0	0	0	0	0	0	0	0	0
PWY-6803: phosphatidylcholine acyl editing|g__Enterobacter.s__Enterobacter_cloacae_complex	0	0	0	0	0	0	0	0	0	0	0	2.64e-06	0	0	0	0	0	0	3.54e-06	0	0	0	0	0	0	0	0	0	0	0	0	0
PWY-6803: phosphatidylcholine acyl editing|g__Escherichia.s__Escherichia_coli	0	0	0	0	0	0	0	0	0	0	0	0	2.63e-06	0	0	0	0	0	0	0	0	0	0	0	0	0	0	0	0	0	0	0
PWY-6803: phosphatidylcholine acyl editing|g__Klebsiella.s__Klebsiella_pneumoniae	0	0	0	0	0	0	0	0	0	0	1.82e-06	1.93e-06	0	0	0	0	1.15e-06	0	0	0	0	0	0	0	0	0	0	0	0	0	0	0
PWY-6803: phosphatidylcholine acyl editing|g__Klebsiella.s__Klebsiella_quasipneumoniae	0	0	5.36e-06	0	0	0	0	0	0	0	1.85e-06	0	0	0	0	0	1.12e-06	0	0	0	0	0	0	0	0	0	0	0	0	0	0	0
PWY-6803: phosphatidylcholine acyl editing|g__Klebsiella.s__Klebsiella_variicola	0	0	3.18e-06	0	0	0	0	0	0	0	0	0	0	0	0	0	0	0	0	0	0	0	0	0	0	0	0	0	0	0	0	0
PWY-6803: phosphatidylcholine acyl editing|g__Shewanella.s__Shewanella_algae	0	0	0	0	0	0	0	0	0	0	0	0	0	1.63e-05	0	0	5.45e-06	0	0	0	0	0	0	0	0	0	0	0	0	0	0	0
PWY-6803: phosphatidylcholine acyl editing|unclassified	0	0	0	0	0	0	0	0	4.07e-06	0	0	0	0	0	5.15e-06	0	0	0	3.98e-06	0	0	0	0	0	0	0	0	0	0	0	0	0
PWY-6807: xyloglucan degradation II (exoglucanase)	0	0	0	0	0	0	0	0	0	0	0	0	0	6.05e-06	0	5.91e-06	1.86e-05	0	0	0	0	3.52e-06	0	0	0	0	0	0	4.58e-06	0	0	0
PWY-6823: molybdopterin biosynthesis	0.000106966	0.000135928	0.000148325	0.000119433	0.000135609	0.000152261	0.000221744	0.000160229	0.000141525	8.47e-05	0.000146992	0.000114667	8.8e-05	0.000158999	0.000101206	0.000132131	0.000103109	0.000110029	7e-05	0.000112957	7.63e-05	0.000100155	8.41e-05	0.00014592	0.000169501	0.000193197	0.000155746	0.000104539	7.51e-05	0.000139963	0.00012261	0.000168747
PWY-6823: molybdopterin biosynthesis|g__Eggerthella.s__Eggerthella_lenta	0	0	0	7.77e-06	7.81e-06	1.27e-05	9.14e-06	4.76e-06	0	0	8e-06	0	0	0	0	0	3.7e-06	0	0	0	0	0	0	0	0	8.66e-06	0	0	0	0	0	0
PWY-6823: molybdopterin biosynthesis|g__Photobacterium.s__Photobacterium_damselae	0	0	0	0	0	0	0	0	0	0	0	0	0	2.89e-06	0	0	0	0	0	0	0	0	0	0	0	0	0	0	0	0	0	0
PWY-6823: molybdopterin biosynthesis|g__Shewanella.s__Shewanella_algae	0	0	0	0	0	0	0	0	0	0	0	0	0	1.2e-05	2.82e-06	0	2.45e-06	0	0	0	0	0	0	0	0	0	0	0	0	0	0	0
PWY-6823: molybdopterin biosynthesis|g__Vibrio.s__Vibrio_alginolyticus	0	0	0	0	0	0	0	0	0	0	0	0	0	1.46e-05	0	0	0	0	0	0	0	0	0	0	0	0	0	0	0	0	0	0
PWY-6823: molybdopterin biosynthesis|unclassified	0.000106966	0.00013412	0.00014008	0.000111515	0.000125835	0.000139219	0.000209698	0.000151547	0.000135168	8.39e-05	0.000137087	0.000112863	8.8e-05	0.000123109	9.6e-05	0.000130927	9.59e-05	9.54e-05	6.44e-05	0.000112957	7.38e-05	0.000100155	8.41e-05	0.00014592	0.000169501	0.000183751	0.000155746	0.000104539	7.51e-05	0.000139963	0.000121209	0.000168747
PWY-6859: all-trans-farnesol biosynthesis	8.33e-06	8.01e-06	0	5.41e-06	3.95e-06	8.09e-06	0	6.93e-06	0	5.31e-06	0	0	0	1.01e-05	0	9.01e-06	3.38e-06	7.24e-06	0	1.3e-05	1.11e-05	0	8.77e-06	6.15e-06	0	0	0	0	0	2.88e-06	1.07e-05	0
PWY-6859: all-trans-farnesol biosynthesis|g__Salmonella.s__Salmonella_enterica	0	0	0	0	0	0	0	0	0	0	0	0	0	0	0	0	0	3.16e-06	0	0	0	0	0	0	0	0	0	0	0	0	0	0
PWY-6859: all-trans-farnesol biosynthesis|unclassified	0	4.54e-06	0	5.24e-06	3.94e-06	8.05e-06	0	6.92e-06	0	5.31e-06	0	0	0	7.24e-06	0	8.39e-06	3.36e-06	0	0	1.3e-05	1.11e-05	0	8.56e-06	6.13e-06	0	0	0	0	0	2.88e-06	1.02e-05	0
PWY-6876: isopropanol biosynthesis (engineered)	0	1.68e-05	3.37e-05	2.49e-05	0	0	0	0	0	1.28e-05	8.81e-06	0	7.42e-06	3.9e-06	6.44e-06	6.32e-06	1.02e-05	1.83e-05	0	1.61e-05	0	1.62e-05	0	0	0	0	9.24e-06	0	0	0	0	0
PWY-6876: isopropanol biosynthesis (engineered)|unclassified	0	1.62e-05	2.93e-05	2.43e-05	0	0	0	0	0	1.27e-05	8.67e-06	0	7.42e-06	3.9e-06	6.38e-06	6.25e-06	1.02e-05	1.83e-05	0	1.61e-05	0	1.62e-05	0	0	0	0	9.24e-06	0	0	0	0	0
PWY-6895: superpathway of thiamine diphosphate biosynthesis II	1.16e-05	2.61e-05	2.77e-05	3.69e-05	3.31e-05	2.09e-05	0	2.01e-05	0	4.75e-05	3.01e-05	1.08e-05	3.17e-05	7.8e-05	3.04e-05	8.45e-05	4.41e-05	4.04e-05	2.52e-05	0	3.52e-05	3e-05	3.4e-05	5.25e-05	0	4.93e-05	5.25e-06	2.4e-05	3.73e-05	4.24e-05	3.5e-05	0
PWY-6895: superpathway of thiamine diphosphate biosynthesis II|g__Vibrio.s__Vibrio_alginolyticus	0	0	0	0	0	0	0	0	0	0	0	0	0	1.7e-05	0	0	0	0	0	0	0	0	0	0	0	0	0	0	0	0	0	0
PWY-6895: superpathway of thiamine diphosphate biosynthesis II|unclassified	7.74e-06	1.85e-05	1.33e-05	2.97e-05	2.72e-05	1.41e-05	0	1.92e-05	0	4.75e-05	2.39e-05	0	2.73e-05	3.34e-05	1.58e-05	6.3e-05	1.62e-05	3.23e-05	2.51e-05	0	3.31e-05	3e-05	2.13e-05	4.39e-05	0	3.64e-05	0	2.4e-05	0	3.94e-05	0	0
PWY-6897: thiamine diphosphate salvage II	1.47e-05	4.45e-05	3.29e-05	5.63e-05	4.32e-05	4.6e-05	6.42e-05	4.03e-05	6.04e-05	6.43e-05	4.93e-05	4.04e-05	4.59e-05	7.69e-05	4.81e-05	6.97e-05	6.52e-05	4.02e-05	4.45e-05	2.99e-05	3.97e-05	3.94e-05	3.59e-05	4.33e-05	5.35e-05	6.47e-05	1.53e-05	5.06e-05	3.71e-05	4e-05	4.52e-05	2.28e-05
PWY-6897: thiamine diphosphate salvage II|g__Bacteroides.s__Bacteroides_ovatus	0	0	0	0	0	0	0	0	0	0	0	0	0	0	0	0	6.48e-06	0	0	0	0	0	0	0	0	0	0	0	0	0	0	0
PWY-6897: thiamine diphosphate salvage II|g__Vibrio.s__Vibrio_alginolyticus	0	0	0	0	0	0	0	0	0	0	0	0	0	1.62e-05	0	0	0	0	0	0	0	0	0	0	0	0	0	0	0	0	0	0
PWY-6897: thiamine diphosphate salvage II|unclassified	8.07e-06	4.16e-05	1.5e-05	4.93e-05	4.26e-05	3.59e-05	4.67e-05	2.49e-05	4.83e-05	6.35e-05	3.43e-05	3.99e-05	3.61e-05	3.47e-05	3.71e-05	5.35e-05	3.23e-05	3.22e-05	4.38e-05	2.5e-05	3.64e-05	3.94e-05	2.26e-05	3.63e-05	5.35e-05	5.33e-05	1.53e-05	5.06e-05	3.71e-05	3.91e-05	2.02e-05	2.28e-05
PWY-6901: superpathway of glucose and xylose degradation	0	1.05e-05	2.28e-05	1.62e-05	1.7e-05	0	0	2.18e-05	1.9e-05	0	5e-05	3.16e-05	7.94e-05	7.04e-05	8.67e-05	6e-05	6.02e-05	5.99e-05	1.82e-05	1.22e-05	2.32e-05	2.82e-05	3.39e-05	1.02e-05	0	0	0	0	4.64e-05	0	3.01e-05	0
PWY-6901: superpathway of glucose and xylose degradation|unclassified	0	1.05e-05	0	1.3e-05	0	0	0	0	7.51e-06	0	2.79e-05	1.78e-05	1.86e-05	0	4.16e-05	1.51e-05	1.47e-05	3.25e-05	1.7e-05	1.12e-05	0	2.5e-05	1.89e-05	0	0	0	0	0	0	0	3e-05	0
PWY-6902: chitin degradation II (Vibrio)	0	0	0	0	0	0	0	0	0	0	0	2.72e-06	0	2.6e-05	0	0	0	2.45e-06	7.27e-06	5.17e-06	0	0	2.31e-06	2.65e-06	0	0	0	0	0	0	0	3.59e-06
PWY-6902: chitin degradation II (Vibrio)|g__Photobacterium.s__Photobacterium_damselae	0	0	0	0	0	0	0	0	0	0	0	0	0	3.09e-06	0	0	0	0	0	0	0	0	0	0	0	0	0	0	0	0	0	0
PWY-6902: chitin degradation II (Vibrio)|g__Vibrio.s__Vibrio_antiquarius	0	0	0	0	0	0	0	0	0	0	0	0	0	2.01e-06	0	0	0	0	0	0	0	0	0	0	0	0	0	0	0	0	0	0
PWY-6902: chitin degradation II (Vibrio)|unclassified	0	0	0	0	0	0	0	0	0	0	0	0	0	0	0	0	0	0	7.01e-06	5.17e-06	0	0	2.31e-06	2.59e-06	0	0	0	0	0	0	0	3.59e-06
PWY-6920: 6-gingerol analog biosynthesis (engineered)	0	0	0	0	0	0	0	0	0	0	0	0	0	0	0	0	0	0	0	0	0	0	0	0	0	0	0	0	0	0	5.1e-06	0
PWY-6920: 6-gingerol analog biosynthesis (engineered)|unclassified	0	0	0	0	0	0	0	0	0	0	0	0	0	0	0	0	0	0	0	0	0	0	0	0	0	0	0	0	0	0	5.1e-06	0
PWY-6922: L-N&delta;-acetylornithine biosynthesis	0	0	0	0	0	0	0	0	0	0	1.07e-05	0	2.83e-05	0	3.06e-05	1.08e-05	1.08e-05	0	0	0	4.16e-06	0	0	0	0	0	0	0	0	0	0	0
PWY-6922: L-N&delta;-acetylornithine biosynthesis|unclassified	0	0	0	0	0	0	0	0	0	0	0	0	0	0	0	0	3.01e-06	0	0	0	0	0	0	0	0	0	0	0	0	0	0	0
PWY-6936: seleno-amino acid biosynthesis (plants)	4.1e-05	3.68e-05	1.66e-05	2.23e-05	1.93e-05	2.56e-05	2.35e-05	2.79e-05	4.41e-05	2.06e-05	2.81e-05	4.42e-05	4.05e-05	5.46e-05	3.11e-05	1.82e-05	1.43e-05	1.65e-05	2.23e-05	3.25e-05	2.54e-05	2.03e-05	3.09e-05	1.92e-05	5.12e-05	2.1e-05	2.52e-05	2.01e-05	1.83e-05	1.37e-05	6.8e-05	2.52e-05
PWY-6936: seleno-amino acid biosynthesis (plants)|g__Vibrio.s__Vibrio_alginolyticus	0	0	0	0	0	0	0	0	0	0	0	0	0	1.74e-05	0	0	0	0	0	0	0	0	0	0	0	0	0	0	0	0	0	0
PWY-6936: seleno-amino acid biosynthesis (plants)|unclassified	4.06e-05	3.68e-05	1.65e-05	2.23e-05	1.93e-05	2.55e-05	2.35e-05	2.79e-05	4.38e-05	2.06e-05	2.14e-05	4.41e-05	4e-05	1.76e-05	2.6e-05	1.82e-05	9.9e-06	1.08e-05	2.23e-05	3.25e-05	2.54e-05	2.03e-05	3.08e-05	1.92e-05	5.11e-05	2.09e-05	2.52e-05	2.01e-05	1.82e-05	1.37e-05	5.6e-05	2.52e-05
PWY-6953: dTDP-3-acetamido-&alpha;-D-fucose biosynthesis	0	0	0	0	0	0	0	0	0	0	0	0	0	1.92e-05	0	0	0	0	0	0	0	0	0	0	0	0	0	0	0	0	0	0
PWY-6953: dTDP-3-acetamido-&alpha;-D-fucose biosynthesis|g__Vibrio.s__Vibrio_alginolyticus	0	0	0	0	0	0	0	0	0	0	0	0	0	1.03e-05	0	0	0	0	0	0	0	0	0	0	0	0	0	0	0	0	0	0
PWY-6961: L-ascorbate degradation II (bacterial, aerobic)	0	0	0	0	0	0	0	0	0	0	1.69e-06	0	0	0	0	0	0	6.51e-06	0	0	0	0	0	0	0	0	0	0	0	0	0	0
PWY-6969: TCA cycle V (2-oxoglutarate synthase)	7.26e-06	1.67e-05	4.18e-05	2.8e-05	1.02e-05	0	0	1.08e-05	0	9.14e-06	1.51e-05	2.31e-05	5.67e-06	0	1.74e-05	2e-05	3.94e-05	3.03e-05	1.26e-05	6.48e-06	1.46e-05	1.17e-05	6.96e-06	8.63e-06	0	5.79e-06	0	5.2e-06	2.93e-05	0	1.72e-05	0
PWY-6969: TCA cycle V (2-oxoglutarate synthase)|unclassified	7.08e-06	1.66e-05	4.12e-05	0	0	0	0	1e-05	0	8.78e-06	4.55e-06	1.8e-05	5.4e-06	0	1.48e-05	5.35e-06	2.06e-05	2.69e-05	1.23e-05	0	1.34e-05	1.16e-05	5.57e-06	8.61e-06	0	4.71e-06	0	5.2e-06	0	0	0	0
PWY-6992: 1,5-anhydrofructose degradation	0	0	0	4.1e-06	0	0	0	0	0	1.7e-05	0	0	5.16e-06	7.85e-06	1.15e-05	1.14e-05	1.06e-05	1.28e-05	0	0	1.13e-05	0	0	0	0	0	0	0	0	0	0	0
PWY-6992: 1,5-anhydrofructose degradation|unclassified	0	0	0	4.09e-06	0	0	0	0	0	1.7e-05	0	0	3.81e-06	7.83e-06	7.82e-06	7.71e-06	0	6.75e-06	0	0	8.14e-06	0	0	0	0	0	0	0	0	0	0	0
PWY-7013: (S)-propane-1,2-diol degradation	7.3e-05	9.02e-05	8.74e-05	8.02e-05	7.67e-05	7.17e-05	0.000112305	9.17e-05	9.9e-05	5.78e-05	9.57e-05	0.000115786	5.42e-05	0.000127538	6.09e-05	6.97e-05	3.54e-05	6.76e-05	5.66e-05	0.000107787	8.55e-05	6.12e-05	0.000128618	9.86e-05	8.31e-05	7.05e-05	7.92e-05	8.7e-05	6.43e-05	7.72e-05	8.33e-05	8.77e-05
PWY-7013: (S)-propane-1,2-diol degradation|g__Escherichia.s__Escherichia_coli	0	0	0	0	0	0	0	0	0	0	1.94e-06	0	0	0	0	0	0	0	0	0	0	0	0	0	0	0	0	0	0	0	0	0
PWY-7013: (S)-propane-1,2-diol degradation|g__Klebsiella.s__Klebsiella_pneumoniae	0	0	0	0	0	0	0	0	3.95e-06	0	3.07e-06	0	0	0	3.62e-06	0	0	0	0	0	0	0	4.42e-06	0	3.15e-06	0	0	0	0	0	0	0
PWY-7013: (S)-propane-1,2-diol degradation|unclassified	7.3e-05	9.02e-05	8.01e-05	8.02e-05	7.67e-05	7.17e-05	0.000112305	9.17e-05	9.14e-05	5.78e-05	8.45e-05	0.00010935	5.42e-05	0.000110379	5.28e-05	6.85e-05	3.52e-05	6.76e-05	5.66e-05	9.39e-05	7.69e-05	6.12e-05	0.000122757	9.77e-05	7.89e-05	7.05e-05	7.92e-05	8.7e-05	6.43e-05	7.72e-05	7.05e-05	8.77e-05
PWY-702: L-methionine biosynthesis II	0	0	0	2.15e-06	0	1.35e-05	0	1.85e-05	1.02e-05	7.96e-06	1.33e-05	1.97e-05	2.05e-05	1.81e-05	1.61e-05	1.67e-05	7.43e-06	1.02e-05	0	1.79e-05	1.9e-05	1.06e-05	0	1.63e-05	0	0	3.57e-06	6.72e-06	1.3e-05	0	2.4e-05	0
PWY-702: L-methionine biosynthesis II|g__Klebsiella.s__Klebsiella_pneumoniae	0	0	0	0	0	0	0	0	0	0	1.45e-06	0	0	0	0	0	0	0	0	0	0	0	0	0	0	0	0	0	0	0	0	0
PWY-702: L-methionine biosynthesis II|g__Salmonella.s__Salmonella_enterica	0	0	0	0	0	0	0	0	0	0	0	0	0	0	0	0	0	2.99e-06	0	0	0	0	0	0	0	0	0	0	0	0	0	0
PWY-702: L-methionine biosynthesis II|g__Shewanella.s__Shewanella_algae	0	0	0	0	0	0	0	0	0	0	0	0	0	7.48e-06	4.01e-06	0	2.85e-06	0	0	0	0	0	0	0	0	0	0	0	0	0	0	0
PWY-702: L-methionine biosynthesis II|unclassified	0	0	0	2.15e-06	0	1.35e-05	0	1.85e-05	1.01e-05	0	5.63e-06	1.96e-05	1.21e-05	0	6.61e-06	1.6e-05	9.94e-07	6.63e-06	0	1.79e-05	1.46e-05	1.06e-05	0	1.61e-05	0	0	3.57e-06	6.72e-06	1.29e-05	0	1.82e-05	0
PWY-7052: cyanophycin metabolism	0	0	0	0	0	0	0	0	0	0	0	0	0	0	0	0	0	0	0	0	0	0	0	7.62e-06	0	0	0	0	0	0	0	0
PWY-7052: cyanophycin metabolism|unclassified	0	0	0	0	0	0	0	0	0	0	0	0	0	0	0	0	0	0	0	0	0	0	0	7.62e-06	0	0	0	0	0	0	0	0
PWY-7111: pyruvate fermentation to isobutanol (engineered)	9.42e-05	0.000136802	0.000116055	0.000120115	0.000115847	9.28e-05	0.000155731	0.000133909	0.000138911	9.21e-05	0.000133578	0.000155403	9.62e-05	0.000172274	9.35e-05	0.000100427	5.32e-05	9.71e-05	0.000108524	0.000164654	0.000130012	9.32e-05	0.000168315	0.000128627	0.000111342	9.78e-05	0.000114538	0.000118127	8.31e-05	0.000101819	0.000109259	0.000120423
PWY-7111: pyruvate fermentation to isobutanol (engineered)|g__Enterobacter.s__Enterobacter_cloacae_complex	0	0	0	0	0	0	0	0	0	0	1.53e-06	0	0	0	0	0	0	0	0	0	0	0	0	0	0	0	0	0	0	0	0	0
PWY-7111: pyruvate fermentation to isobutanol (engineered)|g__Klebsiella.s__Klebsiella_pneumoniae	0	0	0	0	0	0	0	0	0	0	2.99e-06	0	0	0	0	0	0	0	0	0	0	0	0	0	0	0	0	0	0	0	0	0
PWY-7111: pyruvate fermentation to isobutanol (engineered)|g__Shewanella.s__Shewanella_algae	0	0	0	0	0	0	0	0	0	0	0	0	0	5.48e-06	3.36e-06	0	0	0	0	0	0	0	0	0	0	0	0	0	0	0	0	0
PWY-7111: pyruvate fermentation to isobutanol (engineered)|g__Vibrio.s__Vibrio_alginolyticus	0	0	0	0	0	0	0	0	0	0	0	0	0	1.43e-05	0	0	0	0	0	0	0	0	0	0	0	0	0	0	0	0	0	0
PWY-7111: pyruvate fermentation to isobutanol (engineered)|g__Vibrio.s__Vibrio_antiquarius	0	0	0	0	0	0	0	0	0	0	0	0	0	1.35e-06	0	0	0	0	0	0	0	0	0	0	0	0	0	0	0	0	0	0
PWY-7111: pyruvate fermentation to isobutanol (engineered)|unclassified	9.39e-05	0.000135622	0.000106532	0.000119652	0.00011515	9.25e-05	0.000155379	0.000133466	0.000127442	9.21e-05	0.00011666	0.000145427	9.36e-05	0.000139501	7.72e-05	9.87e-05	5.22e-05	9.6e-05	0.000107003	0.000139277	0.000113806	9.32e-05	0.000161895	0.00012833	0.000105493	9.73e-05	0.000114474	0.000118127	8.24e-05	0.000101572	9.09e-05	0.000120423
PWY-7115: C4 photosynthetic carbon assimilation cycle, NAD-ME type	1.74e-05	2.31e-05	0	9.8e-06	2.16e-05	2.71e-05	0	1.04e-05	1.53e-05	0	4.38e-05	2.89e-05	1.46e-05	2.69e-05	1.69e-05	2.6e-05	2.25e-05	2.11e-05	1.62e-05	1.73e-05	2.45e-05	1.51e-05	2.28e-05	1.95e-05	0	1.1e-05	0	1.39e-05	2.3e-05	0	1.06e-05	1.3e-05
PWY-7115: C4 photosynthetic carbon assimilation cycle, NAD-ME type|g__Vibrio.s__Vibrio_alginolyticus	0	0	0	0	0	0	0	0	0	0	0	0	0	6.04e-06	0	0	0	0	0	0	0	0	0	0	0	0	0	0	0	0	0	0
PWY-7115: C4 photosynthetic carbon assimilation cycle, NAD-ME type|unclassified	1.22e-05	2.18e-05	0	9.19e-06	1.56e-05	2.41e-05	0	9.89e-06	1.33e-05	0	1.56e-05	1.96e-05	7.12e-06	1.02e-05	1.23e-05	1.96e-05	1.69e-05	1.61e-05	1.54e-05	1.54e-05	1.58e-05	1.45e-05	1.62e-05	1.76e-05	0	1.02e-05	0	1.39e-05	2.09e-05	0	1.03e-05	1.3e-05
PWY-7117: C4 photosynthetic carbon assimilation cycle, PEPCK type	3e-05	2.85e-05	4.01e-05	1.47e-05	2.9e-05	4.68e-05	0	1.45e-05	2.61e-05	3.54e-05	3.59e-05	5.71e-05	1.51e-05	2.87e-05	1.49e-05	3.35e-05	2.52e-05	2.06e-05	1.38e-05	3.91e-05	3.08e-05	1.61e-05	3.03e-05	3.83e-05	0	1.35e-05	2.66e-05	1.26e-05	2.74e-05	0	2.32e-05	2.46e-05
PWY-7117: C4 photosynthetic carbon assimilation cycle, PEPCK type|g__Escherichia.s__Escherichia_coli	0	0	0	0	0	0	0	0	0	0	0	0	4.42e-06	0	0	0	0	0	0	0	0	0	0	0	0	0	0	0	0	0	0	0
PWY-7117: C4 photosynthetic carbon assimilation cycle, PEPCK type|g__Klebsiella.s__Klebsiella_pneumoniae	0	0	0	0	0	0	0	0	0	0	0	1.25e-05	0	0	0	0	0	0	0	0	0	0	0	0	0	0	0	0	0	0	0	0
PWY-7117: C4 photosynthetic carbon assimilation cycle, PEPCK type|g__Photobacterium.s__Photobacterium_damselae	0	0	0	0	0	0	0	0	0	0	0	0	0	0	0	0	0	0	0	0	3.63e-06	0	0	0	0	0	0	0	0	0	0	0
PWY-7117: C4 photosynthetic carbon assimilation cycle, PEPCK type|g__Vibrio.s__Vibrio_alginolyticus	0	0	0	0	0	0	0	0	0	0	0	0	0	9.71e-06	0	0	0	0	0	0	0	0	0	0	0	0	0	0	0	0	0	0
PWY-7117: C4 photosynthetic carbon assimilation cycle, PEPCK type|unclassified	1.75e-05	2.65e-05	4.01e-05	1.19e-05	1.42e-05	3.51e-05	0	1.44e-05	2.25e-05	2.61e-05	1.55e-05	2.87e-05	6.07e-06	9.63e-06	1.23e-05	2.68e-05	1.74e-05	1.48e-05	1.34e-05	3.43e-05	1.76e-05	1.54e-05	1.62e-05	2.58e-05	0	1.35e-05	1.9e-05	1.26e-05	2.74e-05	0	2.27e-05	2.46e-05
PWY-7118: chitin deacetylation	0	0	0	0	0	0	0	0	0	0	4.56e-06	4.29e-06	0	2.42e-05	7.88e-06	0	0	5.91e-06	0	0	0	0	0	0	0	0	0	2.19e-06	0	0	9.72e-06	0
PWY-7118: chitin deacetylation|g__Shewanella.s__Shewanella_algae	0	0	0	0	0	0	0	0	0	0	0	0	0	5.37e-06	4.1e-06	0	0	0	0	0	0	0	0	0	0	0	0	0	0	0	0	0
PWY-7118: chitin deacetylation|g__Vibrio.s__Vibrio_alginolyticus	0	0	0	0	0	0	0	0	0	0	0	0	0	1.16e-05	0	0	0	0	0	0	0	0	0	0	0	0	0	0	0	0	0	0
PWY-7118: chitin deacetylation|unclassified	0	0	0	0	0	0	0	0	0	0	3.06e-06	4.23e-06	0	0	2.1e-06	0	0	5.23e-06	0	0	0	0	0	0	0	0	0	2.19e-06	0	0	9.72e-06	0
PWY-7159: 3,8-divinyl-chlorophyllide a biosynthesis III (aerobic, light independent)	0	0	0	0	0	0	0	0	0	0	0	0	0	0	0	0	0	0	0	0	0	0	0	0	0	0	0	0	0	0	1.39e-05	0
PWY-7159: 3,8-divinyl-chlorophyllide a biosynthesis III (aerobic, light independent)|unclassified	0	0	0	0	0	0	0	0	0	0	0	0	0	0	0	0	0	0	0	0	0	0	0	0	0	0	0	0	0	0	8.95e-06	0
PWY-7165: L-ascorbate biosynthesis VIII (engineered pathway)	0	0	0	0	0	0	0	0	0	0	0	7.21e-06	0	0	0	0	0	0	0	0	0	0	0	0	0	0	0	0	0	0	0	0
PWY-7184: pyrimidine deoxyribonucleotides de novo biosynthesis I	0	0	0	0	1.88e-05	0	0	0	0	0	1.63e-05	0	4.39e-05	0	0	0	0	0	0	5.14e-06	0	0	1.01e-05	2.57e-05	0	0	0	0	0	0	0	0
PWY-7184: pyrimidine deoxyribonucleotides de novo biosynthesis I|unclassified	0	0	0	0	1.81e-05	0	0	0	0	0	0	0	0	0	0	0	0	0	0	5.14e-06	0	0	1.01e-05	0	0	0	0	0	0	0	0	0
PWY-7187: pyrimidine deoxyribonucleotides de novo biosynthesis II	0	0	0	0	0	0	0	0	0	0	9.38e-06	0	0	0	0	0	0	0	0	0	0	0	0	0	0	0	0	0	0	0	0	0
PWY-7197: pyrimidine deoxyribonucleotide phosphorylation	5.9e-05	6.49e-05	0.000127473	6.95e-05	0.000102498	5.6e-05	4.54e-05	6.55e-05	7.06e-05	0.00012685	5.23e-05	4.67e-05	0.000112813	0.000111209	8.99e-05	7.22e-05	0.000123633	6.94e-05	6.6e-05	4.25e-05	6.76e-05	9.67e-05	7.06e-05	0.000106522	5.09e-05	1.68e-05	5.28e-05	5.32e-05	7.84e-05	6.16e-05	0.000146859	5.44e-05
PWY-7197: pyrimidine deoxyribonucleotide phosphorylation|g__Cutibacterium.s__Cutibacterium_acnes	0	0	9.93e-06	0	0	0	0	0	0	0	0	0	0	0	0	0	0	0	0	0	0	0	0	0	0	0	0	0	0	0	0	0
PWY-7197: pyrimidine deoxyribonucleotide phosphorylation|g__Eggerthella.s__Eggerthella_lenta	0	0	0	6.15e-06	1.73e-05	0	1.21e-05	0	9.72e-06	0	0	0	0	0	0	5.01e-06	0	0	0	0	0	0	0	0	0	0	0	0	0	0	0	0
PWY-7197: pyrimidine deoxyribonucleotide phosphorylation|g__Photobacterium.s__Photobacterium_damselae	0	0	0	0	0	0	0	0	0	0	0	0	0	6.79e-06	0	0	0	0	0	0	0	0	0	0	0	0	0	0	0	0	0	0
PWY-7197: pyrimidine deoxyribonucleotide phosphorylation|g__Shewanella.s__Shewanella_algae	0	0	0	0	0	0	0	0	0	0	0	0	3.63e-06	0	2.6e-06	0	0	0	0	0	0	0	0	0	0	0	0	0	0	0	0	0
PWY-7197: pyrimidine deoxyribonucleotide phosphorylation|unclassified	5.9e-05	6.46e-05	0.000114035	5.71e-05	7.01e-05	4.27e-05	2.47e-05	5.6e-05	4.84e-05	0.000123157	4.55e-05	3.95e-05	8.49e-05	9.35e-05	6.27e-05	4.83e-05	0.000103293	6.26e-05	6.58e-05	4.25e-05	6.72e-05	9.67e-05	7.03e-05	0.000102662	5.09e-05	1.17e-05	5.28e-05	5.32e-05	7.13e-05	6.16e-05	0.00013206	5.44e-05
PWY-7198: pyrimidine deoxyribonucleotides de novo biosynthesis IV	1.29e-05	0	2.7e-05	0	2.87e-05	2.05e-05	2.17e-05	2.98e-05	1.78e-05	0	2.16e-05	6.71e-06	1.05e-05	0	2.31e-05	6.34e-06	1.7e-05	0	2.75e-05	0	0	8.62e-06	0	2.22e-05	0	1.71e-05	0	0	1.06e-05	0	0	0
PWY-7198: pyrimidine deoxyribonucleotides de novo biosynthesis IV|unclassified	1.29e-05	0	0	0	1.47e-05	6.19e-06	0	0	0	0	7.57e-06	6.64e-06	0	0	2.2e-05	6.23e-06	0	0	0	0	0	8.62e-06	0	0	0	1.22e-05	0	0	1.06e-05	0	0	0
PWY-7199: pyrimidine deoxyribonucleosides salvage	0.000180091	0.000124878	0.000109623	0.00012394	0.000171867	0.000129169	0.000196908	0.000147532	0.000142482	0.000136843	0.000106591	7.53e-05	7.76e-05	0.000145589	0.000107094	9.84e-05	9.67e-05	7.49e-05	0.000100585	0.00015308	0.000106244	0.000103443	0.000144932	0.000134694	0.000135156	0.000119212	0.000191493	0.000137663	0.000155558	0.000118426	0.000100287	0.000156748
PWY-7199: pyrimidine deoxyribonucleosides salvage|g__Bacteroides.s__Bacteroides_ovatus	0	0	0	0	0	0	0	0	0	0	0	0	0	0	0	0	7.82e-06	0	0	0	0	0	0	0	0	0	0	0	0	0	0	0
PWY-7199: pyrimidine deoxyribonucleosides salvage|g__Parabacteroides.s__Parabacteroides_distasonis	0	0	0	0	0	0	0	0	0	0	0	0	1.09e-05	0	2.42e-05	0	0	0	0	0	0	0	0	0	0	0	0	0	0	0	0	0
PWY-7199: pyrimidine deoxyribonucleosides salvage|g__Vibrio.s__Vibrio_alginolyticus	0	0	0	0	0	0	0	0	0	0	0	0	0	1.54e-05	0	0	0	0	0	0	0	0	0	0	0	0	0	0	0	0	0	0
PWY-7199: pyrimidine deoxyribonucleosides salvage|unclassified	0.000170726	0.000116147	0.000103302	0.000120852	0.000171867	0.000128793	0.000196908	0.000147532	0.000140218	0.000136797	0.000105217	6.58e-05	6.51e-05	0.000115275	5.1e-05	8.21e-05	7.12e-05	6.9e-05	0.000100585	0.00015308	0.00010014	9.95e-05	0.000141327	0.000123686	0.000134727	0.000115511	0.000191493	0.000137663	0.000136376	0.000113507	9.96e-05	0.000156748
PWY-7200: superpathway of pyrimidine deoxyribonucleoside salvage	0	0	0	0	0	0	0	0	0	0	2.09e-05	0	0	0	0	0	0	0	0	0	0	0	0	0	2.72e-05	1.42e-05	0	0	0	0	0	0
PWY-7200: superpathway of pyrimidine deoxyribonucleoside salvage|unclassified	0	0	0	0	0	0	0	0	0	0	2.04e-05	0	0	0	0	0	0	0	0	0	0	0	0	0	2.72e-05	1.25e-05	0	0	0	0	0	0
PWY-7204: pyridoxal 5'-phosphate salvage II (plants)	0	7.61e-06	0	0	0	0	0	0	0	0	0	0	7.35e-06	3.37e-05	0	6.13e-06	4.9e-06	4.86e-06	6.92e-06	6.59e-06	0	6.98e-06	0	0	0	0	0	0	0	0	2.26e-05	0
PWY-7204: pyridoxal 5'-phosphate salvage II (plants)|g__Vibrio.s__Vibrio_alginolyticus	0	0	0	0	0	0	0	0	0	0	0	0	0	1.9e-05	0	0	0	0	0	0	0	0	0	0	0	0	0	0	0	0	0	0
PWY-7204: pyridoxal 5'-phosphate salvage II (plants)|unclassified	0	7.6e-06	0	0	0	0	0	0	0	0	0	0	7.19e-06	4.79e-06	0	6.13e-06	4.72e-06	4.77e-06	6.87e-06	0	0	6.71e-06	0	0	0	0	0	0	0	0	2.26e-05	0
PWY-7208: superpathway of pyrimidine nucleobases salvage	8.67e-05	9.47e-05	0.000188145	0.000102045	0.000145262	8.32e-05	6.63e-05	9.62e-05	0.00010172	0.000183656	7.66e-05	7.06e-05	0.000196816	0.000165584	0.00013692	0.000113177	0.000209347	0.000108918	9.78e-05	6.34e-05	0.000106763	0.000152852	0.000110522	0.000160152	7.47e-05	2.52e-05	7.65e-05	8.05e-05	0.000118586	9.15e-05	0.000209198	7.96e-05
PWY-7208: superpathway of pyrimidine nucleobases salvage|g__Eggerthella.s__Eggerthella_lenta	0	0	0	4.46e-06	1.13e-05	0	7.01e-06	0	0	0	0	0	0	0	0	4.54e-06	0	0	0	0	0	0	0	0	0	0	0	0	0	0	0	0
PWY-7208: superpathway of pyrimidine nucleobases salvage|g__Parabacteroides.s__Parabacteroides_goldsteinii	0	0	0	0	0	0	0	0	0	0	0	0	0	0	0	0	1.68e-06	0	0	0	0	0	0	0	0	0	0	0	0	0	0	0
PWY-7208: superpathway of pyrimidine nucleobases salvage|unclassified	8.67e-05	9.47e-05	0.000169185	8.43e-05	0.000101028	6.37e-05	3.66e-05	8.23e-05	7.07e-05	0.000177027	6.75e-05	5.97e-05	0.000138352	0.000140197	9.63e-05	7.56e-05	0.000187419	9.97e-05	9.77e-05	6.33e-05	0.000106655	0.00015268	0.000110313	0.00015467	7.47e-05	1.76e-05	7.65e-05	8.05e-05	0.000107734	9.15e-05	0.000196518	7.96e-05
PWY-7210: pyrimidine deoxyribonucleotides biosynthesis from CTP	0	0	0	0	2.04e-05	0	0	0	0	0	0	0	0	0	0	0	0	0	0	0	0	0	0	0	0	0	0	0	0	0	0	0
PWY-7210: pyrimidine deoxyribonucleotides biosynthesis from CTP|unclassified	0	0	0	0	1.94e-05	0	0	0	0	0	0	0	0	0	0	0	0	0	0	0	0	0	0	0	0	0	0	0	0	0	0	0
PWY-7211: superpathway of pyrimidine deoxyribonucleotides de novo biosynthesis	0	0	0	0	1.43e-05	0	0	0	0	0	1.31e-05	0	1.54e-05	0	0	0	0	0	0	0	0	0	1.36e-05	0	0	0	0	0	0	0	0	0
PWY-7211: superpathway of pyrimidine deoxyribonucleotides de novo biosynthesis|unclassified	0	0	0	0	0	0	0	0	0	0	0	0	0	0	0	0	0	0	0	0	0	0	1.18e-05	0	0	0	0	0	0	0	0	0
PWY-7220: adenosine deoxyribonucleotides de novo biosynthesis II	6.95e-05	7.22e-05	0.000145937	7.83e-05	0.000113701	6.46e-05	5.04e-05	7.31e-05	7.75e-05	0.000156357	5.9e-05	5.45e-05	0.000162373	0.000136206	0.000111043	8.8e-05	0.000165659	8.64e-05	7.83e-05	4.87e-05	8.44e-05	0.000121019	8.76e-05	0.000130619	5.69e-05	1.9e-05	5.86e-05	6.32e-05	9.45e-05	7.18e-05	0.000169745	6.1e-05
PWY-7220: adenosine deoxyribonucleotides de novo biosynthesis II|g__Bacteroides.s__Bacteroides_ovatus	0	0	0	0	0	0	0	0	0	0	0	0	0	0	0	0	5.05e-06	0	0	0	0	0	0	0	0	0	0	0	3.77e-06	0	0	0
PWY-7220: adenosine deoxyribonucleotides de novo biosynthesis II|g__Eggerthella.s__Eggerthella_lenta	0	0	0	1.18e-05	2.56e-05	1.27e-05	1.39e-05	0	9.48e-06	0	0	0	0	0	0	4.04e-06	2.62e-06	0	0	0	0	0	0	3.24e-06	0	4.08e-06	0	0	0	0	0	0
PWY-7220: adenosine deoxyribonucleotides de novo biosynthesis II|g__Escherichia.s__Escherichia_coli	0	0	0	0	0	0	0	0	0	0	0	0	3.84e-06	0	0	0	0	0	0	0	0	0	0	0	0	0	0	0	0	0	0	0
PWY-7220: adenosine deoxyribonucleotides de novo biosynthesis II|g__Klebsiella.s__Klebsiella_pneumoniae	0	0	0	0	0	0	0	0	6.55e-06	0	0	5.2e-06	0	0	0	0	0	0	0	0	0	0	0	0	0	0	0	0	0	0	0	0
PWY-7220: adenosine deoxyribonucleotides de novo biosynthesis II|g__Parabacteroides.s__Parabacteroides_distasonis	0	0	0	0	0	0	0	0	0	0	0	0	1.59e-05	0	2.07e-05	4.96e-06	5.63e-06	4.3e-06	0	0	0	0	0	0	0	0	0	0	0	0	0	0
PWY-7220: adenosine deoxyribonucleotides de novo biosynthesis II|g__Parabacteroides.s__Parabacteroides_goldsteinii	0	0	0	0	0	0	0	0	0	0	0	0	0	0	0	0	1.33e-06	0	0	0	0	0	0	0	0	0	0	0	0	0	0	0
PWY-7220: adenosine deoxyribonucleotides de novo biosynthesis II|g__Photobacterium.s__Photobacterium_damselae	0	0	0	0	0	0	0	0	0	0	0	0	0	3.72e-06	0	0	0	0	0	0	0	0	0	0	0	0	0	0	0	0	0	0
PWY-7220: adenosine deoxyribonucleotides de novo biosynthesis II|g__Shewanella.s__Shewanella_algae	0	0	0	0	0	0	0	0	0	0	0	0	0	1.13e-05	2.82e-06	0	0	0	0	0	0	0	0	0	0	0	0	0	0	0	0	0
PWY-7220: adenosine deoxyribonucleotides de novo biosynthesis II|unclassified	6.95e-05	7.2e-05	0.000130159	6.43e-05	7.78e-05	4.9e-05	2.76e-05	6.24e-05	5.35e-05	0.000150976	5.17e-05	4.59e-05	0.000110835	0.00011402	7.6e-05	5.8e-05	0.00014384	7.85e-05	7.82e-05	4.87e-05	8.44e-05	0.000121019	8.75e-05	0.000125968	5.68e-05	1.32e-05	5.86e-05	6.32e-05	8.55e-05	7.18e-05	0.000157606	6.1e-05
PWY-7221: guanosine ribonucleotides de novo biosynthesis	0.000370619	0.000361316	0.000263644	0.000369637	0.000398024	0.000383702	0.000464568	0.000418951	0.000426577	0.000402305	0.000349824	0.000391675	0.000309498	0.000394003	0.000310647	0.000403952	0.00031839	0.000338531	0.000348976	0.00043908	0.000333992	0.000330426	0.00045738	0.000406195	0.000369614	0.000423065	0.000454616	0.000461898	0.000417357	0.000420664	0.000344337	0.00044607
PWY-7221: guanosine ribonucleotides de novo biosynthesis|g__Akkermansia.s__Akkermansia_muciniphila	0	0	0	0	0	0	0	0	0	0	0	0	0	0	0	4.74e-06	1.04e-05	0	0	0	0	0	0	0	0	9.1e-06	0	0	0	0	0	0
PWY-7221: guanosine ribonucleotides de novo biosynthesis|g__Alistipes.s__Alistipes_indistinctus	0	0	0	0	0	0	0	0	0	0	0	0	0	0	0	0	3.52e-06	6.29e-06	0	0	0	0	0	0	0	0	0	0	0	0	0	0
PWY-7221: guanosine ribonucleotides de novo biosynthesis|g__Alistipes.s__Alistipes_shahii	0	0	0	3.43e-06	0	0	0	0	0	0	0	0	0	0	0	9.23e-06	0	0	0	0	0	0	0	0	0	3.06e-06	0	0	1.28e-05	0	0	0
PWY-7221: guanosine ribonucleotides de novo biosynthesis|g__Bacteroides.s__Bacteroides_ovatus	0	0	0	0	0	0	0	0	0	0	0	0	0	0	1.79e-06	3.98e-06	6.64e-06	0	0	0	0	0	0	0	0	0	0	0	0	0	0	0
PWY-7221: guanosine ribonucleotides de novo biosynthesis|g__Clostridium.s__Clostridium_perfringens	0	0	0	0	0	0	0	0	0	6.46e-06	0	0	0	0	0	0	0	0	0	0	0	0	0	0	0	0	0	0	0	0	0	0
PWY-7221: guanosine ribonucleotides de novo biosynthesis|g__Cutibacterium.s__Cutibacterium_acnes	0	0	6e-06	0	0	0	0	0	0	0	0	0	0	0	0	0	0	0	0	0	0	0	0	0	0	0	0	0	0	0	0	0
PWY-7221: guanosine ribonucleotides de novo biosynthesis|g__Eggerthella.s__Eggerthella_lenta	0	0	5.11e-06	7.14e-06	1.28e-05	7.76e-06	1.08e-05	6.02e-06	5.07e-06	0	6.33e-06	0	0	0	0	2.59e-06	1.86e-06	0	0	0	0	0	0	3.48e-06	0	3.55e-06	0	0	0	0	0	0
PWY-7221: guanosine ribonucleotides de novo biosynthesis|g__Escherichia.s__Escherichia_coli	0	0	0	0	0	0	0	0	0	0	0	0	2.72e-06	0	0	0	0	0	0	0	0	0	0	0	0	0	0	0	0	0	0	0
PWY-7221: guanosine ribonucleotides de novo biosynthesis|g__Parabacteroides.s__Parabacteroides_distasonis	0	0	0	0	0	0	0	0	0	0	0	0	3.28e-05	0	2.91e-05	7.6e-06	1.14e-05	8.63e-06	0	0	0	0	0	0	0	0	0	0	0	0	0	0
PWY-7221: guanosine ribonucleotides de novo biosynthesis|g__Parabacteroides.s__Parabacteroides_goldsteinii	0	0	0	0	0	0	0	0	0	0	0	0	0	0	0	0	2.03e-06	0	0	0	0	0	0	0	0	0	0	0	0	0	0	0
PWY-7221: guanosine ribonucleotides de novo biosynthesis|g__Shewanella.s__Shewanella_algae	0	0	0	0	0	0	0	0	0	0	0	0	0	1.18e-05	0	0	0	0	0	0	0	0	0	0	0	0	0	0	0	0	0	0
PWY-7221: guanosine ribonucleotides de novo biosynthesis|g__Vibrio.s__Vibrio_alginolyticus	0	0	0	0	0	0	0	0	0	0	0	0	0	1.38e-05	0	0	0	0	0	0	0	0	0	0	0	0	0	0	0	0	0	0
PWY-7221: guanosine ribonucleotides de novo biosynthesis|g__Vibrio.s__Vibrio_antiquarius	0	0	0	0	0	0	0	0	0	0	0	0	0	3.04e-06	0	0	0	0	0	0	0	0	0	0	0	0	0	0	0	0	0	0
PWY-7221: guanosine ribonucleotides de novo biosynthesis|unclassified	0.000370619	0.000359059	0.000253029	0.000361283	0.000381862	0.000375926	0.000454499	0.00041212	0.000416171	0.000391336	0.000327084	0.000385011	0.000279402	0.000356829	0.000277491	0.000365577	0.000275656	0.000314616	0.000343192	0.00043908	0.000332717	0.000329866	0.000453259	0.00040008	0.000369614	0.000407721	0.000451385	0.000461898	0.000393471	0.000420348	0.000339919	0.00044607
PWY-7222: guanosine deoxyribonucleotides de novo biosynthesis II	6.95e-05	7.22e-05	0.000145937	7.83e-05	0.000113701	6.46e-05	5.04e-05	7.31e-05	7.75e-05	0.000156357	5.9e-05	5.45e-05	0.000162373	0.000136206	0.000111043	8.8e-05	0.000165659	8.64e-05	7.83e-05	4.87e-05	8.44e-05	0.000121019	8.76e-05	0.000130619	5.69e-05	1.9e-05	5.86e-05	6.32e-05	9.45e-05	7.18e-05	0.000169745	6.1e-05
PWY-7222: guanosine deoxyribonucleotides de novo biosynthesis II|g__Bacteroides.s__Bacteroides_ovatus	0	0	0	0	0	0	0	0	0	0	0	0	0	0	0	0	5.05e-06	0	0	0	0	0	0	0	0	0	0	0	3.77e-06	0	0	0
PWY-7222: guanosine deoxyribonucleotides de novo biosynthesis II|g__Eggerthella.s__Eggerthella_lenta	0	0	0	1.18e-05	2.56e-05	1.27e-05	1.39e-05	0	9.48e-06	0	0	0	0	0	0	4.04e-06	2.62e-06	0	0	0	0	0	0	3.24e-06	0	4.08e-06	0	0	0	0	0	0
PWY-7222: guanosine deoxyribonucleotides de novo biosynthesis II|g__Escherichia.s__Escherichia_coli	0	0	0	0	0	0	0	0	0	0	0	0	3.84e-06	0	0	0	0	0	0	0	0	0	0	0	0	0	0	0	0	0	0	0
PWY-7222: guanosine deoxyribonucleotides de novo biosynthesis II|g__Klebsiella.s__Klebsiella_pneumoniae	0	0	0	0	0	0	0	0	6.55e-06	0	0	5.2e-06	0	0	0	0	0	0	0	0	0	0	0	0	0	0	0	0	0	0	0	0
PWY-7222: guanosine deoxyribonucleotides de novo biosynthesis II|g__Parabacteroides.s__Parabacteroides_distasonis	0	0	0	0	0	0	0	0	0	0	0	0	1.59e-05	0	2.07e-05	4.96e-06	5.63e-06	4.3e-06	0	0	0	0	0	0	0	0	0	0	0	0	0	0
PWY-7222: guanosine deoxyribonucleotides de novo biosynthesis II|g__Parabacteroides.s__Parabacteroides_goldsteinii	0	0	0	0	0	0	0	0	0	0	0	0	0	0	0	0	1.33e-06	0	0	0	0	0	0	0	0	0	0	0	0	0	0	0
PWY-7222: guanosine deoxyribonucleotides de novo biosynthesis II|g__Photobacterium.s__Photobacterium_damselae	0	0	0	0	0	0	0	0	0	0	0	0	0	3.72e-06	0	0	0	0	0	0	0	0	0	0	0	0	0	0	0	0	0	0
PWY-7222: guanosine deoxyribonucleotides de novo biosynthesis II|g__Shewanella.s__Shewanella_algae	0	0	0	0	0	0	0	0	0	0	0	0	0	1.13e-05	2.82e-06	0	0	0	0	0	0	0	0	0	0	0	0	0	0	0	0	0
PWY-7222: guanosine deoxyribonucleotides de novo biosynthesis II|unclassified	6.95e-05	7.2e-05	0.000130159	6.43e-05	7.78e-05	4.9e-05	2.76e-05	6.24e-05	5.35e-05	0.000150976	5.17e-05	4.59e-05	0.000110835	0.00011402	7.6e-05	5.8e-05	0.00014384	7.85e-05	7.82e-05	4.87e-05	8.44e-05	0.000121019	8.75e-05	0.000125968	5.68e-05	1.32e-05	5.86e-05	6.32e-05	8.55e-05	7.18e-05	0.000157606	6.1e-05
PWY-7228: superpathway of guanosine nucleotides de novo biosynthesis I	0.000119916	0.000122656	0.000196272	0.000131136	0.00018088	0.000112303	9.19e-05	0.000126229	0.000133176	0.000231107	0.000102491	9.68e-05	0.000218483	0.00020469	0.000167183	0.000145954	0.000221973	0.000140319	0.000130501	8.83e-05	0.000137866	0.000182149	0.000148161	0.000202619	9.99e-05	3.65e-05	0.000104782	0.000111957	0.000156839	0.000124074	0.000234687	0.00010826
PWY-7228: superpathway of guanosine nucleotides de novo biosynthesis I|g__Bacteroides.s__Bacteroides_ovatus	0	0	0	0	0	0	0	0	0	0	0	0	0	0	0	0	5.88e-06	0	0	0	0	0	0	0	0	0	0	0	0	0	0	0
PWY-7228: superpathway of guanosine nucleotides de novo biosynthesis I|g__Eggerthella.s__Eggerthella_lenta	0	0	0	8.35e-06	1.54e-05	9.04e-06	1.18e-05	0	6.02e-06	0	0	0	0	0	0	2.99e-06	2.15e-06	0	0	0	0	0	0	3.44e-06	0	3.72e-06	0	0	0	0	0	0
PWY-7228: superpathway of guanosine nucleotides de novo biosynthesis I|g__Escherichia.s__Escherichia_coli	0	0	0	0	0	0	0	0	0	0	0	0	3.03e-06	0	0	0	0	0	0	0	0	0	0	0	0	0	0	0	0	0	0	0
PWY-7228: superpathway of guanosine nucleotides de novo biosynthesis I|g__Parabacteroides.s__Parabacteroides_distasonis	0	0	0	0	0	0	0	0	0	0	0	0	2.47e-05	0	2.56e-05	6.23e-06	7.75e-06	7.2e-06	0	0	0	0	0	0	0	0	0	0	0	0	0	0
PWY-7228: superpathway of guanosine nucleotides de novo biosynthesis I|g__Parabacteroides.s__Parabacteroides_goldsteinii	0	0	0	0	0	0	0	0	0	0	0	0	0	0	0	0	1.64e-06	0	0	0	0	0	0	0	0	0	0	0	0	0	0	0
PWY-7228: superpathway of guanosine nucleotides de novo biosynthesis I|g__Shewanella.s__Shewanella_algae	0	0	0	0	0	0	0	0	0	0	0	0	0	1.17e-05	0	0	0	0	0	0	0	0	0	0	0	0	0	0	0	0	0	0
PWY-7228: superpathway of guanosine nucleotides de novo biosynthesis I|unclassified	0.000119916	0.00012225	0.000179404	0.000110524	0.000131538	8.78e-05	5.24e-05	0.000109728	9.59e-05	0.000223158	9.05e-05	8.29e-05	0.000162021	0.000175119	0.00012113	0.000100995	0.000192335	0.000128158	0.000130064	8.83e-05	0.000137678	0.000182035	0.000147856	0.000196343	9.98e-05	2.57e-05	0.000104688	0.000111957	0.00014299	0.000124002	0.000221581	0.00010826
PWY-7229: superpathway of adenosine nucleotides de novo biosynthesis I	0.000203395	0.000204643	0.000245753	0.000217992	0.000290822	0.000190864	0.000161194	0.000212607	0.000215493	0.000341624	0.000170498	0.00016789	0.000284448	0.00029973	0.000243951	0.000233211	0.000282637	0.000216954	0.000216298	0.000156434	0.000226174	0.00028161	0.000235712	0.000304638	0.000173453	6.9e-05	0.000180037	0.000195239	0.000253443	0.000211087	0.000333195	0.000188775
PWY-7229: superpathway of adenosine nucleotides de novo biosynthesis I|g__Bacteroides.s__Bacteroides_ovatus	0	0	0	0	0	0	0	0	0	0	0	0	0	0	0	0	3.45e-06	0	0	0	0	0	0	0	0	0	0	0	0	0	0	0
PWY-7229: superpathway of adenosine nucleotides de novo biosynthesis I|g__Eggerthella.s__Eggerthella_lenta	0	0	0	6.17e-06	1.32e-05	6.61e-06	1.23e-05	0	0	0	0	0	0	0	0	0	0	0	0	0	0	0	0	3.05e-06	0	0	0	0	0	0	0	0
PWY-7229: superpathway of adenosine nucleotides de novo biosynthesis I|g__Parabacteroides.s__Parabacteroides_distasonis	0	0	0	0	0	0	0	0	0	0	0	0	1.41e-05	0	2.11e-05	4.32e-06	7.17e-06	0	0	0	0	0	0	0	0	0	0	0	0	0	0	0
PWY-7229: superpathway of adenosine nucleotides de novo biosynthesis I|unclassified	0.000202314	0.000202501	0.00022872	0.000187748	0.000221876	0.000153931	9.68e-05	0.000187815	0.000163643	0.000329415	0.000152231	0.000146494	0.000229231	0.000265616	0.000188311	0.000169825	0.000244769	0.000201654	0.000215705	0.000156308	0.000225267	0.000280592	0.000234493	0.000297429	0.000173205	4.92e-05	0.000179835	0.000195205	0.00023518	0.000210846	0.000309474	0.000188775
PWY-7234: inosine-5'-phosphate biosynthesis III	0	0	0	9.87e-06	0	0	0	0	0	0	0.000105099	1.73e-05	2.74e-05	9.67e-05	1.69e-05	2.72e-05	1.5e-05	5.27e-06	0	0	2.28e-05	0	0	0	6.65e-06	1.43e-05	1.06e-05	0	1.86e-05	0	4.1e-05	0
PWY-7234: inosine-5'-phosphate biosynthesis III|g__Vibrio.s__Vibrio_alginolyticus	0	0	0	0	0	0	0	0	0	0	0	0	0	1.12e-05	0	0	0	0	0	0	0	0	0	0	0	0	0	0	0	0	0	0
PWY-7234: inosine-5'-phosphate biosynthesis III|unclassified	0	0	0	0	0	0	0	0	0	0	1.33e-05	8.49e-06	5.75e-06	0	0	0	0	5.27e-06	0	0	0	0	0	0	6.65e-06	0	0	0	0	0	1.95e-05	0
PWY-7238: sucrose biosynthesis II	0.000336811	0.000315469	0.000210807	0.000319473	0.000398028	0.000444102	0.000504483	0.000399592	0.000380414	0.000221257	0.00032101	0.000329762	0.000175811	0.000402143	0.000196241	0.000257212	0.000126886	0.000258643	0.00022356	0.0003787	0.000298361	0.00025382	0.000395485	0.000390162	0.000448794	0.000350999	0.000419552	0.000341535	0.000264246	0.000406853	0.000368251	0.000508942
PWY-7238: sucrose biosynthesis II|g__Cutibacterium.s__Cutibacterium_acnes	0	0	4.52e-06	0	0	0	0	0	0	0	0	0	0	0	0	0	0	0	0	0	0	0	0	0	0	0	0	0	0	0	0	0
PWY-7238: sucrose biosynthesis II|g__Salmonella.s__Salmonella_enterica	0	0	0	0	0	0	0	0	0	0	0	0	0	0	0	0	0	3.11e-06	0	0	0	0	0	0	0	0	0	0	0	0	0	0
PWY-7238: sucrose biosynthesis II|g__Vibrio.s__Vibrio_alginolyticus	0	0	0	0	0	0	0	0	0	0	0	0	0	1.15e-05	0	0	0	0	0	0	0	0	0	0	0	0	0	0	0	0	0	0
PWY-7238: sucrose biosynthesis II|g__Vibrio.s__Vibrio_antiquarius	0	0	0	0	0	0	0	0	0	0	0	0	0	5.35e-07	0	0	0	0	0	0	0	0	0	0	0	0	0	0	0	0	0	0
PWY-7238: sucrose biosynthesis II|unclassified	0.000336093	0.000315305	0.000204645	0.000318822	0.000398028	0.000444102	0.000504483	0.000399592	0.000380414	0.000216587	0.000309119	0.000329762	0.000175367	0.00038591	0.000195838	0.000252148	0.000126613	0.000252049	0.00022356	0.000378316	0.000298361	0.00025382	0.000395041	0.000390162	0.000448794	0.000350433	0.000419552	0.000341535	0.000263706	0.000406853	0.000367512	0.000508942
PWY-724: superpathway of L-lysine, L-threonine and L-methionine biosynthesis II	8.82e-05	0.00014369	9.33e-05	0.000176855	0.0001793	0.000131204	0.000172438	0.000183417	0.000137246	0.00011247	0.000134954	0.000179681	0.000147636	0.00016522	0.000159907	0.000179205	0.000179233	0.000162343	0.000153752	0.000150831	0.000141514	0.000157621	0.000154427	0.000172057	0.000123795	0.000190309	0.000120617	0.00012659	0.00013631	0.000152114	9.07e-05	0.000129554
PWY-724: superpathway of L-lysine, L-threonine and L-methionine biosynthesis II|unclassified	5.91e-05	0.000141446	8.21e-05	0.000170811	0.000174847	0.000130566	0.000170588	0.000179678	0.000134026	0.000112285	0.000122101	0.000174452	0.00013035	0.00014455	0.000125101	0.000159637	0.000152654	0.000143049	0.00015079	0.000147996	0.000130444	0.000157132	0.000151593	0.000169666	0.000123193	0.000186985	0.000119917	0.000126534	0.000128913	0.000151732	8.83e-05	0.000129554
PWY-7242: D-fructuronate degradation	8.38e-05	0.000110143	8.14e-05	0.000133684	8.39e-05	8.38e-05	6.58e-05	0.000121176	0.00011866	5.37e-05	6.66e-05	0.000140168	6.5e-05	7.77e-05	7.09e-05	8.53e-05	3.84e-05	6.2e-05	9.93e-05	0.00011741	0.000119656	8.69e-05	7.18e-05	0.00010134	6.36e-05	0.000103302	0.000107011	0.000101728	6.23e-05	9.5e-05	7.33e-05	0.000100659
PWY-7242: D-fructuronate degradation|unclassified	8.38e-05	0.000109473	7.98e-05	0.000133185	8.39e-05	8.38e-05	6.58e-05	0.000120615	0.00011866	5.37e-05	6.31e-05	0.000139805	5.02e-05	7.59e-05	5.62e-05	7.86e-05	3.55e-05	5.97e-05	9.93e-05	0.00011741	0.000118254	8.69e-05	7.16e-05	0.00010134	6.36e-05	9.62e-05	0.000103462	0.000101728	5.58e-05	9.2e-05	7.24e-05	0.000100659
PWY-7254: TCA cycle VII (acetate-producers)	0	0	0	0	0	0	0	0	0	0	0	0	0	0	1.7e-06	3.92e-06	0	0	0	0	0	0	0	0	0	0	0	0	0	0	0	0
PWY-7254: TCA cycle VII (acetate-producers)|unclassified	0	0	0	0	0	0	0	0	0	0	0	0	0	0	1.69e-06	0	0	0	0	0	0	0	0	0	0	0	0	0	0	0	0	0
PWY-7269: mitochondrial NADPH production (yeast)	0	0	0	0	0	0	0	0	6.6e-06	0	6.4e-06	5.21e-06	0	0	3.79e-06	0	0	0	0	0	0	0	0	0	0	0	0	0	0	0	0	0
PWY-7269: mitochondrial NADPH production (yeast)|g__Klebsiella.s__Klebsiella_pneumoniae	0	0	0	0	0	0	0	0	0	0	0	0	0	0	2.22e-06	0	0	0	0	0	0	0	0	0	0	0	0	0	0	0	0	0
PWY-7279: aerobic respiration II (cytochrome c) (yeast)	4.89e-06	5.21e-06	1.09e-05	0	0	0	0	0	4.29e-06	0	0	0	0	0	0	2.26e-06	0	0	0	0	0	0	0	0	0	0	0	0	0	0	0	0
PWY-7279: aerobic respiration II (cytochrome c) (yeast)|unclassified	4.89e-06	5.19e-06	1.09e-05	0	0	0	0	0	3.98e-06	0	0	0	0	0	0	0	0	0	0	0	0	0	0	0	0	0	0	0	0	0	0	0
PWY-7282: 4-amino-2-methyl-5-diphosphomethylpyrimidine biosynthesis II	0	4.45e-05	3.32e-05	0	0	5.06e-05	0	0	0	1.35e-05	5.48e-05	5.06e-05	2.23e-05	4.9e-05	1.87e-05	5.6e-05	3.27e-05	2.84e-05	1.74e-05	5.71e-06	2.46e-05	2.6e-05	3.52e-05	3.5e-05	0	2.95e-05	0	0	0	2.72e-05	3.06e-05	0
PWY-7282: 4-amino-2-methyl-5-diphosphomethylpyrimidine biosynthesis II|g__Bacteroides.s__Bacteroides_ovatus	0	0	0	0	0	0	0	0	0	0	0	0	0	0	0	0	4.84e-06	0	0	0	0	0	0	0	0	0	0	0	0	0	0	0
PWY-7282: 4-amino-2-methyl-5-diphosphomethylpyrimidine biosynthesis II|g__Vibrio.s__Vibrio_alginolyticus	0	0	0	0	0	0	0	0	0	0	0	0	0	1.62e-05	0	0	0	0	0	0	0	0	0	0	0	0	0	0	0	0	0	0
PWY-7282: 4-amino-2-methyl-5-diphosphomethylpyrimidine biosynthesis II|unclassified	0	4.26e-05	2.02e-05	0	0	4.61e-05	0	0	0	1.35e-05	3.06e-05	2.45e-05	2.17e-05	2.04e-05	9.68e-06	5.4e-05	1.05e-05	2.71e-05	1.71e-05	0	1.28e-05	2.46e-05	3.23e-05	1.81e-05	0	2.4e-05	0	0	0	2.72e-05	3.06e-05	0
PWY-7315: dTDP-N-acetylthomosamine biosynthesis	0	0	0	0	0	0	0	0	0	0	4.96e-06	9.41e-06	0	0	3.64e-06	0	5.85e-06	5.21e-06	0	0	0	0	5.57e-06	1.1e-05	6.23e-06	0	0	0	0	0	0	0
PWY-7315: dTDP-N-acetylthomosamine biosynthesis|g__Klebsiella.s__Klebsiella_pneumoniae	0	0	0	0	0	0	0	0	0	0	0	4.68e-06	0	0	0	0	0	0	0	0	0	0	0	0	0	0	0	0	0	0	0	0
PWY-7315: dTDP-N-acetylthomosamine biosynthesis|unclassified	0	0	0	0	0	0	0	0	0	0	0	0	0	0	0	0	5.84e-06	5.21e-06	0	0	0	0	0	0	0	0	0	0	0	0	0	0
PWY-7323: superpathway of GDP-mannose-derived O-antigen building blocks biosynthesis	3.2e-05	6.75e-05	5.05e-05	7.12e-05	7.58e-05	7.12e-05	6.61e-05	8.77e-05	7.72e-05	0.000103389	5.91e-05	4.46e-05	5.08e-05	6.52e-05	6.3e-05	6.32e-05	5.61e-05	6.24e-05	6.4e-05	7e-05	7.52e-05	6.14e-05	7.65e-05	7.11e-05	5.98e-05	5.68e-05	6.56e-05	7.76e-05	6.25e-05	6.3e-05	4.53e-05	6.08e-05
PWY-7323: superpathway of GDP-mannose-derived O-antigen building blocks biosynthesis|unclassified	3.2e-05	6.74e-05	5.04e-05	6.96e-05	7.53e-05	7.12e-05	6.61e-05	8.76e-05	7.7e-05	9.98e-05	5.29e-05	3.95e-05	4.36e-05	6.4e-05	4.84e-05	5.12e-05	3.85e-05	5.88e-05	6.32e-05	6.95e-05	7.52e-05	6.14e-05	7.15e-05	7.11e-05	5.98e-05	4.71e-05	6.56e-05	7.76e-05	5.77e-05	6.24e-05	1.88e-05	6.08e-05
PWY-7328: superpathway of UDP-glucose-derived O-antigen building blocks biosynthesis	8.27e-05	8.89e-05	1.78e-05	9.09e-05	0.000111641	0.000104822	7.78e-05	9.15e-05	0.000102511	0.000122832	7.66e-05	0.000101227	1.23e-05	5.74e-05	4.42e-05	5.98e-05	4.26e-05	7.86e-05	0.000101894	0.000113424	9.55e-05	7.83e-05	8.75e-05	8.42e-05	9.76e-05	7.78e-05	9.45e-05	0.000132623	6.67e-05	8.59e-05	1.89e-05	7.62e-05
PWY-7328: superpathway of UDP-glucose-derived O-antigen building blocks biosynthesis|unclassified	8.27e-05	7.75e-05	1.78e-05	9.06e-05	8.32e-05	0.000104784	6.88e-05	7.84e-05	9.44e-05	0.000121403	7.51e-05	9.9e-05	1.22e-05	5.62e-05	4.25e-05	5.87e-05	3.61e-05	7.72e-05	9.7e-05	0.000113424	9.23e-05	7.83e-05	8.74e-05	8.41e-05	9.76e-05	6.99e-05	9.45e-05	0.000132623	6.64e-05	8.57e-05	1.87e-05	7.62e-05
PWY-7340: 9-cis, 11-trans-octadecadienoyl-CoA degradation (isomerase-dependent, yeast)	0	0	0	0	0	0	0	0	0	0	0	0	0	0	0	0	1.98e-06	0	0	0	0	0	0	0	0	0	0	0	0	0	0	0
PWY-7345: superpathway of anaerobic sucrose degradation	0	0	0	1.92e-05	0	0	0	0	0	0	3.64e-05	1.72e-05	3.24e-05	4.33e-05	1.94e-05	1.44e-05	3.1e-05	1.39e-05	0	0	0	0	0	0	0	0	0	0	2.39e-05	0	0	0
PWY-7345: superpathway of anaerobic sucrose degradation|unclassified	0	0	0	0	0	0	0	0	0	0	0	1.71e-05	2.5e-05	0	0	0	0	0	0	0	0	0	0	0	0	0	0	0	0	0	0	0
PWY-7347: sucrose biosynthesis III	0	0	0	0	0	0	0	0	0	0	0	0	0	0	0	0	0	2.38e-06	0	0	0	0	3.24e-06	0	0	0	0	0	0	0	4.34e-06	0
PWY-7347: sucrose biosynthesis III|unclassified	0	0	0	0	0	0	0	0	0	0	0	0	0	0	0	0	0	2.38e-06	0	0	0	0	3.24e-06	0	0	0	0	0	0	0	4.34e-06	0
PWY-7356: thiamine diphosphate salvage IV (yeast)	0	1.71e-05	8.06e-06	0	0	0	0	1.59e-05	1.98e-05	1.18e-05	5.11e-06	0	0	3.84e-05	1.06e-05	0	2.18e-06	1.31e-05	0	0	0	0	1.94e-05	7.01e-06	8.48e-06	0	0	1.81e-05	1.36e-05	1.91e-05	1.23e-05	0
PWY-7356: thiamine diphosphate salvage IV (yeast)|unclassified	0	1.33e-05	0	0	0	0	0	1.4e-05	1.22e-05	8.91e-06	0	0	0	1.48e-05	4.72e-06	0	1.92e-06	1.29e-05	0	0	0	0	1.94e-05	6.9e-06	0	0	0	1.81e-05	1.36e-05	1.91e-05	4.9e-06	0
PWY-7357: thiamine phosphate formation from pyrithiamine and oxythiamine (yeast)	4.12e-05	7.77e-05	5.14e-05	9.01e-05	9.58e-05	6.85e-05	0.000114787	9.41e-05	9.2e-05	7.44e-05	7.9e-05	5.84e-05	4.14e-05	8.21e-05	3.69e-05	6.04e-05	5.5e-05	3.17e-05	6.63e-05	8.49e-05	5.48e-05	4.14e-05	5.53e-05	5.12e-05	9.47e-05	6.73e-05	8.77e-05	6.46e-05	4.88e-05	7.02e-05	6.76e-05	0.000111698
PWY-7357: thiamine phosphate formation from pyrithiamine and oxythiamine (yeast)|g__Bacteroides.s__Bacteroides_ovatus	0	0	0	0	0	0	0	0	0	0	0	0	0	0	0	0	7.63e-06	0	0	0	0	0	0	0	0	0	0	0	0	0	0	0
PWY-7357: thiamine phosphate formation from pyrithiamine and oxythiamine (yeast)|g__Eggerthella.s__Eggerthella_lenta	0	0	0	6.75e-06	0	8.01e-06	0	0	5.88e-06	0	0	0	0	0	0	0	3.17e-06	0	0	0	0	0	0	0	0	0	0	0	0	0	0	0
PWY-7357: thiamine phosphate formation from pyrithiamine and oxythiamine (yeast)|g__Vibrio.s__Vibrio_alginolyticus	0	0	0	0	0	0	0	0	0	0	0	0	0	1.56e-05	0	0	0	0	0	0	0	0	0	0	0	0	0	0	0	0	0	0
PWY-7357: thiamine phosphate formation from pyrithiamine and oxythiamine (yeast)|unclassified	4.12e-05	7.31e-05	4.76e-05	8.28e-05	9e-05	5.76e-05	0.000113975	9.08e-05	7.57e-05	7.24e-05	5.78e-05	5.73e-05	3.82e-05	6.25e-05	3.38e-05	5.51e-05	2.68e-05	2.46e-05	6.41e-05	8.49e-05	5.43e-05	4.14e-05	5.26e-05	4.38e-05	9.47e-05	6.38e-05	8.77e-05	6.46e-05	4.88e-05	7.02e-05	5.99e-05	0.000111698
PWY-7371: 1,4-dihydroxy-6-naphthoate biosynthesis II	0	0	0	0	0	0	0	0	0	0	0	0	0	0	1.01e-05	6.49e-06	1.34e-05	0	0	0	0	0	0	0	0	0	0	0	0	0	0	0
PWY-7371: 1,4-dihydroxy-6-naphthoate biosynthesis II|unclassified	0	0	0	0	0	0	0	0	0	0	0	0	0	0	1.01e-05	4.33e-06	1.06e-05	0	0	0	0	0	0	0	0	0	0	0	0	0	0	0
PWY-7383: anaerobic energy metabolism (invertebrates, cytosol)	0	1.45e-05	0	6.62e-06	0	0	0	0	0	0	3.26e-05	0	4e-05	2.09e-05	4.22e-05	2.77e-05	5.78e-05	4.79e-05	0	0	1.04e-05	1.53e-05	1.96e-05	0	0	2.75e-05	5.87e-06	0	0	0	3.47e-05	0
PWY-7383: anaerobic energy metabolism (invertebrates, cytosol)|unclassified	0	1.42e-05	0	6.5e-06	0	0	0	0	0	0	0	0	2.24e-05	1.63e-05	2.41e-05	1.54e-05	3.18e-05	3.3e-05	0	0	9.59e-06	1.5e-05	0	0	0	7.49e-06	5.87e-06	0	0	0	2.28e-05	0
PWY-7385: 1,3-propanediol biosynthesis (engineered)	1.22e-05	0	0	5.6e-06	0	0	0	0	0	0	0	0	0	4.9e-06	0	0	0	0	0	0	0	0	0	0	0	0	0	0	0	0	0	0
PWY-7385: 1,3-propanediol biosynthesis (engineered)|unclassified	1.22e-05	0	0	5.6e-06	0	0	0	0	0	0	0	0	0	4.9e-06	0	0	0	0	0	0	0	0	0	0	0	0	0	0	0	0	0	0
PWY-7392: taxadiene biosynthesis (engineered)	2.11e-05	0	0	0	0	0	0	0	0	0	0	0	0	0	0	0	0	6.34e-06	0	0	2.74e-05	0	2.23e-05	0	0	0	0	0	0	0	0	0
PWY-7392: taxadiene biosynthesis (engineered)|unclassified	0	0	0	0	0	0	0	0	0	0	0	0	0	0	0	0	0	0	0	0	2.73e-05	0	2.18e-05	0	0	0	0	0	0	0	0	0
PWY-7400: L-arginine biosynthesis IV (archaebacteria)	9.92e-05	0.000170826	9.87e-05	0.00016721	0.000184922	0.000170553	0.000224248	0.000231808	0.000205377	0.000122067	0.000167607	0.000167082	0.000144377	0.000194632	0.000170532	0.000106096	0.000137706	9.81e-05	0.000153795	0.000170046	0.000155328	0.000103141	0.000157664	0.000179197	0.000191296	0.000167575	0.000194775	0.000150448	0.000122426	0.000159699	0.00013956	0.000219213
PWY-7400: L-arginine biosynthesis IV (archaebacteria)|g__Shewanella.s__Shewanella_algae	0	0	0	0	0	0	0	0	0	0	0	0	0	6.52e-06	0	0	0	0	0	0	0	0	0	0	0	0	0	0	0	0	0	0
PWY-7400: L-arginine biosynthesis IV (archaebacteria)|g__Vibrio.s__Vibrio_alginolyticus	0	0	0	0	0	0	0	0	0	0	0	0	0	1.55e-05	0	0	0	0	0	0	0	0	0	0	0	0	0	0	0	0	0	0
PWY-7400: L-arginine biosynthesis IV (archaebacteria)|unclassified	7.42e-05	0.000168915	9.5e-05	0.000161658	0.000181906	0.000167461	0.000220921	0.000226079	0.000190684	0.000121011	0.000127671	0.000145791	8.32e-05	0.000112421	0.000113964	0.000100738	7.82e-05	6.64e-05	0.000151622	0.000168564	0.000124625	0.000102831	0.00014662	0.000170415	0.000191182	0.000163486	0.000193799	0.000150448	0.000117572	0.000158312	0.000125806	0.000219213
PWY-7431: aromatic biogenic amine degradation (bacteria)	0	0	0	0	0	0	0	0	0	0	0	0	0	0	0	0	0	0	0	0	0	0	0	0	0	0	0	0	0	0	5e-06	0
PWY-7431: aromatic biogenic amine degradation (bacteria)|unclassified	0	0	0	0	0	0	0	0	0	0	0	0	0	0	0	0	0	0	0	0	0	0	0	0	0	0	0	0	0	0	5e-06	0
PWY-7456: &beta;-(1,4)-mannan degradation	0	7.97e-06	0	0	0	0	0	0	0	0	0	0	0	1.09e-05	0	0	1.6e-05	0	0	0	0	0	0	0	0	0	0	0	0	0	0	0
PWY-7511: protein ubiquitination	1.01e-05	0	0	0	1.39e-05	0	1.26e-05	1.45e-05	1.69e-05	0	7.91e-06	1.09e-05	0	8.21e-06	0	1.05e-05	0	5.22e-06	8.32e-06	1.12e-05	1.26e-05	8.77e-06	0	0	9.83e-06	6.51e-06	0	1.32e-05	1.1e-05	1.28e-05	3.24e-05	9.82e-06
PWY-7511: protein ubiquitination|unclassified	1.01e-05	0	0	0	1.39e-05	0	1.26e-05	1.45e-05	1.69e-05	0	7.91e-06	1.09e-05	0	8.21e-06	0	1.05e-05	0	5.22e-06	8.32e-06	1.12e-05	1.26e-05	8.77e-06	0	0	9.83e-06	6.51e-06	0	1.32e-05	1.1e-05	1.28e-05	3.24e-05	9.82e-06
PWY-7560: methylerythritol phosphate pathway II	2.98e-05	3.77e-05	4.27e-05	9.06e-05	2.54e-05	6.78e-05	2.58e-05	3.51e-05	0	0.000112846	6.32e-05	0.000158956	8.17e-05	0.000101555	9.37e-05	8.06e-05	0.000102767	0.000125018	5.95e-05	6.3e-05	9.06e-05	7.46e-05	8.55e-05	8.17e-05	0	0	2.7e-05	7.24e-05	1.11e-05	2.17e-05	3.98e-05	0
PWY-7560: methylerythritol phosphate pathway II|g__Parabacteroides.s__Parabacteroides_distasonis	0	0	0	0	0	0	0	0	0	0	0	0	1.29e-05	0	2.15e-05	0	6.54e-06	0	0	0	0	0	0	0	0	0	0	0	0	0	0	0
PWY-7560: methylerythritol phosphate pathway II|g__Vibrio.s__Vibrio_alginolyticus	0	0	0	0	0	0	0	0	0	0	0	0	0	1.06e-05	0	0	0	0	0	0	0	0	0	0	0	0	0	0	0	0	0	0
PWY-7560: methylerythritol phosphate pathway II|unclassified	2.96e-05	1.83e-05	4.24e-05	7.01e-05	2.52e-05	6.68e-05	2.58e-05	3.49e-05	0	0.000111704	4.84e-05	2.62e-05	3.34e-05	3.29e-05	4.18e-05	6.62e-05	7.92e-05	0.000111022	5.85e-05	6.27e-05	8.94e-05	7.41e-05	7.77e-05	8.12e-05	0	0	2.7e-05	7.24e-05	1.11e-05	2.16e-05	3.94e-05	0
PWY-7663: gondoate biosynthesis (anaerobic)	1.18e-05	4.24e-05	6.93e-05	4.24e-05	7.29e-06	2.05e-05	7.88e-06	2.09e-05	1.84e-05	5.5e-05	3.6e-05	3.06e-05	8.22e-05	7.58e-05	0.000104179	7.64e-05	9.95e-05	6.55e-05	2.55e-05	2.85e-05	3.72e-05	2.46e-05	3.37e-05	3.45e-05	1.08e-05	3.84e-05	0	2.07e-05	1.79e-05	3.44e-05	1.25e-05	0
PWY-7663: gondoate biosynthesis (anaerobic)|g__Bacteroides.s__Bacteroides_ovatus	0	0	0	0	0	0	0	0	0	0	0	0	0	0	0	0	3.92e-06	0	0	0	0	0	0	0	0	0	0	0	0	0	0	0
PWY-7663: gondoate biosynthesis (anaerobic)|g__Klebsiella.s__Klebsiella_pneumoniae	7.67e-06	0	0	0	0	0	0	0	5.2e-06	0	0	5.81e-06	0	0	0	0	0	0	0	0	0	0	0	0	0	0	0	0	0	0	0	0
PWY-7663: gondoate biosynthesis (anaerobic)|g__Parabacteroides.s__Parabacteroides_distasonis	0	0	0	0	0	0	0	0	0	0	0	0	1.03e-05	0	2.29e-05	4.88e-06	5.81e-06	3.81e-06	0	0	0	0	0	0	0	0	0	0	0	0	0	0
PWY-7663: gondoate biosynthesis (anaerobic)|g__Parabacteroides.s__Parabacteroides_goldsteinii	0	0	0	0	0	0	0	0	0	0	0	0	0	0	0	0	7.99e-07	1.06e-06	0	0	0	0	0	0	0	0	0	0	0	0	0	0
PWY-7663: gondoate biosynthesis (anaerobic)|g__Salmonella.s__Salmonella_enterica	0	0	0	0	0	0	0	0	0	0	0	0	0	0	0	0	0	3.92e-06	0	0	0	0	0	0	0	0	0	0	0	0	0	0
PWY-7663: gondoate biosynthesis (anaerobic)|g__Shewanella.s__Shewanella_algae	0	0	0	0	0	0	0	0	0	0	0	0	0	5.94e-06	0	0	0	0	0	0	0	0	0	0	0	0	0	0	0	0	0	0
PWY-7663: gondoate biosynthesis (anaerobic)|g__Vibrio.s__Vibrio_alginolyticus	0	0	0	0	0	0	0	0	0	0	0	0	0	2.9e-05	0	0	0	0	0	0	0	0	0	0	0	0	0	0	0	0	0	0
PWY-7663: gondoate biosynthesis (anaerobic)|g__Vibrio.s__Vibrio_antiquarius	0	0	0	0	0	0	0	0	0	0	0	0	0	5.46e-06	0	0	0	0	0	0	0	0	0	0	0	0	0	0	0	0	0	0
PWY-7663: gondoate biosynthesis (anaerobic)|unclassified	0	3.96e-05	6.3e-05	3.82e-05	0	1.27e-05	0	1.94e-05	1.1e-05	5.46e-05	3.19e-05	4.88e-06	3.6e-05	1.93e-05	5.95e-05	5.85e-05	6.25e-05	4.3e-05	2.4e-05	2.85e-05	2.6e-05	2.22e-05	3.37e-05	2.3e-05	0	3.01e-05	0	2.07e-05	1.76e-05	3.43e-05	1.2e-05	0
PWY-7664: oleate biosynthesis IV (anaerobic)	1.17e-05	0	0	0	0	7.96e-06	0	0	1.62e-05	0	1.49e-05	0	0	6.41e-05	0	0	0	1.28e-05	0	0	1.75e-05	0	2.88e-05	1.4e-05	0	0	0	0	0	0	0	0
PWY-7664: oleate biosynthesis IV (anaerobic)|g__Klebsiella.s__Klebsiella_pneumoniae	7.5e-06	0	0	0	0	0	0	0	5.39e-06	0	0	0	0	0	0	0	0	0	0	0	0	0	0	0	0	0	0	0	0	0	0	0
PWY-7664: oleate biosynthesis IV (anaerobic)|g__Salmonella.s__Salmonella_enterica	0	0	0	0	0	0	0	0	0	0	0	0	0	0	0	0	0	3.48e-06	0	0	0	0	0	0	0	0	0	0	0	0	0	0
PWY-7664: oleate biosynthesis IV (anaerobic)|g__Vibrio.s__Vibrio_alginolyticus	0	0	0	0	0	0	0	0	0	0	0	0	0	1.97e-05	0	0	0	0	0	0	0	0	0	0	0	0	0	0	0	0	0	0
PWY-7664: oleate biosynthesis IV (anaerobic)|unclassified	0	0	0	0	0	7.23e-06	0	0	8.57e-06	0	9.76e-06	0	0	0	0	0	0	5.84e-06	0	0	1.42e-05	0	0	6.4e-06	0	0	0	0	0	0	0	0
PWY-7688: dTDP-&alpha;-D-ravidosamine and dTDP-4-acetyl-&alpha;-D-ravidosamine biosynthesis	0	0	0	0	0	0	0	0	6.04e-06	0	0	0	0	4.19e-05	0	1.29e-06	0	0	0	0	0	0	0	0	0	0	0	3.77e-06	0	0	0	2.16e-06
PWY-7688: dTDP-&alpha;-D-ravidosamine and dTDP-4-acetyl-&alpha;-D-ravidosamine biosynthesis|g__Vibrio.s__Vibrio_alginolyticus	0	0	0	0	0	0	0	0	0	0	0	0	0	1.29e-05	0	0	0	0	0	0	0	0	0	0	0	0	0	0	0	0	0	0
PWY-7688: dTDP-&alpha;-D-ravidosamine and dTDP-4-acetyl-&alpha;-D-ravidosamine biosynthesis|unclassified	0	0	0	0	0	0	0	0	6.04e-06	0	0	0	0	0	0	1.29e-06	0	0	0	0	0	0	0	0	0	0	0	3.77e-06	0	0	0	2.16e-06
PWY-7731: superpathway of photosynthetic hydrogen production	2.29e-05	1.31e-05	0	9.06e-06	0	0	0	0	0	1.02e-05	6.31e-06	1.34e-05	0	1.23e-05	0	5.43e-06	3.73e-07	6.4e-06	0	0	0	5.56e-06	0	0	0	8.86e-06	0	1.67e-06	0	0	2.67e-05	0
PWY-7731: superpathway of photosynthetic hydrogen production|unclassified	1.63e-05	1.31e-05	0	9.06e-06	0	0	0	0	0	9.28e-06	0	9.91e-06	0	4.49e-06	0	2.62e-06	3.71e-07	0	0	0	0	5.56e-06	0	0	0	8.86e-06	0	1.67e-06	0	0	1.64e-05	0
PWY-7761: NAD salvage pathway II (PNC IV cycle)	2.13e-05	7.97e-05	2.5e-05	8e-05	7.5e-05	3.2e-05	8.15e-05	9.08e-05	9.16e-05	9.33e-05	6.39e-05	5.76e-05	4.93e-05	0.000112837	7.26e-05	5.89e-05	5.22e-05	7.71e-05	1.3e-05	4.27e-05	8.09e-05	5.58e-05	0.000101467	6.48e-05	4.36e-05	6.67e-05	9.06e-05	6.5e-05	7.43e-05	8.62e-05	9.04e-05	8.38e-05
PWY-7761: NAD salvage pathway II (PNC IV cycle)|unclassified	2.13e-05	7.95e-05	2.5e-05	7.83e-05	6.78e-05	3.18e-05	8.12e-05	8.92e-05	9.13e-05	9.25e-05	4.9e-05	3.65e-05	4.77e-05	7.98e-05	5.29e-05	5.21e-05	4.33e-05	6.58e-05	1.3e-05	4.27e-05	8.09e-05	5.58e-05	9.43e-05	6.42e-05	4.36e-05	6.49e-05	9.03e-05	6.5e-05	7.19e-05	8.55e-05	4.78e-05	8.38e-05
PWY-7783: plasmalogen degradation	0	0	0	0	0	0	0	0	0	0	0	0	0	0	0	0	0	0	0	0	0	0	0	2.76e-06	0	0	0	0	0	0	0	0
PWY-7783: plasmalogen degradation|unclassified	0	0	0	0	0	0	0	0	0	0	0	0	0	0	0	0	0	0	0	0	0	0	0	2.76e-06	0	0	0	0	0	0	0	0
PWY-7790: UMP biosynthesis II	0.000228811	0.000271497	0.000208464	0.000306225	0.00034338	0.000278401	0.00036405	0.00035308	0.00034971	0.000243583	0.000252077	0.000317064	0.000229156	0.000317699	0.000245692	0.000302568	0.000221793	0.000247245	0.000237836	0.000299403	0.000294628	0.0002632	0.000299423	0.000352746	0.000296035	0.000327788	0.000336794	0.000289769	0.000302944	0.000275543	0.00024761	0.000316333
PWY-7790: UMP biosynthesis II|g__Akkermansia.s__Akkermansia_muciniphila	0	0	0	0	0	0	0	0	0	0	0	0	0	0	0	0	0	0	0	0	0	0	0	0	0	0	0	0	0	0	8.98e-06	0
PWY-7790: UMP biosynthesis II|g__Alistipes.s__Alistipes_indistinctus	0	0	0	0	0	0	0	0	0	0	0	0	0	0	0	6.58e-06	0	7.04e-06	0	0	0	0	0	0	0	0	0	0	0	0	0	0
PWY-7790: UMP biosynthesis II|g__Eggerthella.s__Eggerthella_lenta	0	0	0	5.37e-06	1.3e-05	0	8.39e-06	0	4.83e-06	0	0	0	0	0	0	3.02e-06	0	0	0	0	0	0	0	0	0	0	0	0	0	0	0	0
PWY-7790: UMP biosynthesis II|g__Parabacteroides.s__Parabacteroides_distasonis	0	0	0	0	0	0	0	0	0	0	0	0	1.48e-05	0	2.3e-05	6.1e-06	7.56e-06	3.74e-06	0	0	0	0	0	0	0	0	0	0	0	0	0	0
PWY-7790: UMP biosynthesis II|g__Shewanella.s__Shewanella_algae	0	0	0	0	0	0	0	0	0	0	0	0	0	5.3e-06	0	0	0	0	0	0	0	0	0	0	0	0	0	0	0	0	0	0
PWY-7790: UMP biosynthesis II|unclassified	0.000213884	0.000260346	0.000204009	0.000292702	0.000323652	0.000265536	0.000352931	0.000344441	0.000344091	0.000239452	0.000242885	0.000308098	0.000199636	0.00027223	0.000212873	0.000267501	0.000180653	0.000230451	0.000236026	0.00029481	0.000289691	0.000259913	0.000292085	0.000343075	0.000296035	0.000316427	0.00033642	0.000289769	0.000286046	0.000272611	0.000232858	0.000316333
PWY-7791: UMP biosynthesis III	0.000228811	0.000271497	0.000208464	0.000306225	0.00034338	0.000278401	0.00036405	0.00035308	0.00034971	0.000243583	0.000252077	0.000317064	0.000229156	0.000317699	0.000245692	0.000302568	0.000221793	0.000247245	0.000237836	0.000299403	0.000294628	0.0002632	0.000299423	0.000352746	0.000296035	0.000327788	0.000336794	0.000289769	0.000302944	0.000275543	0.00024761	0.000316333
PWY-7791: UMP biosynthesis III|g__Akkermansia.s__Akkermansia_muciniphila	0	0	0	0	0	0	0	0	0	0	0	0	0	0	0	0	0	0	0	0	0	0	0	0	0	0	0	0	0	0	8.98e-06	0
PWY-7791: UMP biosynthesis III|g__Alistipes.s__Alistipes_indistinctus	0	0	0	0	0	0	0	0	0	0	0	0	0	0	0	6.58e-06	0	7.04e-06	0	0	0	0	0	0	0	0	0	0	0	0	0	0
PWY-7791: UMP biosynthesis III|g__Bacteroides.s__Bacteroides_ovatus	0	0	0	0	0	0	0	0	0	0	0	0	0	0	0	0	5.09e-06	0	0	0	0	0	0	0	0	0	0	0	0	0	0	0
PWY-7791: UMP biosynthesis III|g__Eggerthella.s__Eggerthella_lenta	0	0	0	5.37e-06	1.3e-05	0	8.39e-06	0	4.83e-06	0	0	0	0	0	0	3.02e-06	0	0	0	0	0	0	0	0	0	0	0	0	0	0	0	0
PWY-7791: UMP biosynthesis III|g__Parabacteroides.s__Parabacteroides_distasonis	0	0	0	0	0	0	0	0	0	0	0	0	1.21e-05	0	2.24e-05	4.92e-06	7.66e-06	3.19e-06	0	0	0	0	0	0	0	0	0	0	0	0	0	0
PWY-7791: UMP biosynthesis III|g__Shewanella.s__Shewanella_algae	0	0	0	0	0	0	0	0	0	0	0	0	0	5.3e-06	0	0	0	0	0	0	0	0	0	0	0	0	0	0	0	0	0	0
PWY-7791: UMP biosynthesis III|unclassified	0.000213884	0.000260346	0.000204009	0.000292702	0.000323652	0.000265536	0.000352931	0.000344441	0.000344091	0.000239452	0.000242885	0.000308098	0.000199636	0.00027223	0.000212873	0.000267501	0.000180653	0.000230451	0.000236026	0.00029481	0.000289691	0.000259913	0.000292085	0.000343075	0.000296035	0.000316427	0.00033642	0.000289769	0.000286046	0.000272611	0.000232858	0.000316333
PWY-7851: coenzyme A biosynthesis II (eukaryotic)	7.17e-05	0.000144428	0.000106363	0.000156671	0.00016629	0.000157545	0.000224568	0.000177034	0.000159519	0.000155649	0.00017273	0.000147911	0.000134255	0.000195762	0.000159567	0.000166899	0.00012328	0.000160409	0.000129564	0.000152081	0.000137381	0.000133038	0.000154204	0.000132385	0.000166552	0.000182311	0.000192294	0.000145465	0.000116259	0.000158969	0.000136796	0.000197593
PWY-7851: coenzyme A biosynthesis II (eukaryotic)|g__Alistipes.s__Alistipes_indistinctus	0	0	0	0	0	0	0	0	0	0	0	0	0	0	0	7.2e-06	0	9.62e-06	0	0	0	0	0	0	0	0	0	0	0	0	0	0
PWY-7851: coenzyme A biosynthesis II (eukaryotic)|g__Bacteroides.s__Bacteroides_ovatus	0	0	0	0	0	0	0	0	0	0	0	0	0	0	0	0	4.79e-06	0	0	0	0	0	0	0	0	0	0	0	0	0	0	0
PWY-7851: coenzyme A biosynthesis II (eukaryotic)|g__Butyricimonas.s__Butyricimonas_synergistica	0	0	0	0	0	0	0	0	0	0	0	0	0	0	0	0	2.3e-06	0	0	0	0	0	0	0	0	0	0	0	0	0	0	0
PWY-7851: coenzyme A biosynthesis II (eukaryotic)|g__Eggerthella.s__Eggerthella_lenta	0	0	6.8e-06	0	8.56e-06	0	0	5.95e-06	0	0	0	0	0	0	0	0	0	0	0	0	0	0	0	0	0	0	0	0	0	0	0	0
PWY-7851: coenzyme A biosynthesis II (eukaryotic)|g__Parabacteroides.s__Parabacteroides_distasonis	0	0	0	0	0	0	0	0	0	0	0	0	1.38e-05	0	2.11e-05	0	8.44e-06	0	0	0	0	0	0	0	0	0	0	0	0	0	0	0
PWY-7851: coenzyme A biosynthesis II (eukaryotic)|g__Photobacterium.s__Photobacterium_damselae	0	0	0	0	0	0	0	0	0	0	0	0	0	0	0	0	0	0	0	0	5.87e-06	0	0	0	0	0	0	0	0	0	0	0
PWY-7851: coenzyme A biosynthesis II (eukaryotic)|g__Vibrio.s__Vibrio_alginolyticus	0	0	0	0	0	0	0	0	0	0	0	0	0	1.51e-05	0	0	0	0	0	0	0	0	0	0	0	0	0	0	0	0	0	0
PWY-7851: coenzyme A biosynthesis II (eukaryotic)|unclassified	7.17e-05	0.00013714	8.83e-05	0.000141686	0.000153565	0.000150326	0.000219059	0.000170045	0.000147838	0.000153016	0.0001542	0.000101725	0.000111933	0.00017687	0.000125367	0.000144652	9.42e-05	0.000142745	0.000120506	0.000145343	0.000126217	0.000132266	0.000153441	0.000131984	0.00016614	0.000175484	0.000192294	0.000145465	9.2e-05	0.000158969	0.000133762	0.000197593
PWY-7858: (5Z)-dodecenoate biosynthesis II	9.55e-06	0	0	0	0	0	0	0	1.27e-05	0	5.7e-06	0	0	4.52e-05	0	0	0	8.06e-06	0	0	1.26e-05	0	4.22e-06	0	0	0	0	0	0	0	7.25e-06	0
PWY-7858: (5Z)-dodecenoate biosynthesis II|g__Klebsiella.s__Klebsiella_pneumoniae	7.38e-06	0	0	0	0	0	0	0	4.94e-06	0	0	0	0	0	0	0	0	0	0	0	0	0	0	0	0	0	0	0	0	0	0	0
PWY-7858: (5Z)-dodecenoate biosynthesis II|g__Salmonella.s__Salmonella_enterica	0	0	0	0	0	0	0	0	0	0	0	0	0	0	0	0	0	2.65e-06	0	0	0	0	0	0	0	0	0	0	0	0	0	0
PWY-7858: (5Z)-dodecenoate biosynthesis II|g__Vibrio.s__Vibrio_alginolyticus	0	0	0	0	0	0	0	0	0	0	0	0	0	1.62e-05	0	0	0	0	0	0	0	0	0	0	0	0	0	0	0	0	0	0
PWY-7858: (5Z)-dodecenoate biosynthesis II|unclassified	0	0	0	0	0	0	0	0	0	0	5.09e-06	0	0	0	0	0	0	3.7e-06	0	0	1e-05	0	0	0	0	0	0	0	0	0	4.89e-06	0
PWY-7883: anhydromuropeptides recycling II	0	0	0	0	0	0	0	0	0	0	0	0	0	2.65e-05	0	0	1.32e-06	0	0	0	0	0	0	0	0	0	0	0	0	0	0	0
PWY-7942: 5-oxo-L-proline metabolism	0	0	0	0	0	0	0	0	2.37e-05	0	4.83e-06	7.37e-06	0	0	8.83e-06	0	0	0	0	0	0	0	0	0	0	0	0	0	0	0	0	0
PWY-7953: UDP-N-acetylmuramoyl-pentapeptide biosynthesis III (meso-diaminopimelate containing)	0.000164048	0.000191407	0.000117777	0.000188185	0.000207991	0.000192826	0.000263364	0.000222038	0.000197099	0.000177368	0.00016818	0.000142299	0.000162729	0.00021311	0.000182262	0.000209029	0.000169285	0.000183345	0.00012824	0.000188945	0.000151183	0.000166587	0.00018576	0.000203271	0.000215529	0.00024508	0.00021864	0.000185374	0.000150161	0.000223728	0.000186735	0.00022933
PWY-7953: UDP-N-acetylmuramoyl-pentapeptide biosynthesis III (meso-diaminopimelate containing)|g__Akkermansia.s__Akkermansia_muciniphila	0	0	0	0	0	0	0	0	0	0	6.69e-06	0	0	0	0	2.58e-06	1.46e-05	0	0	0	0	0	0	0	0	5.78e-06	0	0	0	0	1.1e-05	0
PWY-7953: UDP-N-acetylmuramoyl-pentapeptide biosynthesis III (meso-diaminopimelate containing)|g__Alistipes.s__Alistipes_indistinctus	0	0	0	0	0	0	0	0	0	0	0	0	0	0	0	5.71e-06	2.79e-06	6.68e-06	0	0	0	0	0	0	0	0	0	0	0	0	0	0
PWY-7953: UDP-N-acetylmuramoyl-pentapeptide biosynthesis III (meso-diaminopimelate containing)|g__Bacteroides.s__Bacteroides_ovatus	0	0	0	0	0	0	0	0	0	0	0	0	0	0	0	0	5.19e-06	0	0	0	0	0	0	0	0	0	0	0	0	0	0	0
PWY-7953: UDP-N-acetylmuramoyl-pentapeptide biosynthesis III (meso-diaminopimelate containing)|g__Butyricimonas.s__Butyricimonas_synergistica	0	0	0	0	0	0	0	0	0	0	0	0	0	0	0	5.41e-06	0	0	0	0	0	0	0	0	0	0	0	0	0	0	0	0
PWY-7953: UDP-N-acetylmuramoyl-pentapeptide biosynthesis III (meso-diaminopimelate containing)|g__Eggerthella.s__Eggerthella_lenta	0	5.19e-06	0	6.44e-06	1.26e-05	0	8.08e-06	7.9e-06	0	0	0	0	0	0	0	0	0	0	0	0	0	0	0	0	0	0	0	0	0	0	0	0
PWY-7953: UDP-N-acetylmuramoyl-pentapeptide biosynthesis III (meso-diaminopimelate containing)|g__Parabacteroides.s__Parabacteroides_distasonis	0	0	0	0	0	0	0	0	0	0	0	0	9.11e-06	0	2.26e-05	5.04e-06	6.77e-06	0	0	0	0	0	0	0	0	0	0	0	0	0	0	0
PWY-7953: UDP-N-acetylmuramoyl-pentapeptide biosynthesis III (meso-diaminopimelate containing)|unclassified	0.000161853	0.000182876	0.000114701	0.000172034	0.000191674	0.000176418	0.000251595	0.000208395	0.000181451	0.000175375	0.000145863	0.000132148	0.000137135	0.000185721	0.000141468	0.000168153	0.000124804	0.000169249	0.00011878	0.000184635	0.00014349	0.000164021	0.000176494	0.000198477	0.000215098	0.00022595	0.000216961	0.000184905	0.000141329	0.000220268	0.000165791	0.00022933
PWY-7977: L-methionine biosynthesis IV	6.38e-05	5.83e-05	6.29e-05	4.53e-05	8.22e-05	4.56e-05	2.78e-05	3.91e-05	3.77e-05	9.17e-05	7.56e-05	8.83e-05	6.53e-05	8.22e-05	0.000107766	8.98e-05	9.08e-05	0.000102728	6.49e-05	6.09e-05	6.44e-05	5.3e-05	5.72e-05	9.91e-05	5.96e-05	5.73e-05	5.93e-05	6.11e-05	6.59e-05	3.81e-05	2.97e-05	2.65e-05
PWY-7977: L-methionine biosynthesis IV|g__Alistipes.s__Alistipes_indistinctus	0	0	0	0	0	0	0	0	0	0	0	0	0	0	0	4.17e-06	1.76e-06	7.42e-06	0	0	0	0	0	0	0	0	0	0	0	0	0	0
PWY-7977: L-methionine biosynthesis IV|g__Alistipes.s__Alistipes_shahii	0	0	0	0	0	0	0	0	0	0	0	0	5.27e-06	0	4.74e-06	8.68e-06	1.85e-06	0	0	0	0	0	0	0	0	3.89e-06	0	0	7.08e-06	0	0	0
PWY-7977: L-methionine biosynthesis IV|g__Bacteroides.s__Bacteroides_ovatus	0	0	0	0	0	0	0	0	0	0	0	0	0	0	0	0	4.72e-06	0	0	0	0	0	0	0	0	0	0	0	0	0	0	0
PWY-7977: L-methionine biosynthesis IV|g__Butyricimonas.s__Butyricimonas_synergistica	0	0	0	0	0	0	0	0	0	0	0	0	0	0	0	6.47e-06	2.34e-06	0	0	0	0	0	0	0	0	0	0	0	0	0	0	0
PWY-7977: L-methionine biosynthesis IV|g__Klebsiella.s__Klebsiella_pneumoniae	0	0	0	0	0	0	0	0	0	0	0	1.61e-05	0	0	0	0	0	0	0	0	0	0	0	0	0	0	0	0	0	0	0	0
PWY-7977: L-methionine biosynthesis IV|g__Parabacteroides.s__Parabacteroides_distasonis	0	0	0	0	0	0	0	0	0	0	0	0	1.62e-05	0	2.41e-05	5.06e-06	8.41e-06	2.78e-06	0	0	0	0	0	0	0	0	0	0	0	0	0	0
PWY-7977: L-methionine biosynthesis IV|g__Photobacterium.s__Photobacterium_damselae	0	0	0	0	0	0	0	0	0	0	0	0	0	2.61e-06	0	0	0	0	0	0	4.63e-06	0	0	0	0	0	0	0	0	0	0	0
PWY-7977: L-methionine biosynthesis IV|g__Shewanella.s__Shewanella_algae	0	0	0	0	0	0	0	0	0	0	0	0	0	6.44e-06	3.59e-06	0	2.48e-06	0	0	0	0	0	0	0	0	0	0	0	0	0	0	0
PWY-7977: L-methionine biosynthesis IV|g__Vibrio.s__Vibrio_alginolyticus	0	0	0	0	0	0	0	0	0	0	0	0	0	1.2e-05	0	0	0	0	0	0	0	0	0	0	0	0	0	0	0	0	0	0
PWY-7977: L-methionine biosynthesis IV|g__Vibrio.s__Vibrio_antiquarius	0	0	0	0	0	0	0	0	0	0	0	0	0	4.07e-06	0	0	0	0	0	0	0	0	0	0	0	0	0	0	0	0	0	0
PWY-7977: L-methionine biosynthesis IV|unclassified	6.38e-05	5.83e-05	6.25e-05	3.9e-05	8.17e-05	4.56e-05	2.78e-05	3.9e-05	3.76e-05	9.17e-05	6.72e-05	5.56e-05	3.32e-05	4.3e-05	6.59e-05	4.89e-05	6.15e-05	8.19e-05	5.85e-05	5.51e-05	5.84e-05	4.88e-05	5.7e-05	9.88e-05	5.93e-05	4.91e-05	5.93e-05	6.11e-05	4.37e-05	3.28e-05	2.96e-05	2.65e-05
PWY-7992: superpathway of menaquinol-8 biosynthesis III	0	0	0	0	0	0	0	0	0	0	0	0	0	0	2.11e-05	1.21e-05	2.12e-05	0	0	0	0	0	0	0	0	0	0	0	0	0	0	0
PWY-8004: Entner-Doudoroff pathway I	0	0	0	6.69e-06	0	0	0	7.67e-06	5.91e-06	0	1.67e-05	0	5.02e-05	2.84e-05	6.56e-05	2.69e-05	4.39e-05	2.89e-05	0	0	1e-05	0	4.1e-06	0	0	0	0	0	0	0	1.58e-05	0
PWY-8004: Entner-Doudoroff pathway I|g__Parabacteroides.s__Parabacteroides_distasonis	0	0	0	0	0	0	0	0	0	0	0	0	1.47e-05	0	2.19e-05	4.28e-06	6.8e-06	0	0	0	0	0	0	0	0	0	0	0	0	0	0	0
PWY-8004: Entner-Doudoroff pathway I|unclassified	0	0	0	0	0	0	0	0	0	0	0	0	7.75e-06	0	2.34e-05	0	2.98e-06	8.02e-06	0	0	0	0	3.68e-06	0	0	0	0	0	0	0	1.51e-05	0
PWY-8073: lipid IVA biosynthesis (P. putida)	0	0	0	0	0	0	0	0	0	0	6.45e-06	0	2.04e-05	3.71e-05	1.35e-05	4.69e-06	1.41e-05	0	0	0	6.46e-06	0	4.1e-06	5.85e-06	4e-06	0	0	0	0	0	1.2e-05	0
PWY-8073: lipid IVA biosynthesis (P. putida)|g__Vibrio.s__Vibrio_alginolyticus	0	0	0	0	0	0	0	0	0	0	0	0	0	1.38e-05	0	0	0	0	0	0	0	0	0	0	0	0	0	0	0	0	0	0
PWY-8073: lipid IVA biosynthesis (P. putida)|unclassified	0	0	0	0	0	0	0	0	0	0	5.89e-06	0	6.92e-06	0	4.74e-06	0	0	0	0	0	6.11e-06	0	3.96e-06	0	3.65e-06	0	0	0	0	0	0	0
PWY-8131: 5'-deoxyadenosine degradation II	2.91e-05	0	0	0	6.75e-06	7.86e-06	9.22e-06	6.97e-06	9.7e-06	6.76e-06	4.86e-06	1.24e-05	3.9e-06	4.35e-06	0	1.57e-05	7.79e-06	3.13e-06	0	6.38e-06	8.22e-06	6.44e-06	1.13e-05	1.38e-05	6.19e-06	9.88e-06	6.9e-06	0	7.02e-06	8.82e-06	0	1.08e-05
PWY-8131: 5'-deoxyadenosine degradation II|unclassified	2.9e-05	0	0	0	6.02e-06	6.84e-06	9.14e-06	6.3e-06	9.69e-06	6.75e-06	4.8e-06	1.12e-05	3.79e-06	4.34e-06	0	1.42e-05	7.43e-06	3.13e-06	0	6.38e-06	8.22e-06	6.44e-06	1.13e-05	1.28e-05	6.19e-06	9.83e-06	6.59e-06	0	7.02e-06	8.82e-06	0	1.08e-05
PWY-8178: pentose phosphate pathway (non-oxidative branch) II	0.000206017	0.000214381	0.000150907	0.000231309	0.000222261	0.000223423	0.000229512	0.000247837	0.000234857	0.00026963	0.000201098	0.000206728	0.000155469	0.000214429	0.00017347	0.000209713	0.000182943	0.000190442	0.000212565	0.000254265	0.000211014	0.000209208	0.000211312	0.000214248	0.000207573	0.000228126	0.000264722	0.000237294	0.00022842	0.000217946	0.00020631	0.000275462
PWY-8178: pentose phosphate pathway (non-oxidative branch) II|g__Parabacteroides.s__Parabacteroides_distasonis	0	0	0	0	0	0	0	0	0	0	0	0	1.54e-05	0	2.22e-05	0	9.89e-06	4.06e-06	0	0	0	0	0	0	0	0	0	0	0	0	0	0
PWY-8178: pentose phosphate pathway (non-oxidative branch) II|unclassified	0.000204959	0.000212944	0.000145405	0.000225945	0.000218983	0.000219958	0.000226189	0.000245352	0.000228143	0.000260479	0.000178204	0.000190887	0.00013812	0.000201215	0.000151592	0.000193163	0.000157368	0.000181237	0.000206972	0.00025049	0.000208101	0.000209208	0.000210645	0.000211614	0.000207573	0.000218603	0.000261433	0.000237294	0.000218997	0.000217946	0.000194855	0.000275462
PWY-8187: L-arginine degradation XIII (reductive Stickland reaction)	6.65e-05	3.09e-05	3.95e-05	4.18e-05	8.04e-05	3.11e-05	6.91e-05	5.14e-05	5.75e-05	3.95e-05	3.24e-05	1.72e-05	3.95e-05	9.41e-05	4.56e-05	6.22e-05	3.79e-05	1.62e-05	2.92e-05	2.63e-05	2.17e-05	8.81e-06	9.09e-05	4.45e-05	5.12e-05	4.8e-05	6.47e-05	5.72e-05	8.72e-05	6.66e-05	4.55e-05	7.67e-05
PWY-8187: L-arginine degradation XIII (reductive Stickland reaction)|g__Butyricimonas.s__Butyricimonas_synergistica	0	0	0	0	0	0	0	0	0	0	0	0	0	0	0	4.09e-06	0	0	0	0	0	0	0	0	0	0	0	0	0	0	0	0
PWY-8187: L-arginine degradation XIII (reductive Stickland reaction)|g__Clostridium.s__Clostridium_perfringens	0	0	0	0	0	0	0	0	0	6.03e-06	0	0	0	0	0	0	0	0	0	0	0	0	0	0	0	0	0	0	0	0	0	0
PWY-8187: L-arginine degradation XIII (reductive Stickland reaction)|g__Eggerthella.s__Eggerthella_lenta	0	0	0	6.07e-06	9.24e-06	0	7.02e-06	8.17e-06	0	0	0	0	0	0	0	3.16e-06	0	0	0	0	0	0	0	0	0	0	0	0	0	0	0	0
PWY-8187: L-arginine degradation XIII (reductive Stickland reaction)|g__Vibrio.s__Vibrio_alginolyticus	0	0	0	0	0	0	0	0	0	0	0	0	0	1.15e-05	0	0	0	0	0	0	0	0	0	0	0	0	0	0	0	0	0	0
PWY-8187: L-arginine degradation XIII (reductive Stickland reaction)|unclassified	6.65e-05	2.52e-05	0	1.91e-05	2.43e-05	5.48e-06	4.18e-05	3.6e-05	3.03e-05	2.42e-05	2.58e-05	1.72e-05	9.53e-06	5.04e-05	4.42e-05	4.45e-05	2.91e-05	1.61e-05	2.4e-05	2.63e-05	2.16e-05	8.81e-06	9e-05	3.77e-05	5.12e-05	4.08e-05	6.46e-05	5.72e-05	8.6e-05	6.66e-05	4.48e-05	7.67e-05
PWY-8190: L-glutamate degradation XI (reductive Stickland reaction)	0	0	0	0	0	0	0	0	0	0	2.15e-06	0	0	0	0	0	0	0	0	0	0	0	0	0	0	0	0	0	0	0	0	0
PWY-821: superpathway of sulfur amino acid biosynthesis (Saccharomyces cerevisiae)	0	4.27e-06	0	0	0	0	0	0	0	1.99e-05	1.88e-05	0	1.76e-05	5.34e-05	2.57e-05	0	0	1.45e-05	9.42e-06	0	1.83e-05	0	0	7.36e-06	0	0	0	2.45e-05	0	0	0	0
PWY-821: superpathway of sulfur amino acid biosynthesis (Saccharomyces cerevisiae)|unclassified	0	4.27e-06	0	0	0	0	0	0	0	1.99e-05	1.41e-05	0	1.38e-05	0	1.4e-05	0	0	1.25e-05	8.22e-06	0	1.12e-05	0	0	7.35e-06	0	0	0	2.45e-05	0	0	0	0
PWY-841: superpathway of purine nucleotides de novo biosynthesis I	0.000147199	0.000164274	0.000197834	0.000166029	0.000222064	0.000148138	0.000132708	0.000171382	0.000174067	0.000231469	0.00013663	0.000130132	0.00021461	0.000227652	0.000186284	0.000179654	0.000214331	0.000166672	0.000156651	0.00012487	0.000167667	0.000203827	0.000180787	0.000224962	0.00013649	5.88e-05	0.000146215	0.000145096	0.000190635	0.000163699	0.000251243	0.00015081
PWY-841: superpathway of purine nucleotides de novo biosynthesis I|g__Eggerthella.s__Eggerthella_lenta	0	0	0	0	1.3e-05	0	0	0	0	0	0	0	0	0	0	0	0	0	0	0	0	0	0	0	0	0	0	0	0	0	0	0
PWY-841: superpathway of purine nucleotides de novo biosynthesis I|unclassified	0.000146893	0.000162325	0.000182516	0.000144945	0.000173426	0.000121237	8.16e-05	0.000152383	0.000134052	0.000226062	0.000122143	0.000115185	0.000171713	0.000198025	0.000141242	0.000133304	0.000178709	0.000153524	0.000154187	0.000124746	0.000164869	0.000203207	0.000179055	0.000217874	0.00013631	4.22e-05	0.000146113	0.000145091	0.000175596	0.000163354	0.000229913	0.00015081
PWY-I9: L-cysteine biosynthesis VI (from L-methionine)	1.52e-05	0	0	0	0	1.77e-05	0	2.84e-05	7.46e-06	0	1.68e-05	2.32e-05	2.61e-05	1.95e-05	2.1e-05	3.63e-05	9.93e-06	1.44e-05	0	2.47e-05	3.41e-05	1.36e-05	6.63e-06	3e-05	0	0	0	7.31e-06	2.09e-05	0	2.69e-05	0
PWY-I9: L-cysteine biosynthesis VI (from L-methionine)|unclassified	1.51e-05	0	0	0	0	1.77e-05	0	2.84e-05	7.25e-06	0	5.78e-06	2.32e-05	1.28e-05	0	6.71e-06	3.34e-05	0	9.49e-06	0	2.47e-05	2.1e-05	1.36e-05	6.63e-06	3e-05	0	0	0	7.31e-06	2.09e-05	0	5.41e-06	0
PWY0-1061: superpathway of L-alanine biosynthesis	2.76e-05	4.67e-05	0	1.45e-05	4.72e-05	3.99e-05	5.4e-05	4.25e-05	4.79e-05	0	4.94e-05	4.21e-05	2.48e-05	5.26e-05	2.9e-05	3.78e-05	3.19e-05	3.93e-05	4.19e-05	2.15e-05	4.01e-05	3.11e-05	3.62e-05	2.11e-05	1.88e-05	4.42e-05	0	3.83e-05	4e-05	4.07e-05	4.65e-05	2.69e-05
PWY0-1061: superpathway of L-alanine biosynthesis|g__Vibrio.s__Vibrio_alginolyticus	0	0	0	0	0	0	0	0	0	0	0	0	0	1.81e-05	0	0	0	0	0	0	0	0	0	0	0	0	0	0	0	0	0	0
PWY0-1061: superpathway of L-alanine biosynthesis|g__Vibrio.s__Vibrio_antiquarius	0	0	0	0	0	0	0	0	0	0	0	0	0	1.54e-06	0	0	0	0	0	0	0	0	0	0	0	0	0	0	0	0	0	0
PWY0-1061: superpathway of L-alanine biosynthesis|unclassified	2.76e-05	4.66e-05	0	1.44e-05	4.7e-05	3.98e-05	5.38e-05	4.24e-05	4.19e-05	0	3.92e-05	3.41e-05	2.45e-05	2.75e-05	2.86e-05	3.75e-05	3.1e-05	3.91e-05	4.17e-05	2.14e-05	3.14e-05	3.11e-05	3.62e-05	2.11e-05	1.88e-05	4.4e-05	0	3.83e-05	3.97e-05	4.07e-05	4.61e-05	2.69e-05
PWY0-1241: ADP-L-glycero-&beta;-D-manno-heptose biosynthesis	0	8.3e-06	1.23e-05	0	0	0	6.08e-06	0	0	0	2.68e-05	7.28e-06	1.22e-05	4.91e-05	6.57e-06	1.11e-05	3.57e-05	1.78e-05	0	0	1.31e-05	0	5.34e-06	3.36e-06	0	1.92e-05	0	0	0	0	0	0
PWY0-1241: ADP-L-glycero-&beta;-D-manno-heptose biosynthesis|g__Akkermansia.s__Akkermansia_muciniphila	0	0	0	0	0	0	0	0	0	0	0	0	0	0	0	0	6.17e-06	0	0	0	0	0	0	0	0	0	0	0	0	0	0	0
PWY0-1241: ADP-L-glycero-&beta;-D-manno-heptose biosynthesis|g__Klebsiella.s__Klebsiella_pneumoniae	0	0	0	0	0	0	0	0	0	0	4.49e-06	1.76e-06	0	0	0	0	0	0	0	0	0	0	0	0	0	0	0	0	0	0	0	0
PWY0-1241: ADP-L-glycero-&beta;-D-manno-heptose biosynthesis|g__Shewanella.s__Shewanella_algae	0	0	0	0	0	0	0	0	0	0	0	0	0	4.54e-06	0	0	0	0	0	0	0	0	0	0	0	0	0	0	0	0	0	0
PWY0-1241: ADP-L-glycero-&beta;-D-manno-heptose biosynthesis|g__Vibrio.s__Vibrio_alginolyticus	0	0	0	0	0	0	0	0	0	0	0	0	0	3.12e-05	0	0	0	0	0	0	0	0	0	0	0	0	0	0	0	0	0	0
PWY0-1241: ADP-L-glycero-&beta;-D-manno-heptose biosynthesis|unclassified	0	6.18e-06	1.23e-05	0	0	0	6.08e-06	0	0	0	0	0	1.18e-05	0	6.49e-06	3.81e-06	7.64e-06	1.21e-05	0	0	0	0	0	3.36e-06	0	0	0	0	0	0	0	0
PWY0-1261: anhydromuropeptides recycling I	0	0	0	0	0	0	0	0	8.52e-06	0	1.19e-05	0	9.31e-06	4.6e-05	8.18e-06	5.08e-06	1.36e-06	0	0	0	1.64e-05	0	0	0	0	0	0	0	0	0	0	0
PWY0-1261: anhydromuropeptides recycling I|unclassified	0	0	0	0	0	0	0	0	8.49e-06	0	0	0	0	0	0	0	0	0	0	0	0	0	0	0	0	0	0	0	0	0	0	0
PWY0-1296: purine ribonucleosides degradation	0.000393547	0.000387334	0.000231385	0.000401365	0.000478966	0.000438834	0.000493183	0.000487939	0.000516247	0.000448417	0.000329819	0.000387939	0.000207065	0.00043938	0.0002347	0.000314034	0.0001646	0.000253066	0.000361498	0.000528977	0.000368223	0.000323534	0.000424253	0.000439009	0.000462302	0.000453154	0.000508855	0.000469035	0.000426263	0.000468132	0.000340806	0.000547976
PWY0-1296: purine ribonucleosides degradation|g__Clostridium.s__Clostridium_perfringens	0	0	0	0	0	0	0	0	0	8.32e-06	0	0	0	0	0	0	0	0	0	0	0	0	0	0	0	0	0	0	0	0	0	0
PWY0-1296: purine ribonucleosides degradation|g__Klebsiella.s__Klebsiella_pneumoniae	0	0	0	0	0	0	0	0	0	0	0	2.57e-06	0	0	0	0	0	0	0	0	0	0	0	0	0	0	0	0	0	0	0	0
PWY0-1296: purine ribonucleosides degradation|g__Shewanella.s__Shewanella_algae	0	0	0	0	0	0	0	0	0	0	0	0	0	8.64e-06	4.39e-06	0	0	0	0	0	0	0	0	0	0	0	0	0	0	0	0	0
PWY0-1296: purine ribonucleosides degradation|g__Vibrio.s__Vibrio_alginolyticus	0	0	0	0	0	0	0	0	0	0	0	0	0	3.19e-05	0	0	0	0	0	0	0	0	0	0	0	0	0	0	0	0	0	0
PWY0-1296: purine ribonucleosides degradation|g__Vibrio.s__Vibrio_antiquarius	0	0	0	0	0	0	0	0	0	0	0	0	0	2.17e-06	0	0	0	0	0	0	0	0	0	0	0	0	0	0	0	0	0	0
PWY0-1296: purine ribonucleosides degradation|unclassified	0.000393547	0.000385442	0.000231385	0.000396256	0.000467799	0.000434378	0.000493183	0.000481497	0.000510764	0.000435018	0.00032387	0.000382908	0.00019939	0.00037793	0.000218389	0.000300268	0.000157373	0.000242989	0.000356138	0.000526379	0.000362122	0.000321806	0.000424253	0.000433886	0.000462302	0.000442652	0.000508855	0.000469035	0.000416869	0.000465978	0.000338818	0.000547976
PWY0-1297: superpathway of purine deoxyribonucleosides degradation	3.06e-05	4.61e-05	0	1.1e-05	1.63e-05	2.51e-05	1.88e-05	4.5e-05	7.4e-05	5.04e-05	3.21e-05	3.22e-05	4.27e-05	0.000158423	6.67e-05	4.55e-05	3.63e-05	4.7e-05	5.46e-05	2.75e-05	4.35e-05	2.27e-05	0.000112665	7.47e-05	1.15e-05	4.4e-05	4.21e-05	0.000100992	0.000103164	6.15e-05	3.68e-05	4.66e-05
PWY0-1297: superpathway of purine deoxyribonucleosides degradation|g__Klebsiella.s__Klebsiella_pneumoniae	0	0	0	0	0	0	0	0	0	0	0	1.31e-06	0	0	0	0	0	0	0	0	0	0	0	0	0	0	0	0	0	0	0	0
PWY0-1297: superpathway of purine deoxyribonucleosides degradation|g__Shewanella.s__Shewanella_algae	0	0	0	0	0	0	0	0	0	0	0	0	0	0	2.94e-06	0	0	0	0	0	0	0	0	0	0	0	0	0	0	0	0	0
PWY0-1297: superpathway of purine deoxyribonucleosides degradation|g__Vibrio.s__Vibrio_alginolyticus	0	0	0	0	0	0	0	0	0	0	0	0	0	1.78e-05	0	0	0	0	0	0	0	0	0	0	0	0	0	0	0	0	0	0
PWY0-1297: superpathway of purine deoxyribonucleosides degradation|unclassified	3.06e-05	4.6e-05	0	1.1e-05	1.63e-05	2.51e-05	1.88e-05	4.49e-05	7.39e-05	5.02e-05	2.61e-05	3.22e-05	4.22e-05	9.87e-05	5.36e-05	4.51e-05	3.56e-05	4.66e-05	5.46e-05	2.75e-05	4.34e-05	2.26e-05	0.000105856	7.45e-05	1.15e-05	4.39e-05	4.21e-05	0.000100992	0.00010258	6.14e-05	3.67e-05	4.66e-05
PWY0-1298: superpathway of pyrimidine deoxyribonucleosides degradation	6.19e-05	6.63e-05	4.45e-05	6.25e-05	6.99e-05	6.37e-05	8.36e-05	3.91e-05	8.3e-05	9.23e-05	7.71e-05	4.59e-05	5.8e-05	7.32e-05	3.19e-05	5.99e-05	3.55e-05	3.64e-05	2.32e-05	4.99e-05	7.38e-05	6.12e-05	7.38e-05	7.94e-05	7.56e-05	6.22e-05	0.000104129	6.66e-05	4.4e-05	8e-05	5.45e-05	0.000102221
PWY0-1298: superpathway of pyrimidine deoxyribonucleosides degradation|g__Klebsiella.s__Klebsiella_pneumoniae	0	0	0	0	0	0	0	0	0	0	1.75e-06	1.23e-06	0	0	0	0	0	0	0	0	0	0	0	0	0	0	0	0	0	0	0	0
PWY0-1298: superpathway of pyrimidine deoxyribonucleosides degradation|unclassified	4.27e-05	6.57e-05	4.42e-05	6.22e-05	6.98e-05	6.37e-05	8.36e-05	3.91e-05	7.4e-05	7.77e-05	5.81e-05	4.4e-05	3.74e-05	6.89e-05	2.93e-05	5.84e-05	2.82e-05	3.6e-05	2.32e-05	4.98e-05	7.07e-05	6.11e-05	7.35e-05	7.85e-05	6.61e-05	6.19e-05	0.000104129	6.66e-05	4.36e-05	7.94e-05	5.44e-05	0.000102221
PWY0-1319: CDP-diacylglycerol biosynthesis II	0.000127966	0.000184324	9.53e-05	0.000186625	0.000216698	0.000187793	0.000238756	0.000232902	0.000182609	0.000142237	0.00020219	0.000129628	0.000121114	0.000224367	0.000142586	0.000178994	0.000117068	0.000159081	8.78e-05	0.000193259	0.000130928	0.000163642	0.000173424	0.000184245	0.000193575	0.000216316	0.000197093	0.000135307	0.000142522	0.000182957	0.000130512	0.000202043
PWY0-1319: CDP-diacylglycerol biosynthesis II|g__Alistipes.s__Alistipes_indistinctus	0	0	0	0	0	0	0	0	0	0	0	0	0	0	0	7.12e-06	0	5.91e-06	0	0	0	0	0	0	0	0	0	0	0	0	0	0
PWY0-1319: CDP-diacylglycerol biosynthesis II|g__Bacteroides.s__Bacteroides_ovatus	0	0	0	0	0	0	0	0	0	0	0	0	0	0	0	0	7.5e-06	0	0	0	0	0	0	0	0	0	0	0	0	0	0	0
PWY0-1319: CDP-diacylglycerol biosynthesis II|g__Parabacteroides.s__Parabacteroides_distasonis	0	0	0	0	0	0	0	0	0	0	0	0	8.41e-06	0	2.21e-05	0	4.39e-06	3.4e-06	0	0	0	0	0	0	0	0	0	0	0	0	0	0
PWY0-1319: CDP-diacylglycerol biosynthesis II|g__Shewanella.s__Shewanella_algae	0	0	0	0	0	0	0	0	0	0	0	0	0	5.44e-06	0	0	0	0	0	0	0	0	0	0	0	0	0	0	0	0	0	0
PWY0-1319: CDP-diacylglycerol biosynthesis II|g__Vibrio.s__Vibrio_alginolyticus	0	0	0	0	0	0	0	0	0	0	0	0	0	2.47e-05	0	0	0	0	0	0	0	0	0	0	0	0	0	0	0	0	0	0
PWY0-1319: CDP-diacylglycerol biosynthesis II|g__Vibrio.s__Vibrio_antiquarius	0	0	0	0	0	0	0	0	0	0	0	0	0	3.95e-06	0	0	0	0	0	0	0	0	0	0	0	0	0	0	0	0	0	0
PWY0-1319: CDP-diacylglycerol biosynthesis II|unclassified	0.00012095	0.000170969	9.5e-05	0.000159681	0.000188279	0.000176859	0.000218546	0.000217778	0.000158913	0.000141885	0.000179187	0.00012895	0.0001092	0.000181299	0.000110107	0.000148087	9.78e-05	0.000144443	7.02e-05	0.000179807	0.000124606	0.000157088	0.000169428	0.000184245	0.000193575	0.000198829	0.000197093	0.000135307	0.00012781	0.000180613	0.000130044	0.000202043
PWY0-1338: polymyxin resistance	0	0	0	0	0	0	0	0	0	0	0	1.45e-06	0	0	0	0	0	0	7.19e-06	0	0	0	0	0	0	0	0	0	0	0	0	0
PWY0-1338: polymyxin resistance|unclassified	0	0	0	0	0	0	0	0	0	0	0	1.38e-06	0	0	0	0	0	0	0	0	0	0	0	0	0	0	0	0	0	0	0	0
PWY0-1415: superpathway of heme b biosynthesis from uroporphyrinogen-III	0	0	0	0	0	0	0	0	0	0	6.8e-06	0	0	9.71e-06	4.68e-06	0	0	6.26e-06	0	0	6.4e-06	0	0	0	4.25e-06	0	0	0	0	0	0	0
PWY0-1415: superpathway of heme b biosynthesis from uroporphyrinogen-III|g__Shewanella.s__Shewanella_algae	0	0	0	0	0	0	0	0	0	0	0	0	0	5.1e-06	0	0	0	0	0	0	0	0	0	0	0	0	0	0	0	0	0	0
PWY0-1415: superpathway of heme b biosynthesis from uroporphyrinogen-III|unclassified	0	0	0	0	0	0	0	0	0	0	0	0	0	0	3.71e-06	0	0	0	0	0	0	0	0	0	4.25e-06	0	0	0	0	0	0	0
PWY0-1477: ethanolamine utilization	2.82e-05	1.28e-05	9.83e-06	9.07e-06	2.13e-05	8.95e-06	2.37e-05	0	3.26e-05	2e-05	2.92e-05	5.94e-05	2.47e-05	3.22e-05	2.81e-05	2.52e-05	2.08e-05	2.62e-05	6.81e-06	0	1.96e-05	1.35e-05	3.78e-05	6.89e-06	7.27e-06	2.36e-05	1.58e-05	5.25e-05	3.63e-05	3.77e-05	2.6e-05	3.11e-05
PWY0-1477: ethanolamine utilization|g__Escherichia.s__Escherichia_coli	0	0	0	0	0	0	0	0	0	0	1.52e-06	0	0	0	0	0	0	0	0	0	0	0	0	0	0	0	0	0	0	0	0	0
PWY0-1477: ethanolamine utilization|g__Klebsiella.s__Klebsiella_pneumoniae	0	0	0	0	0	0	0	0	7.65e-06	0	2.97e-06	4.72e-06	0	0	7.34e-06	0	0	0	0	0	0	0	0	0	3.04e-06	0	0	0	0	0	0	0
PWY0-1477: ethanolamine utilization|g__Vibrio.s__Vibrio_alginolyticus	0	0	0	0	0	0	0	0	0	0	0	0	0	7.55e-06	0	0	0	0	0	0	0	0	0	0	0	0	0	0	0	0	0	0
PWY0-1477: ethanolamine utilization|g__Vibrio.s__Vibrio_antiquarius	0	0	0	0	0	0	0	0	0	0	0	0	0	2.22e-06	0	0	0	0	0	0	0	0	0	0	0	0	0	0	0	0	0	0
PWY0-1477: ethanolamine utilization|unclassified	2.82e-05	1.28e-05	9.75e-06	9.07e-06	2.13e-05	8.95e-06	2.37e-05	0	1.68e-05	1.77e-05	1.86e-05	5.13e-05	2.47e-05	1.34e-05	2.03e-05	2.52e-05	2.07e-05	2.62e-05	6.81e-06	0	1.91e-05	1.35e-05	3.75e-05	6.89e-06	7.24e-06	2.36e-05	1.58e-05	5.25e-05	3.63e-05	3.77e-05	2.46e-05	3.11e-05
PWY0-1479: tRNA processing	1.98e-05	0	0	0	9.87e-06	0	0	0	1.84e-05	5.39e-06	0	2.44e-05	2.78e-05	7.35e-05	1.87e-05	1.83e-05	1.29e-05	2.02e-05	1.4e-05	1.25e-05	0	0	0	9.48e-06	0	0	0	0	0	0	0	0
PWY0-1479: tRNA processing|g__Shewanella.s__Shewanella_algae	0	0	0	0	0	0	0	0	0	0	0	0	0	0	2.87e-06	0	0	0	0	0	0	0	0	0	0	0	0	0	0	0	0	0
PWY0-1479: tRNA processing|g__Vibrio.s__Vibrio_alginolyticus	0	0	0	0	0	0	0	0	0	0	0	0	0	2.92e-05	0	0	0	0	0	0	0	0	0	0	0	0	0	0	0	0	0	0
PWY0-1479: tRNA processing|g__Vibrio.s__Vibrio_antiquarius	0	0	0	0	0	0	0	0	0	0	0	0	0	3.85e-06	0	0	0	0	0	0	0	0	0	0	0	0	0	0	0	0	0	0
PWY0-1479: tRNA processing|unclassified	1.98e-05	0	0	0	9.86e-06	0	0	0	1.84e-05	5.37e-06	0	1.13e-05	2.77e-05	0	0	1.82e-05	6.54e-06	2.02e-05	0	1.25e-05	0	0	0	9.47e-06	0	0	0	0	0	0	0	0
PWY0-1586: peptidoglycan maturation (meso-diaminopimelate containing)	0.000118607	0.000214898	0.000100748	0.000205011	0.000149366	0.000112849	0.000143695	0.000202422	0.000227968	0.000156602	0.000161621	0.000214444	0.00015717	0.000322786	0.000178766	0.000201039	0.000108819	0.000133224	0.000145275	0.000174659	0.000191529	0.000144733	0.000244047	0.000175593	0.000122602	0.000176189	0.000193349	0.000168787	0.000202052	0.000181821	0.000118922	0.000158721
PWY0-1586: peptidoglycan maturation (meso-diaminopimelate containing)|g__Bacteroides.s__Bacteroides_ovatus	0	0	0	0	0	0	0	0	0	0	0	0	0	2.57e-06	3.1e-06	4.52e-06	5.82e-06	0	0	0	0	0	0	0	0	0	0	0	0	0	0	0
PWY0-1586: peptidoglycan maturation (meso-diaminopimelate containing)|g__Eggerthella.s__Eggerthella_lenta	0	7.42e-06	0	8.63e-06	1.35e-05	8.57e-06	8.9e-06	1.06e-05	7.19e-06	0	0	0	0	0	0	3.6e-06	3.64e-06	0	3.99e-06	0	0	0	0	0	0	0	0	0	0	0	0	0
PWY0-1586: peptidoglycan maturation (meso-diaminopimelate containing)|g__Enterobacter.s__Enterobacter_cloacae_complex	0	0	0	0	0	0	0	0	0	0	9.5e-07	0	0	0	0	0	0	0	0	0	0	0	0	0	0	0	0	0	0	0	0	0
PWY0-1586: peptidoglycan maturation (meso-diaminopimelate containing)|g__Klebsiella.s__Klebsiella_pneumoniae	0	0	0	0	0	0	0	0	8.99e-06	0	1.96e-06	1.91e-05	0	0	3.72e-06	0	0	0	0	0	0	0	1.13e-05	0	0	0	0	0	0	0	0	0
PWY0-1586: peptidoglycan maturation (meso-diaminopimelate containing)|g__Klebsiella.s__Klebsiella_quasipneumoniae	0	0	0	0	0	0	0	0	0	0	0	3.2e-06	0	0	0	0	0	0	0	0	0	0	0	0	0	0	0	0	0	0	0	0
PWY0-1586: peptidoglycan maturation (meso-diaminopimelate containing)|g__Photobacterium.s__Photobacterium_damselae	0	0	0	0	0	0	0	0	0	0	0	0	0	2.18e-05	0	0	0	0	0	0	9.37e-06	0	0	0	0	0	0	0	0	0	0	0
PWY0-1586: peptidoglycan maturation (meso-diaminopimelate containing)|g__Salmonella.s__Salmonella_enterica	0	0	0	0	0	0	0	0	0	0	1.53e-06	0	0	0	0	0	0	6.07e-06	0	0	0	0	0	0	0	0	0	0	0	0	0	0
PWY0-1586: peptidoglycan maturation (meso-diaminopimelate containing)|g__Shewanella.s__Shewanella_algae	0	0	0	0	0	0	0	0	0	0	0	0	0	2.76e-05	1.25e-05	0	3.37e-06	0	0	0	0	0	0	0	0	0	0	0	0	0	0	0
PWY0-1586: peptidoglycan maturation (meso-diaminopimelate containing)|g__Vibrio.s__Vibrio_alginolyticus	0	0	0	0	0	0	0	0	0	0	0	0	0	6.35e-05	0	0	0	0	0	0	0	0	0	0	0	0	0	0	0	0	0	0
PWY0-1586: peptidoglycan maturation (meso-diaminopimelate containing)|g__Vibrio.s__Vibrio_antiquarius	0	0	0	0	0	0	0	0	0	0	0	0	0	2.66e-06	0	0	0	0	0	0	0	0	0	0	0	0	0	0	0	0	0	0
PWY0-1586: peptidoglycan maturation (meso-diaminopimelate containing)|unclassified	0.000110268	0.000206804	9.89e-05	0.000190516	0.000134987	0.000103791	0.00013362	0.000191111	0.00020807	0.000154919	0.000143384	0.000191368	0.000137843	0.000200524	0.000148317	0.000184374	9.18e-05	0.000124588	0.000141162	0.000170847	0.000172858	0.000144733	0.000232716	0.000172671	0.000121103	0.000172628	0.000193349	0.000168787	0.000187909	0.000178524	0.00011603	0.000158721
PWY0-162: superpathway of pyrimidine ribonucleotides de novo biosynthesis	4.59e-05	4.22e-05	5.8e-05	2.63e-05	2.29e-05	4.94e-05	2.07e-05	1.35e-05	0	3.11e-05	5.39e-05	5.05e-05	9.6e-05	9.73e-05	7.16e-05	7.66e-05	8.23e-05	6.16e-05	3.05e-05	9.86e-06	0	3.97e-05	2.4e-05	7.54e-06	2.91e-05	3.11e-05	1.66e-05	2.12e-05	4.43e-05	2.21e-05	5.38e-05	4.93e-05
PWY0-162: superpathway of pyrimidine ribonucleotides de novo biosynthesis|unclassified	4.57e-05	4.2e-05	5.74e-05	2.6e-05	2.25e-05	4.73e-05	1.95e-05	1.34e-05	0	3.1e-05	1.97e-05	4.9e-05	8.94e-05	5.2e-05	6.69e-05	6.05e-05	7.43e-05	3.97e-05	1.99e-05	9.86e-06	0	3.97e-05	1.89e-05	7.54e-06	2.91e-05	2.66e-05	1.66e-05	2.12e-05	1.4e-05	2.2e-05	5.33e-05	4.93e-05
PWY0-166: superpathway of pyrimidine deoxyribonucleotides de novo biosynthesis (E. coli)	0	0	0	0	0	0	0	0	0	0	1.79e-05	0	4.59e-05	0	0	0	0	0	0	5.69e-06	0	0	1.1e-05	2.78e-05	0	0	0	0	0	0	0	0
PWY0-166: superpathway of pyrimidine deoxyribonucleotides de novo biosynthesis (E. coli)|unclassified	0	0	0	0	0	0	0	0	0	0	0	0	0	0	0	0	0	0	0	5.69e-06	0	0	1.1e-05	0	0	0	0	0	0	0	0	0
PWY0-301: L-ascorbate degradation I (bacterial, anaerobic)	0	0	0	0	0	0	0	0	0	0	7.75e-06	1.85e-05	0	0	0	0	0	7.21e-06	5.35e-06	0	0	0	0	0	0	0	0	0	0	0	0	0
PWY0-301: L-ascorbate degradation I (bacterial, anaerobic)|g__Klebsiella.s__Klebsiella_pneumoniae	0	0	0	0	0	0	0	0	0	0	2.46e-06	8.22e-06	0	0	0	0	0	0	0	0	0	0	0	0	0	0	0	0	0	0	0	0
PWY0-42: 2-methylcitrate cycle I	0	0	0	0	0	0	0	0	0	0	0	0	3.75e-06	0	0	0	0	0	0	0	0	0	0	0	0	0	0	0	0	0	0	0
PWY0-781: aspartate superpathway	0	0	0	0	0	0	0	0	0	0	1.57e-05	0	0	0	0	0	0	9.2e-06	0	0	0	0	0	0	0	0	0	0	0	0	0	0
PWY0-845: superpathway of pyridoxal 5'-phosphate biosynthesis and salvage	0	0	0	0	0	2.25e-05	0	0	0	7.57e-06	4.47e-05	1.69e-05	4.42e-05	3.33e-05	4.98e-05	3.73e-05	7.17e-05	5.26e-05	8.07e-06	0	2.28e-05	2.97e-05	3.7e-05	1.84e-05	0	2.25e-05	0	0	0	1.17e-05	0	0
PWY0-845: superpathway of pyridoxal 5'-phosphate biosynthesis and salvage|g__Bacteroides.s__Bacteroides_ovatus	0	0	0	0	0	0	0	0	0	0	0	0	0	0	0	0	5.12e-06	0	0	0	0	0	0	0	0	0	0	0	0	0	0	0
PWY0-845: superpathway of pyridoxal 5'-phosphate biosynthesis and salvage|g__Vibrio.s__Vibrio_alginolyticus	0	0	0	0	0	0	0	0	0	0	0	0	0	1.49e-05	0	0	0	0	0	0	0	0	0	0	0	0	0	0	0	0	0	0
PWY0-845: superpathway of pyridoxal 5'-phosphate biosynthesis and salvage|unclassified	0	0	0	0	0	2.2e-05	0	0	0	7.56e-06	0	0	3.25e-05	9.94e-06	3.47e-05	3.08e-05	3.57e-05	4.11e-05	7.99e-06	0	7.32e-06	2.41e-05	2.85e-05	8.59e-06	0	0	0	0	0	0	0	0
PWY0-862: (5Z)-dodecenoate biosynthesis I	1.27e-05	2.04e-05	7.76e-05	3.68e-05	4.25e-06	7.3e-06	0	0	2.1e-05	2.06e-05	1.37e-05	9.24e-06	0	6.3e-05	0	0	6.46e-06	1.57e-05	7.9e-06	0	3.26e-05	0	2.85e-05	1.29e-05	1.29e-05	0	0	0	0	0	1.27e-05	0
PWY0-862: (5Z)-dodecenoate biosynthesis I|g__Klebsiella.s__Klebsiella_pneumoniae	7.71e-06	0	0	0	0	0	0	0	6.91e-06	0	0	4.77e-06	0	0	0	0	0	0	0	0	0	0	0	0	0	0	0	0	0	0	0	0
PWY0-862: (5Z)-dodecenoate biosynthesis I|g__Salmonella.s__Salmonella_enterica	0	0	0	0	0	0	0	0	0	0	0	0	0	0	0	0	0	3.5e-06	0	0	0	0	0	0	0	0	0	0	0	0	0	0
PWY0-862: (5Z)-dodecenoate biosynthesis I|g__Shewanella.s__Shewanella_algae	0	0	0	0	0	0	0	0	0	0	0	0	0	6.4e-06	0	0	0	0	0	0	0	0	0	0	0	0	0	0	0	0	0	0
PWY0-862: (5Z)-dodecenoate biosynthesis I|g__Vibrio.s__Vibrio_alginolyticus	0	0	0	0	0	0	0	0	0	0	0	0	0	2.84e-05	0	0	0	0	0	0	0	0	0	0	0	0	0	0	0	0	0	0
PWY0-862: (5Z)-dodecenoate biosynthesis I|unclassified	0	2.02e-05	7.22e-05	3.53e-05	0	6.8e-06	0	0	8.33e-06	1.57e-05	8.82e-06	0	0	0	0	0	2.37e-06	1.1e-05	0	0	1.49e-05	0	4.42e-06	5.73e-06	0	0	0	0	0	0	6.12e-06	0
PWY1ZNC-1: assimilatory sulfate reduction IV	0	6.65e-06	0	1.6e-05	0	8.69e-06	1.5e-05	9.62e-06	1.58e-05	4.27e-05	2.92e-05	1.64e-05	3.94e-05	6.23e-05	4.41e-05	3.16e-05	3.92e-05	3.56e-05	2.66e-05	1.72e-05	3.93e-05	3.15e-05	2.79e-05	4.78e-05	4.33e-06	0	0	2.83e-05	2.22e-05	3.91e-06	0	0
PWY1ZNC-1: assimilatory sulfate reduction IV|g__Vibrio.s__Vibrio_alginolyticus	0	0	0	0	0	0	0	0	0	0	0	0	0	2.1e-05	0	0	0	0	0	0	0	0	0	0	0	0	0	0	0	0	0	0
PWY1ZNC-1: assimilatory sulfate reduction IV|unclassified	0	6.65e-06	0	1.6e-05	0	8.69e-06	1.5e-05	9.62e-06	5.99e-06	4.27e-05	2.4e-05	0	1.44e-05	2.51e-05	2.34e-05	2.02e-05	3.55e-05	3.07e-05	2.59e-05	1.72e-05	3.78e-05	2.32e-05	2.79e-05	4.78e-05	0	0	0	2.83e-05	8.05e-06	3.91e-06	0	0
PWY3O-4107: NAD salvage pathway V (PNC V cycle)	7.92e-06	5.01e-06	0	0	0	0	0	0	0	0	0	0	0	1.17e-05	0	0	0	0	1.32e-05	6.88e-06	0	0	0	0	0	0	0	0	0	0	2.02e-05	7.99e-06
PWY3O-4107: NAD salvage pathway V (PNC V cycle)|unclassified	7.92e-06	5.01e-06	0	0	0	0	0	0	0	0	0	0	0	1.17e-05	0	0	0	0	0	6.88e-06	0	0	0	0	0	0	0	0	0	0	1.99e-05	7.99e-06
PWY490-3: nitrate reduction VI (assimilatory)	0	0	1.18e-05	0	0	0	0	0	0	0	0	0	0	0	0	0	0	0	0	0	0	0	0	0	0	0	0	0	0	0	0	0
PWY490-3: nitrate reduction VI (assimilatory)|unclassified	0	0	1.18e-05	0	0	0	0	0	0	0	0	0	0	0	0	0	0	0	0	0	0	0	0	0	0	0	0	0	0	0	0	0
PWY4FS-7: phosphatidylglycerol biosynthesis I (plastidic)	0	4.78e-06	1e-05	8.92e-06	1.27e-05	1.19e-05	0	1.37e-05	2.47e-05	7.86e-06	2.49e-05	8.31e-06	3.31e-05	7.96e-05	1.15e-05	8.51e-06	9.82e-06	1.88e-05	8.82e-06	7.42e-06	1.8e-05	0	8.81e-06	1.45e-05	1.01e-05	1.8e-05	5.14e-06	5.01e-06	3.57e-05	1.7e-05	2.31e-05	0
PWY4FS-7: phosphatidylglycerol biosynthesis I (plastidic)|g__Vibrio.s__Vibrio_alginolyticus	0	0	0	0	0	0	0	0	0	0	0	0	0	2.26e-05	0	0	0	0	0	0	0	0	0	0	0	0	0	0	0	0	0	0
PWY4FS-7: phosphatidylglycerol biosynthesis I (plastidic)|g__Vibrio.s__Vibrio_antiquarius	0	0	0	0	0	0	0	0	0	0	0	0	0	4.52e-06	0	0	0	0	0	0	0	0	0	0	0	0	0	0	0	0	0	0
PWY4FS-7: phosphatidylglycerol biosynthesis I (plastidic)|unclassified	0	0	9.42e-06	0	0	0	0	0	0	7.86e-06	8.3e-06	6.23e-06	1.71e-05	3.18e-05	3.17e-06	3.92e-06	6.78e-06	1.86e-05	0	7.41e-06	4.82e-06	0	4.22e-06	6.73e-06	0	0	5.14e-06	5.01e-06	1.01e-05	1.7e-05	0	0
PWY4FS-8: phosphatidylglycerol biosynthesis II (non-plastidic)	0	4.78e-06	1e-05	8.92e-06	1.27e-05	1.19e-05	0	1.37e-05	2.47e-05	7.86e-06	2.49e-05	8.31e-06	3.31e-05	7.96e-05	1.15e-05	8.51e-06	9.82e-06	1.88e-05	8.82e-06	7.42e-06	1.8e-05	0	8.81e-06	1.45e-05	1.01e-05	1.8e-05	5.14e-06	5.01e-06	3.57e-05	1.7e-05	2.31e-05	0
PWY4FS-8: phosphatidylglycerol biosynthesis II (non-plastidic)|g__Vibrio.s__Vibrio_alginolyticus	0	0	0	0	0	0	0	0	0	0	0	0	0	2.26e-05	0	0	0	0	0	0	0	0	0	0	0	0	0	0	0	0	0	0
PWY4FS-8: phosphatidylglycerol biosynthesis II (non-plastidic)|g__Vibrio.s__Vibrio_antiquarius	0	0	0	0	0	0	0	0	0	0	0	0	0	4.52e-06	0	0	0	0	0	0	0	0	0	0	0	0	0	0	0	0	0	0
PWY4FS-8: phosphatidylglycerol biosynthesis II (non-plastidic)|unclassified	0	0	9.42e-06	0	0	0	0	0	0	7.86e-06	8.3e-06	6.23e-06	1.71e-05	3.18e-05	3.17e-06	3.92e-06	6.78e-06	1.86e-05	0	7.41e-06	4.82e-06	0	4.22e-06	6.73e-06	0	0	5.14e-06	5.01e-06	1.01e-05	1.7e-05	0	0
PWY4LZ-257: superpathway of fermentation (Chlamydomonas reinhardtii)	0	0	0	0	1.29e-05	0	1.51e-05	0	0	0	2.35e-05	1.65e-05	3.12e-05	1.64e-05	3.04e-05	3.26e-05	2.35e-05	2.96e-05	0	0	0	1.56e-05	1.52e-05	0	9.26e-06	0	0	1.36e-05	1.06e-05	0	0	6.33e-06
PWY4LZ-257: superpathway of fermentation (Chlamydomonas reinhardtii)|unclassified	0	0	0	0	1.29e-05	0	1.5e-05	0	0	0	1.36e-05	7.67e-06	0	1.62e-05	2.06e-05	1.02e-05	6.02e-06	1.64e-05	0	0	0	1.15e-05	1.22e-05	0	9.24e-06	0	0	1.36e-05	1.01e-05	0	0	6.33e-06
PWY66-389: phytol degradation	0	0	2.6e-05	4.81e-06	9.22e-06	0	7.08e-06	3.4e-06	4.18e-06	3.49e-06	4.22e-06	3.47e-06	0	0	3.38e-06	0	0	0	0	4.79e-06	0	0	8.86e-06	7.45e-06	5.37e-06	0	0	0	0	0	5.51e-06	0
PWY66-389: phytol degradation|unclassified	0	0	2.57e-05	4.68e-06	9.22e-06	0	7.08e-06	3.4e-06	0	3.49e-06	4.15e-06	0	0	0	4.44e-07	0	0	0	0	4.77e-06	0	0	8.85e-06	7.31e-06	0	0	0	0	0	0	5.47e-06	0
PWY66-391: fatty acid &beta;-oxidation VI (mammalian peroxisome)	0	0	0	0	0	0	0	0	0	0	0	3.49e-06	0	0	0	0	1.87e-06	0	0	6.12e-06	0	0	0	0	0	0	0	0	0	0	0	0
PWY66-399: gluconeogenesis III	0	2.06e-05	0	1.46e-05	0	0	0	0	0	0	5.33e-05	0	6.96e-05	2.67e-05	7.1e-05	4.99e-05	9.41e-05	5.19e-05	0	0	1.47e-05	9.66e-06	1.02e-05	0	0	4.25e-05	1.05e-05	0	0	0	7.6e-05	0
PWY66-399: gluconeogenesis III|unclassified	0	2.06e-05	0	1.33e-05	0	0	0	0	0	0	0	0	5.05e-05	2.01e-05	4.39e-05	1.79e-05	1.53e-05	1.18e-05	0	0	0	9.64e-06	0	0	0	0	1.05e-05	0	0	0	4.12e-05	0
PWY66-409: superpathway of purine nucleotide salvage	6.76e-05	9.2e-05	0	2.85e-05	0	5.69e-05	0	9.09e-05	0.000128225	0.000111963	4.7e-05	6.67e-05	5.62e-05	0.000230269	0.000126482	8e-05	7.89e-05	6.12e-05	0.000104543	5.82e-05	9.09e-05	5.32e-05	0.000169263	0.000145654	0	3.96e-05	8.25e-05	0.000145494	0.000166125	0.000112894	8.75e-05	8.98e-05
PWY66-409: superpathway of purine nucleotide salvage|unclassified	6.75e-05	9.17e-05	0	2.81e-05	0	5.41e-05	0	8.74e-05	0.000113125	0.000110896	4.6e-05	6.4e-05	5.42e-05	0.000166621	0.000100668	7.32e-05	7.62e-05	6.01e-05	0.000104182	5.82e-05	9.07e-05	5.32e-05	0.000163459	0.000144233	0	3.41e-05	8.24e-05	0.000145487	0.000159589	0.000112833	8.66e-05	8.98e-05
PWY66-429: fatty acid biosynthesis initiation (mitochondria)	0	3.3e-05	2.09e-05	3.26e-05	2.43e-05	3.6e-05	2.51e-05	3.16e-05	3.45e-05	3.44e-05	3.74e-05	9.11e-06	7.92e-05	6.39e-05	8.25e-05	8.52e-05	9.26e-05	9.12e-05	3.45e-05	1.43e-05	3.16e-05	3.73e-05	6.49e-05	4.16e-05	1.22e-05	5.76e-05	2.19e-05	5.45e-05	5.44e-05	3.11e-05	3.21e-05	1.96e-05
PWY66-429: fatty acid biosynthesis initiation (mitochondria)|g__Alistipes.s__Alistipes_indistinctus	0	0	0	0	4.98e-06	0	0	0	0	0	0	0	0	0	0	5.59e-06	2.8e-06	7.14e-06	0	0	0	0	0	0	0	0	0	0	0	0	0	0
PWY66-429: fatty acid biosynthesis initiation (mitochondria)|g__Bacteroides.s__Bacteroides_ovatus	0	0	0	0	0	0	0	0	0	0	0	0	0	0	0	2.99e-06	5.35e-06	0	0	0	0	0	0	0	0	0	0	0	0	0	0	0
PWY66-429: fatty acid biosynthesis initiation (mitochondria)|g__Eggerthella.s__Eggerthella_lenta	0	3.75e-06	0	1.11e-05	5.9e-06	8.35e-06	0	5.77e-06	0	0	0	0	0	0	0	2.16e-06	0	0	0	0	0	0	0	0	0	0	0	0	0	0	0	0
PWY66-429: fatty acid biosynthesis initiation (mitochondria)|g__Klebsiella.s__Klebsiella_pneumoniae	0	0	0	0	0	0	0	0	6.22e-06	0	0	0	0	0	0	0	0	0	0	0	0	0	0	0	0	0	0	0	0	0	0	0
PWY66-429: fatty acid biosynthesis initiation (mitochondria)|g__Parabacteroides.s__Parabacteroides_distasonis	0	0	0	0	0	0	0	0	0	0	2.61e-06	0	1.42e-05	0	2.01e-05	2.68e-06	8.74e-06	4.87e-06	0	0	0	0	0	0	0	0	0	0	0	0	0	0
PWY66-429: fatty acid biosynthesis initiation (mitochondria)|g__Vibrio.s__Vibrio_alginolyticus	0	0	0	0	0	0	0	0	0	0	0	0	0	1.65e-05	0	0	0	0	0	0	0	0	0	0	0	0	0	0	0	0	0	0
PWY66-429: fatty acid biosynthesis initiation (mitochondria)|unclassified	0	2.67e-05	1.28e-05	1.06e-05	1.16e-05	2.67e-05	2.51e-05	2.06e-05	2.69e-05	3.44e-05	2.47e-05	8.89e-06	5.72e-05	2.99e-05	4.42e-05	4.75e-05	5.11e-05	7.36e-05	2.63e-05	1.43e-05	2.3e-05	3.65e-05	5.08e-05	3.55e-05	1.22e-05	4.79e-05	2.19e-05	5.45e-05	4.3e-05	3.11e-05	2.75e-05	1.96e-05
PYRIDNUCSAL-PWY: NAD salvage pathway I (PNC VI cycle)	9.5e-06	6.81e-06	0	0	0	0	0	0	0	0	0	0	0	1.57e-05	0	0	0	0	1.23e-05	8.94e-06	0	0	0	0	0	0	0	0	0	0	2.57e-05	1.07e-05
PYRIDNUCSAL-PWY: NAD salvage pathway I (PNC VI cycle)|unclassified	9.5e-06	6.81e-06	0	0	0	0	0	0	0	0	0	0	0	1.53e-05	0	0	0	0	0	8.94e-06	0	0	0	0	0	0	0	0	0	0	2.35e-05	1.07e-05
PYRIDNUCSYN-PWY: NAD de novo biosynthesis I (from aspartate)	9.43e-05	0.000116154	6.63e-05	0.000133847	0.000149407	0.00015747	0.000190898	0.000144583	0.000132167	0.000116343	0.000135015	0.000119335	0.000126976	0.000151755	0.00012463	0.000139713	0.0001087	0.000129516	8.9e-05	0.000147937	9.85e-05	0.000123833	0.000120891	0.000140215	0.000151841	0.00015806	0.000140481	0.000116809	8.32e-05	0.000110013	0.000126703	0.000155545
PYRIDNUCSYN-PWY: NAD de novo biosynthesis I (from aspartate)|g__Alistipes.s__Alistipes_shahii	0	0	0	4.94e-06	0	0	0	0	0	0	0	0	0	0	4.37e-06	6.04e-06	0	0	0	0	0	0	0	0	0	5.56e-06	0	0	8.4e-06	0	0	0
PYRIDNUCSYN-PWY: NAD de novo biosynthesis I (from aspartate)|g__Bacteroides.s__Bacteroides_ovatus	0	0	0	0	0	0	0	0	0	0	0	0	0	0	0	0	4.36e-06	0	0	0	0	0	0	0	0	0	0	0	0	0	0	0
PYRIDNUCSYN-PWY: NAD de novo biosynthesis I (from aspartate)|g__Parabacteroides.s__Parabacteroides_distasonis	0	0	0	0	0	0	0	0	0	0	0	0	1.36e-05	0	1.97e-05	4.13e-06	7.88e-06	0	0	0	0	0	0	0	0	0	0	0	0	0	0	0
PYRIDNUCSYN-PWY: NAD de novo biosynthesis I (from aspartate)|unclassified	9.4e-05	0.000114034	6.47e-05	0.000126541	0.00014125	0.000152471	0.000189316	0.000143045	0.000127408	0.000114118	0.000121176	0.000116062	9.64e-05	0.000127939	9.62e-05	0.000110187	8.04e-05	0.000114418	8.26e-05	0.000147857	9.85e-05	0.000123376	0.000113599	0.000137617	0.000151841	0.00014469	0.00013924	0.000116258	7.13e-05	0.000108533	0.000112549	0.000155545
PYRIDOXSYN-PWY: pyridoxal 5'-phosphate biosynthesis I	0	0	0	0	0	1.49e-05	0	0	0	6.13e-06	3.19e-05	9.49e-06	3.61e-05	3.68e-05	3.92e-05	2.79e-05	5.54e-05	4.13e-05	6.55e-06	0	1.81e-05	2.2e-05	2.43e-05	1.35e-05	0	1.64e-05	0	0	0	7.63e-06	0	0
PYRIDOXSYN-PWY: pyridoxal 5'-phosphate biosynthesis I|g__Bacteroides.s__Bacteroides_ovatus	0	0	0	0	0	0	0	0	0	0	0	0	0	0	0	0	5.43e-06	0	0	0	0	0	0	0	0	0	0	0	0	0	0	0
PYRIDOXSYN-PWY: pyridoxal 5'-phosphate biosynthesis I|g__Klebsiella.s__Klebsiella_pneumoniae	0	0	0	0	0	0	0	0	0	0	0	4.58e-06	0	0	0	0	0	0	0	0	0	0	0	0	0	0	0	0	0	0	0	0
PYRIDOXSYN-PWY: pyridoxal 5'-phosphate biosynthesis I|g__Vibrio.s__Vibrio_alginolyticus	0	0	0	0	0	0	0	0	0	0	0	0	0	1.56e-05	0	0	0	0	0	0	0	0	0	0	0	0	0	0	0	0	0	0
PYRIDOXSYN-PWY: pyridoxal 5'-phosphate biosynthesis I|unclassified	0	0	0	0	0	1.46e-05	0	0	0	6.13e-06	0	0	2.29e-05	6.45e-06	2.38e-05	2.07e-05	2.33e-05	3.09e-05	6.55e-06	0	5.84e-06	1.72e-05	1.88e-05	6.51e-06	0	0	0	0	0	0	0	0
REDCITCYC: TCA cycle VI (Helicobacter)	0	0	0	0	0	0	0	0	0	0	0	7.85e-06	0	0	1.44e-06	0	0	0	0	0	0	0	0	0	0	0	0	0	0	0	0	0
REDCITCYC: TCA cycle VI (Helicobacter)|unclassified	0	0	0	0	0	0	0	0	0	0	0	0	0	0	1.31e-06	0	0	0	0	0	0	0	0	0	0	0	0	0	0	0	0	0
RHAMCAT-PWY: L-rhamnose degradation I	0	6.11e-06	0	6.32e-06	7.61e-06	0	1.19e-05	4.88e-06	5.63e-06	5.46e-06	1.49e-05	6.32e-06	1.13e-05	0	1.64e-05	1.7e-05	1.38e-05	1.92e-05	1.26e-05	6.16e-06	6.49e-06	6.12e-06	1.44e-05	8.38e-06	0	5.05e-06	0	0	7.85e-06	0	0	0
RHAMCAT-PWY: L-rhamnose degradation I|g__Bacteroides.s__Bacteroides_ovatus	0	0	0	0	0	0	0	0	0	0	0	0	0	0	0	0	0	0	0	0	0	0	0	0	0	0	0	0	3.24e-06	0	0	0
RHAMCAT-PWY: L-rhamnose degradation I|g__Klebsiella.s__Klebsiella_pneumoniae	0	0	0	0	0	0	0	0	0	0	2.62e-06	0	0	0	0	0	0	0	0	0	0	0	0	0	0	0	0	0	0	0	0	0
RHAMCAT-PWY: L-rhamnose degradation I|g__Salmonella.s__Salmonella_enterica	0	0	0	0	0	0	0	0	0	0	0	0	0	0	0	0	0	1.05e-05	0	0	0	0	0	0	0	0	0	0	0	0	0	0
RHAMCAT-PWY: L-rhamnose degradation I|unclassified	0	0	0	0	0	0	1.19e-05	0	4.97e-06	5.42e-06	3.32e-06	0	7.93e-06	0	1.64e-05	1.26e-05	6.1e-06	4.52e-06	0	3.56e-06	6.48e-06	3.74e-06	1.42e-05	0	0	5.05e-06	0	0	0	0	0	0
RIBOSYN2-PWY: flavin biosynthesis I (bacteria and plants)	8.71e-05	7.33e-05	5.56e-05	9.04e-05	9.65e-05	0.000115747	0.0001283	7.91e-05	7.43e-05	0.000106459	0.000118229	8.77e-05	0.000107464	0.000134107	0.000117188	0.000117667	0.000114676	0.000134868	6.33e-05	0.000118949	9.72e-05	0.000102363	0.00011231	0.000144075	0.000124083	0.000142997	7.99e-05	9.19e-05	6.09e-05	0.000118635	0.000105321	0.000105181
RIBOSYN2-PWY: flavin biosynthesis I (bacteria and plants)|g__Parabacteroides.s__Parabacteroides_distasonis	0	0	0	0	0	0	0	0	0	0	0	0	1.2e-05	0	2.72e-05	2.15e-06	6.16e-06	0	0	0	0	0	0	0	0	0	0	0	0	0	0	0
RIBOSYN2-PWY: flavin biosynthesis I (bacteria and plants)|unclassified	8.61e-05	7e-05	4.34e-05	7.89e-05	8.5e-05	0.000115747	0.000125078	6.45e-05	7.12e-05	0.00010639	0.000102461	8.67e-05	8.38e-05	0.000114072	8.15e-05	0.000104609	9.19e-05	0.000126193	6.14e-05	0.000118598	9.41e-05	0.000102093	0.000109158	0.00013397	0.000124083	0.00013812	7.83e-05	9.19e-05	5.75e-05	0.000118635	9.91e-05	0.000105181
SALVADEHYPOX-PWY: adenosine nucleotides degradation II	7.73e-05	3.66e-05	4.18e-05	3.87e-05	4.14e-05	7.4e-05	4.49e-05	3.36e-05	6.09e-05	4.57e-05	6.28e-05	6.45e-05	3.61e-05	3.99e-05	4.08e-05	4.08e-05	1.96e-05	4.09e-05	6.16e-05	5.1e-05	4.29e-05	5.51e-05	5.86e-05	4.87e-05	5.13e-05	9.14e-05	3.76e-05	4.62e-05	5.42e-05	2.99e-05	2.85e-05	4.94e-05
SALVADEHYPOX-PWY: adenosine nucleotides degradation II|unclassified	6.72e-05	3.64e-05	4.12e-05	3.78e-05	4.11e-05	7.4e-05	4.49e-05	3.36e-05	5.95e-05	4.57e-05	6.24e-05	6.13e-05	3.52e-05	3.45e-05	3.85e-05	4.01e-05	1.94e-05	4.04e-05	6.16e-05	5.07e-05	4.24e-05	5.51e-05	5.74e-05	4.76e-05	5.13e-05	9.07e-05	3.76e-05	4.62e-05	4.96e-05	2.99e-05	2.85e-05	4.94e-05
SER-GLYSYN-PWY: superpathway of L-serine and glycine biosynthesis I	1.94e-05	9.75e-05	0.000117746	0.000145584	9.9e-05	6.5e-05	5.45e-05	0.000101743	5.09e-05	8.63e-05	7.3e-05	8.26e-05	7.06e-05	9e-05	0.00010514	0.000104235	7.85e-05	7.97e-05	0.000102049	7.72e-05	5.83e-05	9.22e-05	5.83e-05	7.02e-05	3.25e-05	7.71e-05	7.04e-05	7.67e-05	4.48e-05	5.26e-05	3.8e-05	3.82e-05
SER-GLYSYN-PWY: superpathway of L-serine and glycine biosynthesis I|g__Alistipes.s__Alistipes_shahii	0	0	0	4.28e-06	0	0	0	0	0	0	0	0	0	0	4.67e-06	8.82e-06	0	0	0	0	0	0	0	0	0	4.77e-06	0	0	8.01e-06	0	0	0
SER-GLYSYN-PWY: superpathway of L-serine and glycine biosynthesis I|g__Bacteroides.s__Bacteroides_ovatus	0	0	0	0	0	0	0	0	0	0	0	0	0	0	0	0	3.25e-06	0	0	0	0	0	0	0	0	0	0	0	0	0	0	0
SER-GLYSYN-PWY: superpathway of L-serine and glycine biosynthesis I|g__Eggerthella.s__Eggerthella_lenta	0	6.43e-06	8.98e-06	1.04e-05	1.41e-05	3.58e-06	9.47e-06	8.42e-06	3.8e-06	0	5.33e-06	0	0	0	0	3.6e-06	1.63e-06	0	0	0	0	0	0	2.88e-06	0	2.49e-06	0	0	0	0	0	0
SER-GLYSYN-PWY: superpathway of L-serine and glycine biosynthesis I|g__Klebsiella.s__Klebsiella_pneumoniae	0	0	0	0	0	0	0	0	2.26e-06	0	0	1.36e-06	0	0	0	0	0	0	0	0	0	0	0	0	0	0	0	0	0	0	0	0
SER-GLYSYN-PWY: superpathway of L-serine and glycine biosynthesis I|g__Parabacteroides.s__Parabacteroides_distasonis	0	0	0	0	0	0	0	0	0	0	0	0	1.02e-05	0	2.22e-05	4.65e-06	5.08e-06	3.89e-06	0	0	0	0	0	0	0	0	0	0	0	0	0	0
SER-GLYSYN-PWY: superpathway of L-serine and glycine biosynthesis I|g__Parabacteroides.s__Parabacteroides_goldsteinii	0	0	0	0	0	0	0	0	0	0	0	0	2.75e-06	0	0	1.38e-06	6.4e-07	1.78e-06	0	0	0	0	0	0	0	0	0	0	0	0	0	0
SER-GLYSYN-PWY: superpathway of L-serine and glycine biosynthesis I|g__Photobacterium.s__Photobacterium_damselae	0	0	0	0	0	0	0	0	0	0	0	0	0	4.87e-06	0	0	0	0	0	0	0	0	0	0	0	0	0	0	0	0	0	0
SER-GLYSYN-PWY: superpathway of L-serine and glycine biosynthesis I|g__Shewanella.s__Shewanella_algae	0	0	0	0	0	0	0	0	0	0	0	0	0	4.06e-06	3e-06	0	0	0	0	0	0	0	0	0	0	0	0	0	0	0	0	0
SER-GLYSYN-PWY: superpathway of L-serine and glycine biosynthesis I|g__Vibrio.s__Vibrio_alginolyticus	0	0	0	0	0	0	0	0	0	0	0	0	0	1.58e-05	0	0	0	0	0	0	0	0	0	0	0	0	0	0	0	0	0	0
SER-GLYSYN-PWY: superpathway of L-serine and glycine biosynthesis I|unclassified	1.94e-05	9.14e-05	0.000101018	0.00012601	7.66e-05	6.49e-05	3.9e-05	8.67e-05	5.08e-05	8.59e-05	5.31e-05	7.73e-05	6.34e-05	6.55e-05	6.39e-05	9.17e-05	7.37e-05	7.88e-05	0.000101901	7.72e-05	5.82e-05	9.21e-05	5.82e-05	6.03e-05	3.25e-05	7.68e-05	7.03e-05	7.67e-05	4.46e-05	5.26e-05	2.95e-05	3.82e-05
SO4ASSIM-PWY: assimilatory sulfate reduction I	0	5.97e-06	0	1.06e-05	0	7.77e-06	0	8.61e-06	1.37e-05	1.67e-05	2.28e-05	1.46e-05	2.72e-05	5.81e-05	2.97e-05	2.01e-05	1.32e-05	1.92e-05	1.3e-05	1.15e-05	2.66e-05	1.35e-05	2.48e-05	1.4e-05	3.46e-06	0	0	2.52e-05	1.85e-05	3.45e-06	0	0
SO4ASSIM-PWY: assimilatory sulfate reduction I|g__Klebsiella.s__Klebsiella_pneumoniae	0	0	0	0	0	0	0	0	0	0	0	8.87e-06	0	0	0	0	0	0	0	0	0	0	0	0	0	0	0	0	0	0	0	0
SO4ASSIM-PWY: assimilatory sulfate reduction I|g__Klebsiella.s__Klebsiella_quasipneumoniae	0	0	0	0	0	0	0	0	0	0	0	2.42e-06	0	0	0	0	0	0	0	0	0	0	0	0	0	0	0	0	0	0	0	0
SO4ASSIM-PWY: assimilatory sulfate reduction I|g__Photobacterium.s__Photobacterium_damselae	0	0	0	0	0	0	0	0	0	0	0	0	0	0	0	0	0	0	0	0	3.05e-06	0	0	0	0	0	0	0	0	0	0	0
SO4ASSIM-PWY: assimilatory sulfate reduction I|g__Shewanella.s__Shewanella_algae	0	0	0	0	0	0	0	0	0	0	0	0	0	1.22e-05	5.41e-06	0	0	0	0	0	0	0	0	0	0	0	0	0	0	0	0	0
SO4ASSIM-PWY: assimilatory sulfate reduction I|g__Vibrio.s__Vibrio_alginolyticus	0	0	0	0	0	0	0	0	0	0	0	0	0	2.39e-05	0	0	0	0	0	0	0	0	0	0	0	0	0	0	0	0	0	0
SO4ASSIM-PWY: assimilatory sulfate reduction I|g__Vibrio.s__Vibrio_antiquarius	0	0	0	0	0	0	0	0	0	0	0	0	0	1.21e-06	0	0	0	0	0	0	0	0	0	0	0	0	0	0	0	0	0	0
SO4ASSIM-PWY: assimilatory sulfate reduction I|unclassified	0	5.97e-06	0	1.06e-05	0	7.77e-06	0	8.61e-06	5.66e-06	1.67e-05	1.14e-05	0	1.26e-05	2.11e-05	1.69e-05	1.62e-05	5.87e-06	1.81e-05	7.67e-06	1.15e-05	1.85e-05	1.26e-05	2.48e-05	1.4e-05	0	0	0	2.52e-05	7.5e-06	3.45e-06	0	0
SUCSYN-PWY: sucrose biosynthesis I (from photosynthesis)	0	0	0	0	0	0	0	0	0	0	0	0	0	0	0	0	0	6.92e-06	0	0	0	0	9.31e-06	0	0	0	0	0	0	0	1.25e-05	0
SUCSYN-PWY: sucrose biosynthesis I (from photosynthesis)|unclassified	0	0	0	0	0	0	0	0	0	0	0	0	0	0	0	0	0	6.87e-06	0	0	0	0	9.31e-06	0	0	0	0	0	0	0	1.24e-05	0
SULFATE-CYS-PWY: superpathway of sulfate assimilation and cysteine biosynthesis	0	1.25e-05	0	2.15e-05	0	1.51e-05	0	1.74e-05	2.36e-05	3.04e-05	3.51e-05	2.52e-05	4.29e-05	7.26e-05	4.81e-05	3.68e-05	2.45e-05	3.31e-05	2.34e-05	2.09e-05	4e-05	2.47e-05	3.65e-05	2.49e-05	6.51e-06	0	0	4.06e-05	2.86e-05	6.85e-06	0	0
SULFATE-CYS-PWY: superpathway of sulfate assimilation and cysteine biosynthesis|g__Vibrio.s__Vibrio_alginolyticus	0	0	0	0	0	0	0	0	0	0	0	0	0	2.01e-05	0	0	0	0	0	0	0	0	0	0	0	0	0	0	0	0	0	0
SULFATE-CYS-PWY: superpathway of sulfate assimilation and cysteine biosynthesis|unclassified	0	1.23e-05	0	2.09e-05	0	1.49e-05	0	1.7e-05	1.08e-05	3.04e-05	1.77e-05	0	2.18e-05	2.89e-05	2.85e-05	2.87e-05	1.17e-05	3.11e-05	1.46e-05	2.05e-05	3.06e-05	2.33e-05	3.64e-05	2.42e-05	0	0	0	4.06e-05	1.26e-05	6.85e-06	0	0
TCA-GLYOX-BYPASS: superpathway of glyoxylate bypass and TCA	0	0	0	0	0	0	0	0	0	0	0	0	0	0	2.11e-06	0	0	0	0	0	0	0	0	0	0	0	0	0	0	0	0	0
TCA-GLYOX-BYPASS: superpathway of glyoxylate bypass and TCA|unclassified	0	0	0	0	0	0	0	0	0	0	0	0	0	0	1.74e-06	0	0	0	0	0	0	0	0	0	0	0	0	0	0	0	0	0
TCA: TCA cycle I (prokaryotic)	7.26e-06	7.02e-06	0	0	7.97e-06	0	0	0	0	9.14e-06	1.38e-05	1.85e-05	5.67e-06	0	1.78e-06	5.35e-06	0	0	0	0	0	0	0	0	0	0	0	0	0	0	1.72e-05	0
TCA: TCA cycle I (prokaryotic)|unclassified	7.08e-06	7e-06	0	0	0	0	0	0	0	0	4.3e-06	1.61e-05	5.4e-06	0	1.75e-06	4.99e-06	0	0	0	0	0	0	0	0	0	0	0	0	0	0	0	0
THISYNARA-PWY: superpathway of thiamine diphosphate biosynthesis III (eukaryotes)	0	5.86e-06	0	0	9.12e-06	0	0	0	0	5.59e-06	1.21e-05	0	1.36e-05	1.3e-05	1.2e-05	2.27e-05	1.61e-05	6.93e-06	0	0	0	7.27e-06	0	6.16e-06	0	0	0	0	9.5e-06	5.32e-06	1.98e-06	1.33e-05
THISYNARA-PWY: superpathway of thiamine diphosphate biosynthesis III (eukaryotes)|g__Bacteroides.s__Bacteroides_ovatus	0	0	0	0	0	0	0	0	0	0	0	0	0	0	0	0	4.21e-06	0	0	0	0	0	0	0	0	0	0	0	0	0	0	0
THISYNARA-PWY: superpathway of thiamine diphosphate biosynthesis III (eukaryotes)|unclassified	0	0	0	0	0	0	0	0	0	5.59e-06	0	0	0	1.22e-05	0	4.44e-06	0	6.9e-06	0	0	0	0	0	6.12e-06	0	0	0	0	9.5e-06	5.32e-06	1.98e-06	1.33e-05
THREOCAT-PWY: superpathway of L-threonine metabolism	0	0	0	0	0	0	0	0	0	0	4.71e-06	0	0	0	0	0	0	0	0	0	0	0	0	0	0	0	0	0	0	0	0	0
THRESYN-PWY: superpathway of L-threonine biosynthesis	4.28e-05	0.000108942	8.02e-05	0.0001232	0.000118298	7.26e-05	9.72e-05	0.000101302	0.000112547	7.46e-05	0.000113138	0.000102855	0.000108956	7.38e-05	0.000103341	0.000130352	7.72e-05	0.000110005	9.49e-05	7.86e-05	9.1e-05	0.000102264	8.16e-05	0.00013017	1.1e-05	8.58e-05	6.54e-05	9.36e-05	9.44e-05	9.38e-05	4.32e-05	5.27e-05
THRESYN-PWY: superpathway of L-threonine biosynthesis|g__Enterobacter.s__Enterobacter_cloacae_complex	0	0	0	0	0	0	0	0	0	0	7.8e-07	0	0	0	0	0	0	0	0	0	0	0	0	0	0	0	0	0	0	0	0	0
THRESYN-PWY: superpathway of L-threonine biosynthesis|g__Klebsiella.s__Klebsiella_pneumoniae	0	0	0	0	0	0	0	0	0	0	1.72e-06	6.61e-06	0	0	0	0	0	0	0	0	0	0	0	0	0	0	0	0	0	0	0	0
THRESYN-PWY: superpathway of L-threonine biosynthesis|g__Klebsiella.s__Klebsiella_quasipneumoniae	0	0	0	0	0	0	0	0	0	0	7.84e-07	0	0	0	0	0	0	0	0	0	0	0	0	0	0	0	0	0	0	0	0	0
THRESYN-PWY: superpathway of L-threonine biosynthesis|g__Photobacterium.s__Photobacterium_damselae	0	0	0	0	0	0	0	0	0	0	0	0	0	0	0	0	0	0	0	0	5.12e-06	0	0	0	0	0	0	0	0	0	0	0
THRESYN-PWY: superpathway of L-threonine biosynthesis|g__Shewanella.s__Shewanella_algae	0	0	0	0	0	0	0	0	0	0	0	0	0	7.51e-06	4.47e-06	0	0	0	0	0	0	0	0	0	0	0	0	0	0	0	0	0
THRESYN-PWY: superpathway of L-threonine biosynthesis|g__Vibrio.s__Vibrio_alginolyticus	0	0	0	0	0	0	0	0	0	0	0	0	0	1.07e-05	0	0	0	0	0	0	0	0	0	0	0	0	0	0	0	0	0	0
THRESYN-PWY: superpathway of L-threonine biosynthesis|unclassified	4.28e-05	9.11e-05	6.91e-05	0.000104297	9.76e-05	6.26e-05	8.33e-05	8.81e-05	0.00011015	7.46e-05	7.61e-05	9.14e-05	9.4e-05	6.49e-05	8.59e-05	0.000107063	6.65e-05	9.56e-05	9.45e-05	7.85e-05	8.11e-05	9.98e-05	8.08e-05	0.000129033	1.1e-05	6.63e-05	6.1e-05	9.36e-05	7.82e-05	9.36e-05	4.28e-05	5.27e-05
TRNA-CHARGING-PWY: tRNA charging	0.000430344	0.000453754	0.000316218	0.000481778	0.000521411	0.000476192	0.000550825	0.000545522	0.000522746	0.000428921	0.000420295	0.00048427	0.000360052	0.000448362	0.000375246	0.000461111	0.000348534	0.000414151	0.000432947	0.000486446	0.000449194	0.000434845	0.000494432	0.000510741	0.000480849	0.000520369	0.000526343	0.000465221	0.000458278	0.000482496	0.000387091	0.000529312
TRNA-CHARGING-PWY: tRNA charging|g__Alistipes.s__Alistipes_indistinctus	0	0	0	0	0	0	0	0	0	0	0	0	0	0	0	5.33e-06	3.15e-06	6.4e-06	0	0	0	0	0	0	0	0	0	0	0	0	0	0
TRNA-CHARGING-PWY: tRNA charging|g__Alistipes.s__Alistipes_shahii	0	0	0	0	0	0	0	0	0	0	0	0	0	0	3.83e-06	8.01e-06	0	0	0	0	0	0	0	0	0	4.97e-06	0	0	6.59e-06	0	0	0
TRNA-CHARGING-PWY: tRNA charging|g__Clostridium.s__Clostridium_perfringens	0	0	0	0	0	0	0	0	0	1.95e-05	0	0	0	0	0	0	0	0	0	0	0	0	0	0	0	0	0	0	0	0	0	0
TRNA-CHARGING-PWY: tRNA charging|g__Parabacteroides.s__Parabacteroides_distasonis	0	0	0	0	0	0	0	0	0	0	0	0	1.43e-05	0	2.12e-05	0	6.92e-06	3.73e-06	0	0	0	0	0	0	0	0	0	0	0	0	0	0
TRNA-CHARGING-PWY: tRNA charging|g__Shewanella.s__Shewanella_algae	0	0	0	0	0	0	0	0	0	0	0	0	0	5.99e-06	0	0	0	0	0	0	0	0	0	0	0	0	0	0	0	0	0	0
TRNA-CHARGING-PWY: tRNA charging|g__Vibrio.s__Vibrio_alginolyticus	0	0	0	0	0	0	0	0	0	0	0	0	0	1.3e-05	0	0	0	0	0	0	0	0	0	0	0	0	0	0	0	0	0	0
TRNA-CHARGING-PWY: tRNA charging|unclassified	0.000427594	0.000449429	0.000309899	0.000472491	0.000509953	0.000468638	0.000544906	0.000538887	0.000515692	0.000407058	0.000398358	0.000479609	0.000336132	0.000419214	0.000340517	0.000426671	0.000310048	0.000398684	0.000425603	0.000482683	0.000445137	0.000431423	0.000484139	0.000505298	0.000479808	0.000505478	0.000525992	0.000465221	0.000442138	0.000478609	0.000372834	0.000529312
UDPNACETYLGALSYN-PWY: UDP-N-acetyl-D-glucosamine biosynthesis II	0	0	0	0	0	0	0	0	0	0	0	0	0	0	0	0	0	0	0	0	0	0	0	0	0	9.02e-06	0	0	0	0	0	0
UDPNACETYLGALSYN-PWY: UDP-N-acetyl-D-glucosamine biosynthesis II|unclassified	0	0	0	0	0	0	0	0	0	0	0	0	0	0	0	0	0	0	0	0	0	0	0	0	0	9.02e-06	0	0	0	0	0	0
UDPNAGSYN-PWY: UDP-N-acetyl-D-glucosamine biosynthesis I	0.000318958	0.00038146	0.000218111	0.000343426	0.000449503	0.000378556	0.000474061	0.000473335	0.000453403	0.000289178	0.000301342	0.000361512	0.000205752	0.000402401	0.000213782	0.000285781	0.00016362	0.000228957	0.000265354	0.000424027	0.000308696	0.000266122	0.00037562	0.000366759	0.000408982	0.000396301	0.000464517	0.000354359	0.000338799	0.000385493	0.000296011	0.000511854
UDPNAGSYN-PWY: UDP-N-acetyl-D-glucosamine biosynthesis I|g__Clostridium.s__Clostridium_perfringens	0	0	0	0	0	0	0	0	0	5.62e-06	0	0	0	0	0	0	0	0	0	0	0	0	0	0	0	0	0	0	0	0	0	0
UDPNAGSYN-PWY: UDP-N-acetyl-D-glucosamine biosynthesis I|g__Eggerthella.s__Eggerthella_lenta	0	4.96e-06	0	0	1.09e-05	0	0	0	0	0	0	0	0	0	0	0	2.49e-06	0	0	0	0	0	0	0	0	0	0	0	0	0	0	0
UDPNAGSYN-PWY: UDP-N-acetyl-D-glucosamine biosynthesis I|g__Photobacterium.s__Photobacterium_damselae	0	0	0	0	0	0	0	0	0	0	0	0	0	3.72e-06	0	0	0	0	0	0	0	0	0	0	0	0	0	0	0	0	0	0
UDPNAGSYN-PWY: UDP-N-acetyl-D-glucosamine biosynthesis I|g__Shewanella.s__Shewanella_algae	0	0	0	0	0	0	0	0	0	0	0	0	0	6.57e-06	3.04e-06	0	0	0	0	0	0	0	0	0	0	0	0	0	0	0	0	0
UDPNAGSYN-PWY: UDP-N-acetyl-D-glucosamine biosynthesis I|g__Vibrio.s__Vibrio_alginolyticus	0	0	0	0	0	0	0	0	0	0	0	0	0	1.85e-05	0	0	0	0	0	0	0	0	0	0	0	0	0	0	0	0	0	0
UDPNAGSYN-PWY: UDP-N-acetyl-D-glucosamine biosynthesis I|g__Vibrio.s__Vibrio_antiquarius	0	0	0	0	0	0	0	0	0	0	0	0	0	7.79e-07	0	0	0	0	0	0	0	0	0	0	0	0	0	0	0	0	0	0
UDPNAGSYN-PWY: UDP-N-acetyl-D-glucosamine biosynthesis I|unclassified	0.000318204	0.000375374	0.000208261	0.000339634	0.00043612	0.000376552	0.000469123	0.000469035	0.000450851	0.000281492	0.000293941	0.000345128	0.000201332	0.00036785	0.000204399	0.000276542	0.000153009	0.000221381	0.000261835	0.0004221	0.000307359	0.000265528	0.000373526	0.000365512	0.000408982	0.000393003	0.000464517	0.000354359	0.000334783	0.000384718	0.000292717	0.000511854
URSIN-PWY: ureide biosynthesis	6.5e-06	0	0	0	0	0	0	0	0	0	6.22e-06	0	0	0	0	0	0	0	0	0	0	0	0	0	0	0	0	0	0	0	4.77e-06	0
URSIN-PWY: ureide biosynthesis|unclassified	6.47e-06	0	0	0	0	0	0	0	0	0	0	0	0	0	0	0	0	0	0	0	0	0	0	0	0	0	0	0	0	0	4.77e-06	0
VALSYN-PWY: L-valine biosynthesis	0.000414537	0.000413231	0.000295662	0.000422184	0.000477438	0.000400933	0.000486406	0.000447892	0.000496132	0.00039512	0.000354452	0.00036222	0.000287729	0.000319887	0.000272033	0.000331399	0.00027774	0.000316996	0.000362102	0.000448068	0.000344502	0.000321108	0.000310311	0.000379614	0.000411037	0.000416415	0.000490454	0.000377486	0.000330543	0.00039425	0.000303893	0.000499632
VALSYN-PWY: L-valine biosynthesis|g__Akkermansia.s__Akkermansia_muciniphila	0	0	0	0	0	0	0	0	0	0	0	0	0	0	0	0	1.64e-05	0	0	0	0	0	0	0	0	9.21e-06	0	0	0	0	0	0
VALSYN-PWY: L-valine biosynthesis|g__Alistipes.s__Alistipes_indistinctus	0	0	0	0	0	0	0	0	0	0	0	0	0	0	0	5.96e-06	0	7.1e-06	0	0	0	0	0	0	0	0	0	0	0	0	0	0
VALSYN-PWY: L-valine biosynthesis|g__Bacteroides.s__Bacteroides_ovatus	0	0	0	0	0	0	0	0	0	0	0	0	0	2.07e-06	1.48e-06	2.14e-06	5.95e-06	0	0	3.92e-06	0	0	0	0	0	0	0	0	5.66e-06	0	0	0
VALSYN-PWY: L-valine biosynthesis|g__Bacteroides.s__Bacteroides_thetaiotaomicron	0	0	0	0	0	0	0	0	0	0	0	0	0	0	0	0	0	9.43e-07	0	0	0	0	0	0	0	0	0	0	0	0	0	0
VALSYN-PWY: L-valine biosynthesis|g__Bifidobacterium.s__Bifidobacterium_longum	0	0	0	0	0	0	0	0	7.04e-07	0	0	0	0	0	0	0	0	0	0	0	0	0	0	0	0	0	0	0	0	0	0	0
VALSYN-PWY: L-valine biosynthesis|g__Eggerthella.s__Eggerthella_lenta	0	6.2e-06	0	5.79e-06	9.19e-06	9.43e-06	7.48e-06	6.68e-06	0	0	3.79e-06	0	0	0	0	0	2.11e-06	0	0	0	0	0	0	0	0	2.57e-06	0	0	0	0	0	0
VALSYN-PWY: L-valine biosynthesis|g__Enterobacter.s__Enterobacter_cloacae_complex	0	0	0	0	0	0	0	0	0	0	1.98e-06	0	0	0	0	0	0	0	0	0	0	0	0	0	0	0	0	0	0	0	0	0
VALSYN-PWY: L-valine biosynthesis|g__Escherichia.s__Escherichia_coli	0	0	0	0	0	0	0	0	0	0	0	0	4.58e-06	0	0	0	0	0	0	0	0	0	0	0	0	0	0	0	0	0	0	0
VALSYN-PWY: L-valine biosynthesis|g__Klebsiella.s__Klebsiella_pneumoniae	0	0	0	0	0	0	0	0	0	0	3.42e-06	0	0	0	0	0	0	0	0	0	0	0	0	0	0	0	0	0	0	0	0	0
VALSYN-PWY: L-valine biosynthesis|g__Parabacteroides.s__Parabacteroides_distasonis	0	0	0	0	0	0	0	0	0	0	0	0	1.83e-05	0	2.66e-05	6.29e-06	8.2e-06	4.77e-06	0	0	0	0	0	3.58e-06	0	0	0	0	0	0	0	0
VALSYN-PWY: L-valine biosynthesis|g__Photobacterium.s__Photobacterium_damselae	0	0	0	0	0	0	0	0	0	0	0	0	0	0	0	0	0	0	0	0	6.52e-06	0	0	0	0	0	0	0	0	0	0	0
VALSYN-PWY: L-valine biosynthesis|g__Shewanella.s__Shewanella_algae	0	0	0	0	0	0	0	0	0	0	0	0	0	9.53e-06	6.14e-06	0	3.08e-06	0	0	0	0	0	0	0	0	0	0	0	0	0	0	0
VALSYN-PWY: L-valine biosynthesis|g__Vibrio.s__Vibrio_alginolyticus	0	0	0	0	0	0	0	0	0	0	0	0	0	2.74e-05	0	0	0	0	0	0	0	0	0	0	0	0	0	0	0	0	0	0
VALSYN-PWY: L-valine biosynthesis|g__Vibrio.s__Vibrio_antiquarius	0	0	0	0	0	0	0	0	0	0	0	0	0	4.29e-06	0	0	0	0	0	0	0	0	0	0	0	0	0	0	0	0	0	0
VALSYN-PWY: L-valine biosynthesis|unclassified	0.000402681	0.000398465	0.000289459	0.000411829	0.000460876	0.000391596	0.000482148	0.000438576	0.000485519	0.000394094	0.000330395	0.000356602	0.000255189	0.000265603	0.000230724	0.000303499	0.000237519	0.000297237	0.000340824	0.000445419	0.000334471	0.000321108	0.000299599	0.000375513	0.000406712	0.000400651	0.000488244	0.000377486	0.000313748	0.000387267	0.000285701	0.000499632

## Sheet: Pathway_classification
Pathway	Description	Superclasses	Class	Subclass	Level3	Level4	Level5	Level6	Level7
P101-PWY	ectoine biosynthesis	Biosynthesis → Amine and Polyamine Biosynthesis	Biosynthesis	Amine and Polyamine Biosynthesis
PWY-6562	norspermidine biosynthesis	Biosynthesis → Amine and Polyamine Biosynthesis	Biosynthesis	Amine and Polyamine Biosynthesis
ARG+POLYAMINE-SYN	superpathway of arginine and polyamine biosynthesis	Biosynthesis → Amine and Polyamine Biosynthesis	Biosynthesis	Amine and Polyamine Biosynthesis
POLYAMSYN-PWY	superpathway of polyamine biosynthesis I	Biosynthesis → Amine and Polyamine Biosynthesis	Biosynthesis	Amine and Polyamine Biosynthesis
POLYAMINSYN3-PWY	superpathway of polyamine biosynthesis II	Biosynthesis → Amine and Polyamine Biosynthesis	Biosynthesis	Amine and Polyamine Biosynthesis
PWY-6565	superpathway of polyamine biosynthesis III	Biosynthesis → Amine and Polyamine Biosynthesis	Biosynthesis	Amine and Polyamine Biosynthesis
URSIN-PWY	ureide biosynthesis	Biosynthesis → Amine and Polyamine Biosynthesis	Biosynthesis	Amine and Polyamine Biosynthesis
PWY-6305	superpathway of putrescine biosynthesis	Biosynthesis → Amine and Polyamine Biosynthesis	Biosynthesis	Amine and Polyamine Biosynthesis
COMPLETE-ARO-PWY	superpathway of aromatic amino acid biosynthesis	Biosynthesis → Amino Acid Biosynthesis	Biosynthesis	Amino Acid Biosynthesis
BRANCHED-CHAIN-AA-SYN-PWY	superpathway of branched chain amino acid biosynthesis	Biosynthesis → Amino Acid Biosynthesis	Biosynthesis	Amino Acid Biosynthesis
ASPASN-PWY	superpathway of L-aspartate and L-asparagine biosynthesis	Biosynthesis → Amino Acid Biosynthesis	Biosynthesis	Amino Acid Biosynthesis
P4-PWY	superpathway of L-lysine, L-threonine and L-methionine biosynthesis I	Biosynthesis → Amino Acid Biosynthesis	Biosynthesis	Amino Acid Biosynthesis
PWY-724	superpathway of L-lysine, L-threonine and L-methionine biosynthesis II	Biosynthesis → Amino Acid Biosynthesis	Biosynthesis	Amino Acid Biosynthesis
SER-GLYSYN-PWY	superpathway of L-serine and glycine biosynthesis I	Biosynthesis → Amino Acid Biosynthesis	Biosynthesis	Amino Acid Biosynthesis
PWY-821	superpathway of sulfur amino acid biosynthesis (Saccharomyces cerevisiae)	Biosynthesis → Amino Acid Biosynthesis	Biosynthesis	Amino Acid Biosynthesis
PWY0-781	aspartate superpathway	Biosynthesis → Amino Acid Biosynthesis	Biosynthesis	Amino Acid Biosynthesis
PRPP-PWY	superpathway of histidine, purine, and pyrimidine biosynthesis	Biosynthesis → Amino Acid Biosynthesis	Biosynthesis	Amino Acid Biosynthesis
CITRULBIO-PWY	L-citrulline biosynthesis	Biosynthesis → Amino Acid Biosynthesis → Other Amino Acid Biosynthesis	Biosynthesis	Amino Acid Biosynthesis	Other Amino Acid Biosynthesis
ARGININE-SYN4-PWY	L-ornithine biosynthesis II	Biosynthesis → Amino Acid Biosynthesis → Other Amino Acid Biosynthesis	Biosynthesis	Amino Acid Biosynthesis	Other Amino Acid Biosynthesis
PWY-6936	seleno-amino acid biosynthesis (plants)	Biosynthesis → Amino Acid Biosynthesis → Other Amino Acid Biosynthesis	Biosynthesis	Amino Acid Biosynthesis	Other Amino Acid Biosynthesis
PWY-6922	L-N&delta;-acetylornithine biosynthesis	Biosynthesis → Amino Acid Biosynthesis → Other Amino Acid Biosynthesis → L-Ornithine Biosynthesis	Biosynthesis	Amino Acid Biosynthesis	Other Amino Acid Biosynthesis	L-Ornithine Biosynthesis
GLUTORN-PWY	L-ornithine biosynthesis I	Biosynthesis → Amino Acid Biosynthesis → Other Amino Acid Biosynthesis → L-Ornithine Biosynthesis	Biosynthesis	Amino Acid Biosynthesis	Other Amino Acid Biosynthesis	L-Ornithine Biosynthesis
PWY0-1061	superpathway of L-alanine biosynthesis	Biosynthesis → Amino Acid Biosynthesis → Proteinogenic Amino Acid Biosynthesis → L-alanine Biosynthesis	Biosynthesis	Amino Acid Biosynthesis	Proteinogenic Amino Acid Biosynthesis	L-alanine Biosynthesis
ARGSYN-PWY	L-arginine biosynthesis I (via L-ornithine)	Biosynthesis → Amino Acid Biosynthesis → Proteinogenic Amino Acid Biosynthesis → L-arginine Biosynthesis	Biosynthesis	Amino Acid Biosynthesis	Proteinogenic Amino Acid Biosynthesis	L-arginine Biosynthesis
ARGSYNBSUB-PWY	L-arginine biosynthesis II (acetyl cycle)	Biosynthesis → Amino Acid Biosynthesis → Proteinogenic Amino Acid Biosynthesis → L-arginine Biosynthesis	Biosynthesis	Amino Acid Biosynthesis	Proteinogenic Amino Acid Biosynthesis	L-arginine Biosynthesis
PWY-5154	L-arginine biosynthesis III (via N-acetyl-L-citrulline)	Biosynthesis → Amino Acid Biosynthesis → Proteinogenic Amino Acid Biosynthesis → L-arginine Biosynthesis	Biosynthesis	Amino Acid Biosynthesis	Proteinogenic Amino Acid Biosynthesis	L-arginine Biosynthesis
PWY-7400	L-arginine biosynthesis IV (archaebacteria)	Biosynthesis → Amino Acid Biosynthesis → Proteinogenic Amino Acid Biosynthesis → L-arginine Biosynthesis	Biosynthesis	Amino Acid Biosynthesis	Proteinogenic Amino Acid Biosynthesis	L-arginine Biosynthesis
PWY-I9	L-cysteine biosynthesis VI (from L-methionine)	Biosynthesis → Amino Acid Biosynthesis → Proteinogenic Amino Acid Biosynthesis → L-cysteine Biosynthesis	Biosynthesis	Amino Acid Biosynthesis	Proteinogenic Amino Acid Biosynthesis	L-cysteine Biosynthesis
PWY-6292	superpathway of L-cysteine biosynthesis (mammalian)	Biosynthesis → Amino Acid Biosynthesis → Proteinogenic Amino Acid Biosynthesis → L-cysteine Biosynthesis	Biosynthesis	Amino Acid Biosynthesis	Proteinogenic Amino Acid Biosynthesis	L-cysteine Biosynthesis
PWY-5505	L-glutamate and L-glutamine biosynthesis	Biosynthesis → Amino Acid Biosynthesis → Proteinogenic Amino Acid Biosynthesis → L-glutamate Biosynthesis	Biosynthesis	Amino Acid Biosynthesis	Proteinogenic Amino Acid Biosynthesis	L-glutamate Biosynthesis
PWY-6549	L-glutamine biosynthesis III	Biosynthesis → Amino Acid Biosynthesis → Proteinogenic Amino Acid Biosynthesis → L-glutamine Biosynthesis	Biosynthesis	Amino Acid Biosynthesis	Proteinogenic Amino Acid Biosynthesis	L-glutamine Biosynthesis
HISTSYN-PWY	L-histidine biosynthesis	Biosynthesis → Amino Acid Biosynthesis → Proteinogenic Amino Acid Biosynthesis → L-histidine Biosynthesis	Biosynthesis	Amino Acid Biosynthesis	Proteinogenic Amino Acid Biosynthesis	L-histidine Biosynthesis
ILEUSYN-PWY	L-isoleucine biosynthesis I (from threonine)	Biosynthesis → Amino Acid Biosynthesis → Proteinogenic Amino Acid Biosynthesis → L-isoleucine Biosynthesis	Biosynthesis	Amino Acid Biosynthesis	Proteinogenic Amino Acid Biosynthesis	L-isoleucine Biosynthesis
PWY-5103	L-isoleucine biosynthesis III	Biosynthesis → Amino Acid Biosynthesis → Proteinogenic Amino Acid Biosynthesis → L-isoleucine Biosynthesis	Biosynthesis	Amino Acid Biosynthesis	Proteinogenic Amino Acid Biosynthesis	L-isoleucine Biosynthesis
PWY-5104	L-isoleucine biosynthesis IV	Biosynthesis → Amino Acid Biosynthesis → Proteinogenic Amino Acid Biosynthesis → L-isoleucine Biosynthesis	Biosynthesis	Amino Acid Biosynthesis	Proteinogenic Amino Acid Biosynthesis	L-isoleucine Biosynthesis
PWY-3001	superpathway of L-isoleucine biosynthesis I	Biosynthesis → Amino Acid Biosynthesis → Proteinogenic Amino Acid Biosynthesis → L-isoleucine Biosynthesis	Biosynthesis	Amino Acid Biosynthesis	Proteinogenic Amino Acid Biosynthesis	L-isoleucine Biosynthesis
DAPLYSINESYN-PWY	L-lysine biosynthesis I	Biosynthesis → Amino Acid Biosynthesis → Proteinogenic Amino Acid Biosynthesis → L-lysine Biosynthesis	Biosynthesis	Amino Acid Biosynthesis	Proteinogenic Amino Acid Biosynthesis	L-lysine Biosynthesis
PWY-2941	L-lysine biosynthesis II	Biosynthesis → Amino Acid Biosynthesis → Proteinogenic Amino Acid Biosynthesis → L-lysine Biosynthesis	Biosynthesis	Amino Acid Biosynthesis	Proteinogenic Amino Acid Biosynthesis	L-lysine Biosynthesis
PWY-2942	L-lysine biosynthesis III	Biosynthesis → Amino Acid Biosynthesis → Proteinogenic Amino Acid Biosynthesis → L-lysine Biosynthesis	Biosynthesis	Amino Acid Biosynthesis	Proteinogenic Amino Acid Biosynthesis	L-lysine Biosynthesis
PWY-5097	L-lysine biosynthesis VI	Biosynthesis → Amino Acid Biosynthesis → Proteinogenic Amino Acid Biosynthesis → L-lysine Biosynthesis	Biosynthesis	Amino Acid Biosynthesis	Proteinogenic Amino Acid Biosynthesis	L-lysine Biosynthesis
HOMOSER-METSYN-PWY	L-methionine biosynthesis I	Biosynthesis → Amino Acid Biosynthesis → Proteinogenic Amino Acid Biosynthesis → L-methionine Biosynthesis → L-methionine De Novo Biosynthesis	Biosynthesis	Amino Acid Biosynthesis	Proteinogenic Amino Acid Biosynthesis	L-methionine Biosynthesis	L-methionine De Novo Biosynthesis
PWY-702	L-methionine biosynthesis II	Biosynthesis → Amino Acid Biosynthesis → Proteinogenic Amino Acid Biosynthesis → L-methionine Biosynthesis → L-methionine De Novo Biosynthesis	Biosynthesis	Amino Acid Biosynthesis	Proteinogenic Amino Acid Biosynthesis	L-methionine Biosynthesis	L-methionine De Novo Biosynthesis
HSERMETANA-PWY	L-methionine biosynthesis III	Biosynthesis → Amino Acid Biosynthesis → Proteinogenic Amino Acid Biosynthesis → L-methionine Biosynthesis → L-methionine De Novo Biosynthesis	Biosynthesis	Amino Acid Biosynthesis	Proteinogenic Amino Acid Biosynthesis	L-methionine Biosynthesis	L-methionine De Novo Biosynthesis
PWY-7977	L-methionine biosynthesis IV	Biosynthesis → Amino Acid Biosynthesis → Proteinogenic Amino Acid Biosynthesis → L-methionine Biosynthesis → L-methionine De Novo Biosynthesis	Biosynthesis	Amino Acid Biosynthesis	Proteinogenic Amino Acid Biosynthesis	L-methionine Biosynthesis	L-methionine De Novo Biosynthesis
METSYN-PWY	superpathway of L-homoserine and L-methionine biosynthesis	Biosynthesis → Amino Acid Biosynthesis → Proteinogenic Amino Acid Biosynthesis → L-methionine Biosynthesis → L-methionine De Novo Biosynthesis	Biosynthesis	Amino Acid Biosynthesis	Proteinogenic Amino Acid Biosynthesis	L-methionine Biosynthesis	L-methionine De Novo Biosynthesis
PWY-5345	superpathway of L-methionine biosynthesis (by sulfhydrylation)	Biosynthesis → Amino Acid Biosynthesis → Proteinogenic Amino Acid Biosynthesis → L-methionine Biosynthesis → L-methionine De Novo Biosynthesis	Biosynthesis	Amino Acid Biosynthesis	Proteinogenic Amino Acid Biosynthesis	L-methionine Biosynthesis	L-methionine De Novo Biosynthesis
PWY-5347	superpathway of L-methionine biosynthesis (transsulfuration)	Biosynthesis → Amino Acid Biosynthesis → Proteinogenic Amino Acid Biosynthesis → L-methionine Biosynthesis → L-methionine De Novo Biosynthesis	Biosynthesis	Amino Acid Biosynthesis	Proteinogenic Amino Acid Biosynthesis	L-methionine Biosynthesis	L-methionine De Novo Biosynthesis
PWY-6628	superpathway of L-phenylalanine biosynthesis	Biosynthesis → Amino Acid Biosynthesis → Proteinogenic Amino Acid Biosynthesis → L-phenylalanine Biosynthesis	Biosynthesis	Amino Acid Biosynthesis	Proteinogenic Amino Acid Biosynthesis	L-phenylalanine Biosynthesis
THRESYN-PWY	superpathway of L-threonine biosynthesis	Biosynthesis → Amino Acid Biosynthesis → Proteinogenic Amino Acid Biosynthesis → L-threonine Biosynthesis	Biosynthesis	Amino Acid Biosynthesis	Proteinogenic Amino Acid Biosynthesis	L-threonine Biosynthesis
PWY-6630	superpathway of L-tyrosine biosynthesis	Biosynthesis → Amino Acid Biosynthesis → Proteinogenic Amino Acid Biosynthesis → L-tyrosine Biosynthesis	Biosynthesis	Amino Acid Biosynthesis	Proteinogenic Amino Acid Biosynthesis	L-tyrosine Biosynthesis
VALSYN-PWY	L-valine biosynthesis	Biosynthesis → Amino Acid Biosynthesis → Proteinogenic Amino Acid Biosynthesis → L-valine Biosynthesis	Biosynthesis	Amino Acid Biosynthesis	Proteinogenic Amino Acid Biosynthesis	L-valine Biosynthesis
TRNA-CHARGING-PWY	tRNA charging	Biosynthesis → Aminoacyl-tRNA Charging	Biosynthesis	Aminoacyl-tRNA Charging
PWY-6163	chorismate biosynthesis from 3-dehydroquinate	Biosynthesis → Aromatic Compound Biosynthesis → Chorismate Biosynthesis	Biosynthesis	Aromatic Compound Biosynthesis	Chorismate Biosynthesis
ARO-PWY	chorismate biosynthesis I	Biosynthesis → Aromatic Compound Biosynthesis → Chorismate Biosynthesis	Biosynthesis	Aromatic Compound Biosynthesis	Chorismate Biosynthesis
GLYCOGENSYNTH-PWY	glycogen biosynthesis I (from ADP-D-Glucose)	Biosynthesis → Carbohydrate Biosynthesis → Polysaccharide Biosynthesis → Glycogen and Starch Biosynthesis	Biosynthesis	Carbohydrate Biosynthesis	Polysaccharide Biosynthesis	Glycogen and Starch Biosynthesis
PWY-1269	CMP-3-deoxy-D-manno-octulosonate biosynthesis	Biosynthesis → Carbohydrate Biosynthesis → Sugar Biosynthesis → Sugar Nucleotide Biosynthesis → CMP-sugar Biosynthesis → CMP-3-deoxy-D-manno-octulosonate Biosynthesis	Biosynthesis	Carbohydrate Biosynthesis	Sugar Biosynthesis	Sugar Nucleotide Biosynthesis	CMP-sugar Biosynthesis	CMP-3-deoxy-D-manno-octulosonate Biosynthesis
CALVIN-PWY	Calvin-Benson-Bassham cycle	Biosynthesis → Carbohydrate Biosynthesis → Sugar Biosynthesis	Biosynthesis	Carbohydrate Biosynthesis	Sugar Biosynthesis
GLUCONEO-PWY	gluconeogenesis I	Biosynthesis → Carbohydrate Biosynthesis → Sugar Biosynthesis → Gluconeogenesis	Biosynthesis	Carbohydrate Biosynthesis	Sugar Biosynthesis	Gluconeogenesis
PWY66-399	gluconeogenesis III	Biosynthesis → Carbohydrate Biosynthesis → Sugar Biosynthesis → Gluconeogenesis	Biosynthesis	Carbohydrate Biosynthesis	Sugar Biosynthesis	Gluconeogenesis
SUCSYN-PWY	sucrose biosynthesis I (from photosynthesis)	Biosynthesis → Carbohydrate Biosynthesis → Sugar Biosynthesis → Sucrose Biosynthesis	Biosynthesis	Carbohydrate Biosynthesis	Sugar Biosynthesis	Sucrose Biosynthesis
PWY-7238	sucrose biosynthesis II	Biosynthesis → Carbohydrate Biosynthesis → Sugar Biosynthesis → Sucrose Biosynthesis	Biosynthesis	Carbohydrate Biosynthesis	Sugar Biosynthesis	Sucrose Biosynthesis
PWY-7347	sucrose biosynthesis III	Biosynthesis → Carbohydrate Biosynthesis → Sugar Biosynthesis → Sucrose Biosynthesis	Biosynthesis	Carbohydrate Biosynthesis	Sugar Biosynthesis	Sucrose Biosynthesis
OANTIGEN-PWY	O-antigen building blocks biosynthesis (E. coli)	Biosynthesis → Carbohydrate Biosynthesis → Sugar Biosynthesis → Sugar Nucleotide Biosynthesis	Biosynthesis	Carbohydrate Biosynthesis	Sugar Biosynthesis	Sugar Nucleotide Biosynthesis
PWY0-1241	ADP-L-glycero-&beta;-D-manno-heptose biosynthesis	Biosynthesis → Carbohydrate Biosynthesis → Sugar Biosynthesis → Sugar Nucleotide Biosynthesis → ADP-sugar Biosynthesis	Biosynthesis	Carbohydrate Biosynthesis	Sugar Biosynthesis	Sugar Nucleotide Biosynthesis	ADP-sugar Biosynthesis
COLANSYN-PWY	colanic acid building blocks biosynthesis	Biosynthesis → Carbohydrate Biosynthesis → Sugar Biosynthesis → Sugar Nucleotide Biosynthesis → CMP-sugar Biosynthesis → CMP-3-deoxy-D-manno-octulosonate Biosynthesis	Biosynthesis	Carbohydrate Biosynthesis	Sugar Biosynthesis	Sugar Nucleotide Biosynthesis	CMP-sugar Biosynthesis	CMP-3-deoxy-D-manno-octulosonate Biosynthesis
PWY-7315	dTDP-N-acetylthomosamine biosynthesis	Biosynthesis → Carbohydrate Biosynthesis → Sugar Biosynthesis → Sugar Nucleotide Biosynthesis → dTDP-sugar Biosynthesis	Biosynthesis	Carbohydrate Biosynthesis	Sugar Biosynthesis	Sugar Nucleotide Biosynthesis	dTDP-sugar Biosynthesis
PWY-7688	dTDP-&alpha;-D-ravidosamine and dTDP-4-acetyl-&alpha;-D-ravidosamine biosynthesis	Biosynthesis → Carbohydrate Biosynthesis → Sugar Biosynthesis → Sugar Nucleotide Biosynthesis → dTDP-sugar Biosynthesis	Biosynthesis	Carbohydrate Biosynthesis	Sugar Biosynthesis	Sugar Nucleotide Biosynthesis	dTDP-sugar Biosynthesis
DTDPRHAMSYN-PWY	dTDP-&beta;-L-rhamnose biosynthesis	Biosynthesis → Carbohydrate Biosynthesis → Sugar Biosynthesis → Sugar Nucleotide Biosynthesis → dTDP-sugar Biosynthesis	Biosynthesis	Carbohydrate Biosynthesis	Sugar Biosynthesis	Sugar Nucleotide Biosynthesis	dTDP-sugar Biosynthesis
PWY-6953	dTDP-3-acetamido-&alpha;-D-fucose biosynthesis	Biosynthesis → Carbohydrate Biosynthesis → Sugar Biosynthesis → Sugar Nucleotide Biosynthesis → dTDP-sugar Biosynthesis	Biosynthesis	Carbohydrate Biosynthesis	Sugar Biosynthesis	Sugar Nucleotide Biosynthesis	dTDP-sugar Biosynthesis
PWY-7323	superpathway of GDP-mannose-derived O-antigen building blocks biosynthesis	Biosynthesis → Carbohydrate Biosynthesis → Sugar Biosynthesis → Sugar Nucleotide Biosynthesis → GDP-sugar Biosynthesis	Biosynthesis	Carbohydrate Biosynthesis	Sugar Biosynthesis	Sugar Nucleotide Biosynthesis	GDP-sugar Biosynthesis
PWY-5659	GDP-mannose biosynthesis	Biosynthesis → Carbohydrate Biosynthesis → Sugar Biosynthesis → Sugar Nucleotide Biosynthesis → GDP-sugar Biosynthesis	Biosynthesis	Carbohydrate Biosynthesis	Sugar Biosynthesis	Sugar Nucleotide Biosynthesis	GDP-sugar Biosynthesis
PWY-7328	superpathway of UDP-glucose-derived O-antigen building blocks biosynthesis	Biosynthesis → Carbohydrate Biosynthesis → Sugar Biosynthesis → Sugar Nucleotide Biosynthesis → UDP-sugar Biosynthesis	Biosynthesis	Carbohydrate Biosynthesis	Sugar Biosynthesis	Sugar Nucleotide Biosynthesis	UDP-sugar Biosynthesis
UDPNAGSYN-PWY	UDP-N-acetyl-D-glucosamine biosynthesis I	Biosynthesis → Carbohydrate Biosynthesis → Sugar Biosynthesis → Sugar Nucleotide Biosynthesis → UDP-sugar Biosynthesis → UDP-N-acetyl-D-glucosamine Biosynthesis	Biosynthesis	Carbohydrate Biosynthesis	Sugar Biosynthesis	Sugar Nucleotide Biosynthesis	UDP-sugar Biosynthesis	UDP-N-acetyl-D-glucosamine Biosynthesis
UDPNACETYLGALSYN-PWY	UDP-N-acetyl-D-glucosamine biosynthesis II	Biosynthesis → Carbohydrate Biosynthesis → Sugar Biosynthesis → Sugar Nucleotide Biosynthesis → UDP-sugar Biosynthesis → UDP-N-acetyl-D-glucosamine Biosynthesis	Biosynthesis	Carbohydrate Biosynthesis	Sugar Biosynthesis	Sugar Nucleotide Biosynthesis	UDP-sugar Biosynthesis	UDP-N-acetyl-D-glucosamine Biosynthesis
PEPTIDOGLYCANSYN-PWY	peptidoglycan biosynthesis I (meso-diaminopimelate containing)	Biosynthesis → Cell Structure Biosynthesis → Cell Wall Biosynthesis → Peptidoglycan Biosynthesis	Biosynthesis	Cell Structure Biosynthesis	Cell Wall Biosynthesis	Peptidoglycan Biosynthesis
PWY-6385	peptidoglycan biosynthesis III (mycobacteria)	Biosynthesis → Cell Structure Biosynthesis → Cell Wall Biosynthesis → Peptidoglycan Biosynthesis	Biosynthesis	Cell Structure Biosynthesis	Cell Wall Biosynthesis	Peptidoglycan Biosynthesis
PWY0-1586	peptidoglycan maturation (meso-diaminopimelate containing)	Biosynthesis → Cell Structure Biosynthesis → Cell Wall Biosynthesis → Peptidoglycan Biosynthesis	Biosynthesis	Cell Structure Biosynthesis	Cell Wall Biosynthesis	Peptidoglycan Biosynthesis
PWY-6387	UDP-N-acetylmuramoyl-pentapeptide biosynthesis I (meso-diaminopimelate containing)	Biosynthesis → Cell Structure Biosynthesis → Cell Wall Biosynthesis → UDP-N-Acetylmuramoyl-Pentapeptide Biosynthesis	Biosynthesis	Cell Structure Biosynthesis	Cell Wall Biosynthesis	UDP-N-Acetylmuramoyl-Pentapeptide Biosynthesis
PWY-6386	UDP-N-acetylmuramoyl-pentapeptide biosynthesis II (lysine-containing)	Biosynthesis → Cell Structure Biosynthesis → Cell Wall Biosynthesis → UDP-N-Acetylmuramoyl-Pentapeptide Biosynthesis	Biosynthesis	Cell Structure Biosynthesis	Cell Wall Biosynthesis	UDP-N-Acetylmuramoyl-Pentapeptide Biosynthesis
PWY-7953	UDP-N-acetylmuramoyl-pentapeptide biosynthesis III (meso-diaminopimelate containing)	Biosynthesis → Cell Structure Biosynthesis → Cell Wall Biosynthesis → UDP-N-Acetylmuramoyl-Pentapeptide Biosynthesis	Biosynthesis	Cell Structure Biosynthesis	Cell Wall Biosynthesis	UDP-N-Acetylmuramoyl-Pentapeptide Biosynthesis
PWY0-1338	polymyxin resistance	Biosynthesis → Cell Structure Biosynthesis → Lipopolysaccharide Biosynthesis	Biosynthesis	Cell Structure Biosynthesis	Lipopolysaccharide Biosynthesis
NAGLIPASYN-PWY	lipid IVA biosynthesis (E. coli)	Biosynthesis → Cell Structure Biosynthesis → Lipopolysaccharide Biosynthesis → Lipid IVA Biosynthesis	Biosynthesis	Cell Structure Biosynthesis	Lipopolysaccharide Biosynthesis	Lipid IVA Biosynthesis
PWY-8073	lipid IVA biosynthesis (P. putida)	Biosynthesis → Cell Structure Biosynthesis → Lipopolysaccharide Biosynthesis → Lipid IVA Biosynthesis	Biosynthesis	Cell Structure Biosynthesis	Lipopolysaccharide Biosynthesis	Lipid IVA Biosynthesis
COA-PWY	coenzyme A biosynthesis I (prokaryotic)	Biosynthesis → Cofactor, Carrier, and Vitamin Biosynthesis → Carrier Biosynthesis → Coenzyme A Biosynthesis	Biosynthesis	Cofactor, Carrier, and Vitamin Biosynthesis	Carrier Biosynthesis	Coenzyme A Biosynthesis
PWY-7851	coenzyme A biosynthesis II (eukaryotic)	Biosynthesis → Cofactor, Carrier, and Vitamin Biosynthesis → Carrier Biosynthesis → Coenzyme A Biosynthesis	Biosynthesis	Cofactor, Carrier, and Vitamin Biosynthesis	Carrier Biosynthesis	Coenzyme A Biosynthesis
PANTOSYN-PWY	superpathway of coenzyme A biosynthesis I (bacteria)	Biosynthesis → Cofactor, Carrier, and Vitamin Biosynthesis → Carrier Biosynthesis → Coenzyme A Biosynthesis	Biosynthesis	Cofactor, Carrier, and Vitamin Biosynthesis	Carrier Biosynthesis	Coenzyme A Biosynthesis
COA-PWY-1	superpathway of coenzyme A biosynthesis III (mammals)	Biosynthesis → Cofactor, Carrier, and Vitamin Biosynthesis → Carrier Biosynthesis → Coenzyme A Biosynthesis	Biosynthesis	Cofactor, Carrier, and Vitamin Biosynthesis	Carrier Biosynthesis	Coenzyme A Biosynthesis
PANTO-PWY	phosphopantothenate biosynthesis I	Biosynthesis → Cofactor, Carrier, and Vitamin Biosynthesis → Carrier Biosynthesis → Coenzyme A Biosynthesis → Phosphopantothenate Biosynthesis	Biosynthesis	Cofactor, Carrier, and Vitamin Biosynthesis	Carrier Biosynthesis	Coenzyme A Biosynthesis	Phosphopantothenate Biosynthesis
PWY-5837	2-carboxy-1,4-naphthoquinol biosynthesis	Biosynthesis → Cofactor, Carrier, and Vitamin Biosynthesis → Carrier Biosynthesis → Electron Carrier Biosynthesis → Quinol and Quinone Biosynthesis → 1,4-Dihydroxy-2-Naphthoate Biosynthesis	Biosynthesis	Cofactor, Carrier, and Vitamin Biosynthesis	Carrier Biosynthesis	Electron Carrier Biosynthesis	Quinol and Quinone Biosynthesis	1,4-Dihydroxy-2-Naphthoate Biosynthesis
PWY-7371	1,4-dihydroxy-6-naphthoate biosynthesis II	Biosynthesis → Cofactor, Carrier, and Vitamin Biosynthesis → Carrier Biosynthesis → Electron Carrier Biosynthesis → Quinol and Quinone Biosynthesis → 1,4-dihydroxy-6-naphthoate biosynthesis	Biosynthesis	Cofactor, Carrier, and Vitamin Biosynthesis	Carrier Biosynthesis	Electron Carrier Biosynthesis	Quinol and Quinone Biosynthesis	1,4-dihydroxy-6-naphthoate biosynthesis
PWY-5860	superpathway of demethylmenaquinol-6 biosynthesis I	Biosynthesis → Cofactor, Carrier, and Vitamin Biosynthesis → Carrier Biosynthesis → Electron Carrier Biosynthesis → Quinol and Quinone Biosynthesis → Demethylmenaquinol Biosynthesis → Demethylmenaquinol-6 Biosynthesis	Biosynthesis	Cofactor, Carrier, and Vitamin Biosynthesis	Carrier Biosynthesis	Electron Carrier Biosynthesis	Quinol and Quinone Biosynthesis	Demethylmenaquinol Biosynthesis	Demethylmenaquinol-6 Biosynthesis
PWY-5861	superpathway of demethylmenaquinol-8 biosynthesis I	Biosynthesis → Cofactor, Carrier, and Vitamin Biosynthesis → Carrier Biosynthesis → Electron Carrier Biosynthesis → Quinol and Quinone Biosynthesis → Demethylmenaquinol Biosynthesis → Demethylmenaquinol-6 Biosynthesis	Biosynthesis	Cofactor, Carrier, and Vitamin Biosynthesis	Carrier Biosynthesis	Electron Carrier Biosynthesis	Quinol and Quinone Biosynthesis	Demethylmenaquinol Biosynthesis	Demethylmenaquinol-6 Biosynthesis
PWY-5862	superpathway of demethylmenaquinol-9 biosynthesis	Biosynthesis → Cofactor, Carrier, and Vitamin Biosynthesis → Carrier Biosynthesis → Electron Carrier Biosynthesis → Quinol and Quinone Biosynthesis → Demethylmenaquinol Biosynthesis → Demethylmenaquinol-6 Biosynthesis	Biosynthesis	Cofactor, Carrier, and Vitamin Biosynthesis	Carrier Biosynthesis	Electron Carrier Biosynthesis	Quinol and Quinone Biosynthesis	Demethylmenaquinol Biosynthesis	Demethylmenaquinol-6 Biosynthesis
PWY-5896	superpathway of menaquinol-10 biosynthesis	Biosynthesis → Cofactor, Carrier, and Vitamin Biosynthesis → Carrier Biosynthesis → Electron Carrier Biosynthesis → Quinol and Quinone Biosynthesis → Menaquinol Biosynthesis	Biosynthesis	Cofactor, Carrier, and Vitamin Biosynthesis	Carrier Biosynthesis	Electron Carrier Biosynthesis	Quinol and Quinone Biosynthesis	Menaquinol Biosynthesis
PWY-5897	superpathway of menaquinol-11 biosynthesis	Biosynthesis → Cofactor, Carrier, and Vitamin Biosynthesis → Carrier Biosynthesis → Electron Carrier Biosynthesis → Quinol and Quinone Biosynthesis → Menaquinol Biosynthesis	Biosynthesis	Cofactor, Carrier, and Vitamin Biosynthesis	Carrier Biosynthesis	Electron Carrier Biosynthesis	Quinol and Quinone Biosynthesis	Menaquinol Biosynthesis
PWY-5898	superpathway of menaquinol-12 biosynthesis	Biosynthesis → Cofactor, Carrier, and Vitamin Biosynthesis → Carrier Biosynthesis → Electron Carrier Biosynthesis → Quinol and Quinone Biosynthesis → Menaquinol Biosynthesis	Biosynthesis	Cofactor, Carrier, and Vitamin Biosynthesis	Carrier Biosynthesis	Electron Carrier Biosynthesis	Quinol and Quinone Biosynthesis	Menaquinol Biosynthesis
PWY-5899	superpathway of menaquinol-13 biosynthesis	Biosynthesis → Cofactor, Carrier, and Vitamin Biosynthesis → Carrier Biosynthesis → Electron Carrier Biosynthesis → Quinol and Quinone Biosynthesis → Menaquinol Biosynthesis	Biosynthesis	Cofactor, Carrier, and Vitamin Biosynthesis	Carrier Biosynthesis	Electron Carrier Biosynthesis	Quinol and Quinone Biosynthesis	Menaquinol Biosynthesis
PWY-5850	superpathway of menaquinol-6 biosynthesis	Biosynthesis → Cofactor, Carrier, and Vitamin Biosynthesis → Carrier Biosynthesis → Electron Carrier Biosynthesis → Quinol and Quinone Biosynthesis → Menaquinol Biosynthesis	Biosynthesis	Cofactor, Carrier, and Vitamin Biosynthesis	Carrier Biosynthesis	Electron Carrier Biosynthesis	Quinol and Quinone Biosynthesis	Menaquinol Biosynthesis
PWY-5840	superpathway of menaquinol-7 biosynthesis	Biosynthesis → Cofactor, Carrier, and Vitamin Biosynthesis → Carrier Biosynthesis → Electron Carrier Biosynthesis → Quinol and Quinone Biosynthesis → Menaquinol Biosynthesis	Biosynthesis	Cofactor, Carrier, and Vitamin Biosynthesis	Carrier Biosynthesis	Electron Carrier Biosynthesis	Quinol and Quinone Biosynthesis	Menaquinol Biosynthesis
PWY-5838	superpathway of menaquinol-8 biosynthesis I	Biosynthesis → Cofactor, Carrier, and Vitamin Biosynthesis → Carrier Biosynthesis → Electron Carrier Biosynthesis → Quinol and Quinone Biosynthesis → Menaquinol Biosynthesis	Biosynthesis	Cofactor, Carrier, and Vitamin Biosynthesis	Carrier Biosynthesis	Electron Carrier Biosynthesis	Quinol and Quinone Biosynthesis	Menaquinol Biosynthesis
PWY-7992	superpathway of menaquinol-8 biosynthesis III	Biosynthesis → Cofactor, Carrier, and Vitamin Biosynthesis → Carrier Biosynthesis → Electron Carrier Biosynthesis → Quinol and Quinone Biosynthesis → Menaquinol Biosynthesis	Biosynthesis	Cofactor, Carrier, and Vitamin Biosynthesis	Carrier Biosynthesis	Electron Carrier Biosynthesis	Quinol and Quinone Biosynthesis	Menaquinol Biosynthesis
PWY-5845	superpathway of menaquinol-9 biosynthesis	Biosynthesis → Cofactor, Carrier, and Vitamin Biosynthesis → Carrier Biosynthesis → Electron Carrier Biosynthesis → Quinol and Quinone Biosynthesis → Menaquinol Biosynthesis	Biosynthesis	Cofactor, Carrier, and Vitamin Biosynthesis	Carrier Biosynthesis	Electron Carrier Biosynthesis	Quinol and Quinone Biosynthesis	Menaquinol Biosynthesis
PWY-5855	ubiquinol-7 biosynthesis (early decarboxylation)	Biosynthesis → Cofactor, Carrier, and Vitamin Biosynthesis → Carrier Biosynthesis → Electron Carrier Biosynthesis → Quinol and Quinone Biosynthesis → Ubiquinol Biosynthesis	Biosynthesis	Cofactor, Carrier, and Vitamin Biosynthesis	Carrier Biosynthesis	Electron Carrier Biosynthesis	Quinol and Quinone Biosynthesis	Ubiquinol Biosynthesis
PWY-4041	&gamma;-glutamyl cycle	Biosynthesis → Cofactor, Carrier, and Vitamin Biosynthesis → Carrier Biosynthesis → Electron Carrier Biosynthesis → Reductant Biosynthesis	Biosynthesis	Cofactor, Carrier, and Vitamin Biosynthesis	Carrier Biosynthesis	Electron Carrier Biosynthesis	Reductant Biosynthesis
PWY-6151	S-adenosyl-L-methionine salvage I	Biosynthesis → Cofactor, Carrier, and Vitamin Biosynthesis → Carrier Biosynthesis → Single Carbon Carrier Biosynthesis → S-adenosyl-L-methionine Biosynthesis	Biosynthesis	Cofactor, Carrier, and Vitamin Biosynthesis	Carrier Biosynthesis	Single Carbon Carrier Biosynthesis	S-adenosyl-L-methionine Biosynthesis
MET-SAM-PWY	superpathway of S-adenosyl-L-methionine biosynthesis	Biosynthesis → Cofactor, Carrier, and Vitamin Biosynthesis → Carrier Biosynthesis → Single Carbon Carrier Biosynthesis → S-adenosyl-L-methionine Biosynthesis	Biosynthesis	Cofactor, Carrier, and Vitamin Biosynthesis	Carrier Biosynthesis	Single Carbon Carrier Biosynthesis	S-adenosyl-L-methionine Biosynthesis
PWY-7165	L-ascorbate biosynthesis VIII (engineered pathway)	Biosynthesis → Cofactor, Carrier, and Vitamin Biosynthesis → Enzyme Cofactor Biosynthesis → Ascorbate Biosynthesis	Biosynthesis	Cofactor, Carrier, and Vitamin Biosynthesis	Vitamin Biosynthesis	Ascorbate Biosynthesis
BIOTIN-BIOSYNTHESIS-PWY	biotin biosynthesis I	Biosynthesis → Cofactor, Carrier, and Vitamin Biosynthesis → Enzyme Cofactor Biosynthesis → Biotin Biosynthesis	Biosynthesis	Cofactor, Carrier, and Vitamin Biosynthesis	Vitamin Biosynthesis	Biotin Biosynthesis
PWY-5005	biotin biosynthesis II	Biosynthesis → Cofactor, Carrier, and Vitamin Biosynthesis → Enzyme Cofactor Biosynthesis → Biotin Biosynthesis	Biosynthesis	Cofactor, Carrier, and Vitamin Biosynthesis	Vitamin Biosynthesis	Biotin Biosynthesis
COBALSYN-PWY	superpathway of adenosylcobalamin salvage from cobinamide I	Biosynthesis → Cofactor, Carrier, and Vitamin Biosynthesis → Enzyme Cofactor Biosynthesis → Cobamide Biosynthesis → Cobinamide Salvage → Adenosylcobalamin Salvage from Cobinamide	Biosynthesis	Cofactor, Carrier, and Vitamin Biosynthesis	Vitamin Biosynthesis	Cobamide Biosynthesis	Cobinamide Salvage	Adenosylcobalamin Salvage from Cobinamide
HEME-BIOSYNTHESIS-II	heme b biosynthesis I (aerobic)	Biosynthesis → Cofactor, Carrier, and Vitamin Biosynthesis → Enzyme Cofactor Biosynthesis → Heme Biosynthesis → Heme b Biosynthesis	Biosynthesis	Cofactor, Carrier, and Vitamin Biosynthesis	Enzyme Cofactor Biosynthesis	Heme Biosynthesis	Heme b Biosynthesis
HEMESYN2-PWY	heme b biosynthesis II (oxygen-independent)	Biosynthesis → Cofactor, Carrier, and Vitamin Biosynthesis → Enzyme Cofactor Biosynthesis → Heme Biosynthesis → Heme b Biosynthesis	Biosynthesis	Cofactor, Carrier, and Vitamin Biosynthesis	Enzyme Cofactor Biosynthesis	Heme Biosynthesis	Heme b Biosynthesis
HEME-BIOSYNTHESIS-II-1	heme b biosynthesis V (aerobic)	Biosynthesis → Cofactor, Carrier, and Vitamin Biosynthesis → Enzyme Cofactor Biosynthesis → Heme Biosynthesis → Heme b Biosynthesis	Biosynthesis	Cofactor, Carrier, and Vitamin Biosynthesis	Enzyme Cofactor Biosynthesis	Heme Biosynthesis	Heme b Biosynthesis
PWY-5918	superpathway of heme b biosynthesis from glutamate	Biosynthesis → Cofactor, Carrier, and Vitamin Biosynthesis → Enzyme Cofactor Biosynthesis → Heme Biosynthesis → Heme b Biosynthesis	Biosynthesis	Cofactor, Carrier, and Vitamin Biosynthesis	Enzyme Cofactor Biosynthesis	Heme Biosynthesis	Heme b Biosynthesis
PWY0-1415	superpathway of heme b biosynthesis from uroporphyrinogen-III	Biosynthesis → Cofactor, Carrier, and Vitamin Biosynthesis → Enzyme Cofactor Biosynthesis → Heme Biosynthesis → Heme b Biosynthesis	Biosynthesis	Cofactor, Carrier, and Vitamin Biosynthesis	Enzyme Cofactor Biosynthesis	Heme Biosynthesis	Heme b Biosynthesis
PWY-6823	molybdopterin biosynthesis	Biosynthesis → Cofactor, Carrier, and Vitamin Biosynthesis → Enzyme Cofactor Biosynthesis → Molybdenum-Containing Cofactor Biosynthesis	Biosynthesis	Cofactor, Carrier, and Vitamin Biosynthesis	Enzyme Cofactor Biosynthesis	Molybdenum-Containing Cofactor Biosynthesis
PYRIDNUCSYN-PWY	NAD de novo biosynthesis I (from aspartate)	Biosynthesis → Cofactor, Carrier, and Vitamin Biosynthesis → Enzyme Cofactor Biosynthesis → NAD Biosynthesis	Biosynthesis	Cofactor, Carrier, and Vitamin Biosynthesis	Enzyme Cofactor Biosynthesis	NAD Biosynthesis
PYRIDNUCSAL-PWY	NAD salvage pathway I (PNC VI cycle)	Biosynthesis → Cofactor, Carrier, and Vitamin Biosynthesis → Enzyme Cofactor Biosynthesis → NAD Biosynthesis	Biosynthesis	Cofactor, Carrier, and Vitamin Biosynthesis	Enzyme Cofactor Biosynthesis	NAD Biosynthesis
PWY-7761	NAD salvage pathway II (PNC IV cycle)	Biosynthesis → Cofactor, Carrier, and Vitamin Biosynthesis → Enzyme Cofactor Biosynthesis → NAD Biosynthesis	Biosynthesis	Cofactor, Carrier, and Vitamin Biosynthesis	Enzyme Cofactor Biosynthesis	NAD Biosynthesis
NAD-BIOSYNTHESIS-II	NAD salvage pathway III (to nicotinamide riboside)	Biosynthesis → Cofactor, Carrier, and Vitamin Biosynthesis → Enzyme Cofactor Biosynthesis → NAD Biosynthesis	Biosynthesis	Cofactor, Carrier, and Vitamin Biosynthesis	Enzyme Cofactor Biosynthesis	NAD Biosynthesis
PWY3O-4107	NAD salvage pathway V (PNC V cycle)	Biosynthesis → Cofactor, Carrier, and Vitamin Biosynthesis → Enzyme Cofactor Biosynthesis → NAD Biosynthesis	Biosynthesis	Cofactor, Carrier, and Vitamin Biosynthesis	Enzyme Cofactor Biosynthesis	NAD Biosynthesis
PWY-7269	mitochondrial NADPH production (yeast)	Biosynthesis → Cofactor, Carrier, and Vitamin Biosynthesis → Enzyme Cofactor Biosynthesis → NAD Metabolism	Biosynthesis	Cofactor, Carrier, and Vitamin Biosynthesis	Enzyme Cofactor Biosynthesis	NAD Metabolism
PYRIDOXSYN-PWY	pyridoxal 5'-phosphate biosynthesis I	Biosynthesis → Cofactor, Carrier, and Vitamin Biosynthesis → Vitamin Biosynthesis → Vitamin B6 Biosynthesis	Biosynthesis	Cofactor, Carrier, and Vitamin Biosynthesis	Vitamin Biosynthesis	Vitamin B6 Biosynthesis
PWY-7204	pyridoxal 5'-phosphate salvage II (plants)	Biosynthesis → Cofactor, Carrier, and Vitamin Biosynthesis → Vitamin Biosynthesis → Vitamin B6 Biosynthesis	Biosynthesis	Cofactor, Carrier, and Vitamin Biosynthesis	Vitamin Biosynthesis	Vitamin B6 Biosynthesis
PWY-6168	flavin biosynthesis III (fungi)	Biosynthesis → Cofactor, Carrier, and Vitamin Biosynthesis → Vitamin Biosynthesis → Flavin Biosynthesis	Biosynthesis	Cofactor, Carrier, and Vitamin Biosynthesis	Vitamin Biosynthesis	Flavin Biosynthesis
RIBOSYN2-PWY	flavin biosynthesis I (bacteria and plants)	Biosynthesis → Cofactor, Carrier, and Vitamin Biosynthesis → Vitamin Biosynthesis → Flavin Biosynthesis	Biosynthesis	Cofactor, Carrier, and Vitamin Biosynthesis	Vitamin Biosynthesis	Flavin Biosynthesis
PWY-6612	superpathway of tetrahydrofolate biosynthesis	Biosynthesis → Cofactor, Carrier, and Vitamin Biosynthesis → Vitamin Biosynthesis → Folate Biosynthesis	Biosynthesis	Cofactor, Carrier, and Vitamin Biosynthesis	Vitamin Biosynthesis	Folate Biosynthesis
FOLSYN-PWY	superpathway of tetrahydrofolate biosynthesis and salvage	Biosynthesis → Cofactor, Carrier, and Vitamin Biosynthesis → Vitamin Biosynthesis → Folate Biosynthesis	Biosynthesis	Cofactor, Carrier, and Vitamin Biosynthesis	Vitamin Biosynthesis	Folate Biosynthesis
PWY-6147	6-hydroxymethyl-dihydropterin diphosphate biosynthesis I	Biosynthesis → Cofactor, Carrier, and Vitamin Biosynthesis → Vitamin Biosynthesis → Folate Biosynthesis → 6-Hydroxymethyl-Dihydropterin Diphosphate Biosynthesis	Biosynthesis	Cofactor, Carrier, and Vitamin Biosynthesis	Vitamin Biosynthesis	Folate Biosynthesis	6-Hydroxymethyl-Dihydropterin Diphosphate Biosynthesis
PWY-3841	folate transformations II (plants)	Biosynthesis → Cofactor, Carrier, and Vitamin Biosynthesis → Vitamin Biosynthesis → Folate Biosynthesis → Folate Transformations	Biosynthesis	Cofactor, Carrier, and Vitamin Biosynthesis	Vitamin Biosynthesis	Folate Biosynthesis	Folate Transformations
1CMET2-PWY	folate transformations III (E. coli)	Biosynthesis → Cofactor, Carrier, and Vitamin Biosynthesis → Vitamin Biosynthesis → Folate Biosynthesis → Folate Transformations	Biosynthesis	Cofactor, Carrier, and Vitamin Biosynthesis	Vitamin Biosynthesis	Folate Biosynthesis	Folate Transformations
PWY-6895	superpathway of thiamine diphosphate biosynthesis II	Biosynthesis → Cofactor, Carrier, and Vitamin Biosynthesis → Vitamin Biosynthesis → Thiamine Biosynthesis	Biosynthesis	Cofactor, Carrier, and Vitamin Biosynthesis	Vitamin Biosynthesis	Thiamine Biosynthesis
THISYNARA-PWY	superpathway of thiamine diphosphate biosynthesis III (eukaryotes)	Biosynthesis → Cofactor, Carrier, and Vitamin Biosynthesis → Vitamin Biosynthesis → Thiamine Biosynthesis	Biosynthesis	Cofactor, Carrier, and Vitamin Biosynthesis	Vitamin Biosynthesis	Thiamine Biosynthesis
PWY-7282	4-amino-2-methyl-5-diphosphomethylpyrimidine biosynthesis II	Biosynthesis → Cofactor, Carrier, and Vitamin Biosynthesis → Vitamin Biosynthesis → Thiamine Biosynthesis → 4-amino-2-methyl-5-diphosphomethylpyrimidine biosynthesis	Biosynthesis	Cofactor, Carrier, and Vitamin Biosynthesis	Vitamin Biosynthesis	Thiamine Biosynthesis	4-amino-2-methyl-5-diphosphomethylpyrimidine biosynthesis
PWY-6897	thiamine diphosphate salvage II	Biosynthesis → Cofactor, Carrier, and Vitamin Biosynthesis → Vitamin Biosynthesis → Thiamine Biosynthesis → thiamine Diphosphate Salvage	Biosynthesis	Cofactor, Carrier, and Vitamin Biosynthesis	Vitamin Biosynthesis	Thiamine Biosynthesis	thiamine Diphosphate Salvage
PWY-7356	thiamine diphosphate salvage IV (yeast)	Biosynthesis → Cofactor, Carrier, and Vitamin Biosynthesis → Vitamin Biosynthesis → Thiamine Biosynthesis → thiamine Diphosphate Salvage	Biosynthesis	Cofactor, Carrier, and Vitamin Biosynthesis	Vitamin Biosynthesis	Thiamine Biosynthesis	thiamine Diphosphate Salvage
PWY-7357	thiamine phosphate formation from pyrithiamine and oxythiamine (yeast)	Biosynthesis → Cofactor, Carrier, and Vitamin Biosynthesis → Vitamin Biosynthesis → Thiamine Biosynthesis → thiamine Diphosphate Salvage	Biosynthesis	Cofactor, Carrier, and Vitamin Biosynthesis	Vitamin Biosynthesis	Thiamine Biosynthesis	thiamine Diphosphate Salvage
PWY0-845	superpathway of pyridoxal 5'-phosphate biosynthesis and salvage	Biosynthesis → Cofactor, Carrier, and Vitamin Biosynthesis → Vitamin Biosynthesis → Vitamin B6 Biosynthesis	Biosynthesis	Cofactor, Carrier, and Vitamin Biosynthesis	Vitamin Biosynthesis	Vitamin B6 Biosynthesis
PWY-6803	phosphatidylcholine acyl editing	Biosynthesis → Fatty Acid and Lipid Biosynthesis	Biosynthesis	Fatty Acid and Lipid Biosynthesis
FASYN-ELONG-PWY	fatty acid elongation -- saturated	Biosynthesis → Fatty Acid and Lipid Biosynthesis → Fatty Acid Biosynthesis	Biosynthesis	Fatty Acid and Lipid Biosynthesis	Fatty Acid Biosynthesis
PWY66-429	fatty acid biosynthesis initiation (mitochondria)	Biosynthesis → Fatty Acid and Lipid Biosynthesis → Fatty Acid Biosynthesis → Fatty Acid Biosynthesis Initiation	Biosynthesis	Fatty Acid and Lipid Biosynthesis	Fatty Acid Biosynthesis	Fatty Acid Biosynthesis Initiation
PWY-5972	stearate biosynthesis I (animals)	Biosynthesis → Fatty Acid and Lipid Biosynthesis → Fatty Acid Biosynthesis → Stearate Biosynthesis	Biosynthesis	Fatty Acid and Lipid Biosynthesis	Fatty Acid Biosynthesis	Stearate Biosynthesis
PWY-5989	stearate biosynthesis II (bacteria and plants)	Biosynthesis → Fatty Acid and Lipid Biosynthesis → Fatty Acid Biosynthesis → Stearate Biosynthesis	Biosynthesis	Fatty Acid and Lipid Biosynthesis	Fatty Acid Biosynthesis	Stearate Biosynthesis
PWY-5973	cis-vaccenate biosynthesis	Biosynthesis → Fatty Acid and Lipid Biosynthesis → Fatty Acid Biosynthesis → Unsaturated Fatty Acid Biosynthesis	Biosynthesis	Fatty Acid and Lipid Biosynthesis	Fatty Acid Biosynthesis	Unsaturated Fatty Acid Biosynthesis
PWY-7663	gondoate biosynthesis (anaerobic)	Biosynthesis → Fatty Acid and Lipid Biosynthesis → Fatty Acid Biosynthesis → Unsaturated Fatty Acid Biosynthesis	Biosynthesis	Fatty Acid and Lipid Biosynthesis	Fatty Acid Biosynthesis	Unsaturated Fatty Acid Biosynthesis
PWY0-862	(5Z)-dodecenoate biosynthesis I	Biosynthesis → Fatty Acid and Lipid Biosynthesis → Fatty Acid Biosynthesis → Unsaturated Fatty Acid Biosynthesis → (5Z)-dodecenoate Biosynthesis	Biosynthesis	Fatty Acid and Lipid Biosynthesis	Fatty Acid Biosynthesis	Unsaturated Fatty Acid Biosynthesis	(5Z)-dodecenoate Biosynthesis
PWY-7858	(5Z)-dodecenoate biosynthesis II	Biosynthesis → Fatty Acid and Lipid Biosynthesis → Fatty Acid Biosynthesis → Unsaturated Fatty Acid Biosynthesis → (5Z)-dodecenoate Biosynthesis	Biosynthesis	Fatty Acid and Lipid Biosynthesis	Fatty Acid Biosynthesis	Unsaturated Fatty Acid Biosynthesis	(5Z)-dodecenoate Biosynthesis
PWY4FS-7	phosphatidylglycerol biosynthesis I (plastidic)	Biosynthesis → Fatty Acid and Lipid Biosynthesis → Fatty Acid Biosynthesis → Unsaturated Fatty Acid Biosynthesis → (5Z)-dodecenoate Biosynthesis	Biosynthesis	Fatty Acid and Lipid Biosynthesis	Fatty Acid Biosynthesis	Unsaturated Fatty Acid Biosynthesis	(5Z)-dodecenoate Biosynthesis
PWY4FS-8	phosphatidylglycerol biosynthesis II (non-plastidic)	Biosynthesis → Fatty Acid and Lipid Biosynthesis → Fatty Acid Biosynthesis → Unsaturated Fatty Acid Biosynthesis → (5Z)-dodecenoate Biosynthesis	Biosynthesis	Fatty Acid and Lipid Biosynthesis	Fatty Acid Biosynthesis	Unsaturated Fatty Acid Biosynthesis	(5Z)-dodecenoate Biosynthesis
PWY-7664	oleate biosynthesis IV (anaerobic)	Biosynthesis → Fatty Acid and Lipid Biosynthesis → Fatty Acid Biosynthesis → Unsaturated Fatty Acid Biosynthesis → Oleate Biosynthesis	Biosynthesis	Fatty Acid and Lipid Biosynthesis	Fatty Acid Biosynthesis	Unsaturated Fatty Acid Biosynthesis	Oleate Biosynthesis
PWY-6282	palmitoleate biosynthesis I (from (5Z)-dodec-5-enoate)	Biosynthesis → Fatty Acid and Lipid Biosynthesis → Fatty Acid Biosynthesis → Unsaturated Fatty Acid Biosynthesis → Palmitoleate Biosynthesis	Biosynthesis	Fatty Acid and Lipid Biosynthesis	Fatty Acid Biosynthesis	Unsaturated Fatty Acid Biosynthesis	Palmitoleate Biosynthesis
PHOSLIPSYN-PWY	superpathway of phospholipid biosynthesis I (bacteria)	Biosynthesis → Fatty Acid and Lipid Biosynthesis → Phospholipid Biosynthesis	Biosynthesis	Fatty Acid and Lipid Biosynthesis	Phospholipid Biosynthesis
PWY-5667	CDP-diacylglycerol biosynthesis I	Biosynthesis → Fatty Acid and Lipid Biosynthesis → Phospholipid Biosynthesis → CDP-diacylglycerol Biosynthesis	Biosynthesis	Fatty Acid and Lipid Biosynthesis	Phospholipid Biosynthesis	CDP-diacylglycerol Biosynthesis
PWY0-1319	CDP-diacylglycerol biosynthesis II	Biosynthesis → Fatty Acid and Lipid Biosynthesis → Phospholipid Biosynthesis → CDP-diacylglycerol Biosynthesis	Biosynthesis	Fatty Acid and Lipid Biosynthesis	Phospholipid Biosynthesis	CDP-diacylglycerol Biosynthesis
PWY-5981	CDP-diacylglycerol biosynthesis III	Biosynthesis → Fatty Acid and Lipid Biosynthesis → Phospholipid Biosynthesis → CDP-diacylglycerol Biosynthesis	Biosynthesis	Fatty Acid and Lipid Biosynthesis	Phospholipid Biosynthesis	CDP-diacylglycerol Biosynthesis
PPGPPMET-PWY	ppGpp metabolism	Biosynthesis → Metabolic Regulator Biosynthesis	Biosynthesis	Metabolic Regulator Biosynthesis
PWY-7220	adenosine deoxyribonucleotides de novo biosynthesis II	Biosynthesis → Nucleoside and Nucleotide Biosynthesis → 2'-Deoxyribonucleotide Biosynthesis → Purine Deoxyribonucleotide De Novo Biosynthesis → Adenosine Deoxyribonucleotide De Novo Biosynthesis	Biosynthesis	Nucleoside and Nucleotide Biosynthesis	2'-Deoxyribonucleotide Biosynthesis	Purine Deoxyribonucleotide De Novo Biosynthesis	Adenosine Deoxyribonucleotide De Novo Biosynthesis
PWY-7184	pyrimidine deoxyribonucleotides de novo biosynthesis I	Biosynthesis → Nucleoside and Nucleotide Biosynthesis → 2'-Deoxyribonucleotide Biosynthesis → Pyrimidine Deoxyribonucleotide De Novo Biosynthesis	Biosynthesis	Nucleoside and Nucleotide Biosynthesis	2'-Deoxyribonucleotide Biosynthesis	Pyrimidine Deoxyribonucleotide De Novo Biosynthesis
PWY-7187	pyrimidine deoxyribonucleotides de novo biosynthesis II	Biosynthesis → Nucleoside and Nucleotide Biosynthesis → 2'-Deoxyribonucleotide Biosynthesis → Pyrimidine Deoxyribonucleotide De Novo Biosynthesis	Biosynthesis	Nucleoside and Nucleotide Biosynthesis	2'-Deoxyribonucleotide Biosynthesis	Pyrimidine Deoxyribonucleotide De Novo Biosynthesis
PWY-6545	pyrimidine deoxyribonucleotides de novo biosynthesis III	Biosynthesis → Nucleoside and Nucleotide Biosynthesis → 2'-Deoxyribonucleotide Biosynthesis → Pyrimidine Deoxyribonucleotide De Novo Biosynthesis	Biosynthesis	Nucleoside and Nucleotide Biosynthesis	2'-Deoxyribonucleotide Biosynthesis	Pyrimidine Deoxyribonucleotide De Novo Biosynthesis
PWY-7198	pyrimidine deoxyribonucleotides de novo biosynthesis IV	Biosynthesis → Nucleoside and Nucleotide Biosynthesis → 2'-Deoxyribonucleotide Biosynthesis → Pyrimidine Deoxyribonucleotide De Novo Biosynthesis	Biosynthesis	Nucleoside and Nucleotide Biosynthesis	2'-Deoxyribonucleotide Biosynthesis	Pyrimidine Deoxyribonucleotide De Novo Biosynthesis
PWY-7211	superpathway of pyrimidine deoxyribonucleotides de novo biosynthesis	Biosynthesis → Nucleoside and Nucleotide Biosynthesis → 2'-Deoxyribonucleotide Biosynthesis → Pyrimidine Deoxyribonucleotide De Novo Biosynthesis	Biosynthesis	Nucleoside and Nucleotide Biosynthesis	2'-Deoxyribonucleotide Biosynthesis	Pyrimidine Deoxyribonucleotide De Novo Biosynthesis
PWY0-166	superpathway of pyrimidine deoxyribonucleotides de novo biosynthesis (E. coli)	Biosynthesis → Nucleoside and Nucleotide Biosynthesis → 2'-Deoxyribonucleotide Biosynthesis → Pyrimidine Deoxyribonucleotide De Novo Biosynthesis	Biosynthesis	Nucleoside and Nucleotide Biosynthesis	2'-Deoxyribonucleotide Biosynthesis	Pyrimidine Deoxyribonucleotide De Novo Biosynthesis
PWY-6121	5-aminoimidazole ribonucleotide biosynthesis I	Biosynthesis → Nucleoside and Nucleotide Biosynthesis → Purine Nucleotide Biosynthesis → 5-Aminoimidazole Ribonucleotide Biosynthesis	Biosynthesis	Nucleoside and Nucleotide Biosynthesis	Purine Nucleotide Biosynthesis	5-Aminoimidazole Ribonucleotide Biosynthesis
PWY-6122	5-aminoimidazole ribonucleotide biosynthesis II	Biosynthesis → Nucleoside and Nucleotide Biosynthesis → Purine Nucleotide Biosynthesis → 5-Aminoimidazole Ribonucleotide Biosynthesis	Biosynthesis	Nucleoside and Nucleotide Biosynthesis	Purine Nucleotide Biosynthesis	5-Aminoimidazole Ribonucleotide Biosynthesis
PWY-6277	superpathway of 5-aminoimidazole ribonucleotide biosynthesis	Biosynthesis → Nucleoside and Nucleotide Biosynthesis → Purine Nucleotide Biosynthesis → 5-Aminoimidazole Ribonucleotide Biosynthesis	Biosynthesis	Nucleoside and Nucleotide Biosynthesis	Purine Nucleotide Biosynthesis	5-Aminoimidazole Ribonucleotide Biosynthesis
PWY-7222	guanosine deoxyribonucleotides de novo biosynthesis II	Biosynthesis → Nucleoside and Nucleotide Biosynthesis → Purine Nucleotide Biosynthesis → Purine Nucleotide De Novo Biosynthesis	Biosynthesis	Nucleoside and Nucleotide Biosynthesis	Purine Nucleotide Biosynthesis	Purine Nucleotide De Novo Biosynthesis
PWY-7229	superpathway of adenosine nucleotides de novo biosynthesis I	Biosynthesis → Nucleoside and Nucleotide Biosynthesis → Purine Nucleotide Biosynthesis → Purine Nucleotide De Novo Biosynthesis	Biosynthesis	Nucleoside and Nucleotide Biosynthesis	Purine Nucleotide Biosynthesis	Purine Nucleotide De Novo Biosynthesis
PWY-6126	superpathway of adenosine nucleotides de novo biosynthesis II	Biosynthesis → Nucleoside and Nucleotide Biosynthesis → Purine Nucleotide Biosynthesis → Purine Nucleotide De Novo Biosynthesis	Biosynthesis	Nucleoside and Nucleotide Biosynthesis	Purine Nucleotide Biosynthesis	Purine Nucleotide De Novo Biosynthesis
PWY-7228	superpathway of guanosine nucleotides de novo biosynthesis I	Biosynthesis → Nucleoside and Nucleotide Biosynthesis → Purine Nucleotide Biosynthesis → Purine Nucleotide De Novo Biosynthesis	Biosynthesis	Nucleoside and Nucleotide Biosynthesis	Purine Nucleotide Biosynthesis	Purine Nucleotide De Novo Biosynthesis
PWY-6125	superpathway of guanosine nucleotides de novo biosynthesis II	Biosynthesis → Nucleoside and Nucleotide Biosynthesis → Purine Nucleotide Biosynthesis → Purine Nucleotide De Novo Biosynthesis	Biosynthesis	Nucleoside and Nucleotide Biosynthesis	Purine Nucleotide Biosynthesis	Purine Nucleotide De Novo Biosynthesis
PWY-841	superpathway of purine nucleotides de novo biosynthesis I	Biosynthesis → Nucleoside and Nucleotide Biosynthesis → Purine Nucleotide Biosynthesis → Purine Nucleotide De Novo Biosynthesis	Biosynthesis	Nucleoside and Nucleotide Biosynthesis	Purine Nucleotide Biosynthesis	Purine Nucleotide De Novo Biosynthesis
DENOVOPURINE2-PWY	superpathway of purine nucleotides de novo biosynthesis II	Biosynthesis → Nucleoside and Nucleotide Biosynthesis → Purine Nucleotide Biosynthesis → Purine Nucleotide De Novo Biosynthesis	Biosynthesis	Nucleoside and Nucleotide Biosynthesis	Purine Nucleotide Biosynthesis	Purine Nucleotide De Novo Biosynthesis
PWY-7221	guanosine ribonucleotides de novo biosynthesis	Biosynthesis → Nucleoside and Nucleotide Biosynthesis → Purine Nucleotide Biosynthesis → Purine Nucleotide De Novo Biosynthesis → Purine Riboucleotide De Novo Biosynthesis	Biosynthesis	Nucleoside and Nucleotide Biosynthesis	Purine Nucleotide Biosynthesis	Purine Nucleotide De Novo Biosynthesis	Purine Riboucleotide De Novo Biosynthesis
PWY-6123	inosine-5'-phosphate biosynthesis I	Biosynthesis → Nucleoside and Nucleotide Biosynthesis → Purine Nucleotide Biosynthesis → Purine Nucleotide De Novo Biosynthesis → Purine Riboucleotide De Novo Biosynthesis → Inosine-5'-phosphate Biosynthesis	Biosynthesis	Nucleoside and Nucleotide Biosynthesis	Purine Nucleotide Biosynthesis	Purine Nucleotide De Novo Biosynthesis	Purine Riboucleotide De Novo Biosynthesis	Inosine-5'-phosphate Biosynthesis
PWY-6124	inosine-5'-phosphate biosynthesis II	Biosynthesis → Nucleoside and Nucleotide Biosynthesis → Purine Nucleotide Biosynthesis → Purine Nucleotide De Novo Biosynthesis → Purine Riboucleotide De Novo Biosynthesis → Inosine-5'-phosphate Biosynthesis	Biosynthesis	Nucleoside and Nucleotide Biosynthesis	Purine Nucleotide Biosynthesis	Purine Nucleotide De Novo Biosynthesis	Purine Riboucleotide De Novo Biosynthesis	Inosine-5'-phosphate Biosynthesis
PWY-7234	inosine-5'-phosphate biosynthesis III	Biosynthesis → Nucleoside and Nucleotide Biosynthesis → Purine Nucleotide Biosynthesis → Purine Nucleotide De Novo Biosynthesis → Purine Riboucleotide De Novo Biosynthesis → Inosine-5'-phosphate Biosynthesis	Biosynthesis	Nucleoside and Nucleotide Biosynthesis	Purine Nucleotide Biosynthesis	Purine Nucleotide De Novo Biosynthesis	Purine Riboucleotide De Novo Biosynthesis	Inosine-5'-phosphate Biosynthesis
PWY66-409	superpathway of purine nucleotide salvage	Biosynthesis → Nucleoside and Nucleotide Biosynthesis → Purine Nucleotide Biosynthesis → Purine Nucleotide Salvage	Biosynthesis	Nucleoside and Nucleotide Biosynthesis	Purine Nucleotide Biosynthesis	Purine Nucleotide Salvage
PWY-6609	adenine and adenosine salvage III	Biosynthesis → Nucleoside and Nucleotide Biosynthesis → Purine Nucleotide Biosynthesis → Purine Nucleotide Salvage → Adenine and Adenosine Salvage	Biosynthesis	Nucleoside and Nucleotide Biosynthesis	Purine Nucleotide Biosynthesis	Purine Nucleotide Salvage	Adenine and Adenosine Salvage
PWY0-162	superpathway of pyrimidine ribonucleotides de novo biosynthesis	Biosynthesis → Nucleoside and Nucleotide Biosynthesis → Pyrimidine Nucleotide Biosynthesis → Pyrimidine Nucleotide De Novo Biosynthesis → Pyrimidine Ribonucleotide De Novo Biosynthesis	Biosynthesis	Nucleoside and Nucleotide Biosynthesis	Pyrimidine Nucleotide Biosynthesis	Pyrimidine Nucleotide De Novo Biosynthesis	Pyrimidine Ribonucleotide De Novo Biosynthesis
PWY-5686	UMP biosynthesis I	Biosynthesis → Nucleoside and Nucleotide Biosynthesis → Pyrimidine Nucleotide Biosynthesis → Pyrimidine Nucleotide De Novo Biosynthesis → Pyrimidine Ribonucleotide De Novo Biosynthesis → UMP Biosynthesis	Biosynthesis	Nucleoside and Nucleotide Biosynthesis	Pyrimidine Nucleotide Biosynthesis	Pyrimidine Nucleotide De Novo Biosynthesis	Pyrimidine Ribonucleotide De Novo Biosynthesis	UMP Biosynthesis
PWY-7790	UMP biosynthesis II	Biosynthesis → Nucleoside and Nucleotide Biosynthesis → Pyrimidine Nucleotide Biosynthesis → Pyrimidine Nucleotide De Novo Biosynthesis → Pyrimidine Ribonucleotide De Novo Biosynthesis → UMP Biosynthesis	Biosynthesis	Nucleoside and Nucleotide Biosynthesis	Pyrimidine Nucleotide Biosynthesis	Pyrimidine Nucleotide De Novo Biosynthesis	Pyrimidine Ribonucleotide De Novo Biosynthesis	UMP Biosynthesis
PWY-7791	UMP biosynthesis III	Biosynthesis → Nucleoside and Nucleotide Biosynthesis → Pyrimidine Nucleotide Biosynthesis → Pyrimidine Nucleotide De Novo Biosynthesis → Pyrimidine Ribonucleotide De Novo Biosynthesis → UMP Biosynthesis	Biosynthesis	Nucleoside and Nucleotide Biosynthesis	Pyrimidine Nucleotide Biosynthesis	Pyrimidine Nucleotide De Novo Biosynthesis	Pyrimidine Ribonucleotide De Novo Biosynthesis	UMP Biosynthesis
PWY-7199	pyrimidine deoxyribonucleosides salvage	Biosynthesis → Nucleoside and Nucleotide Biosynthesis → Pyrimidine Nucleotide Biosynthesis → Pyrimidine Nucleotide Salvage	Biosynthesis	Nucleoside and Nucleotide Biosynthesis	Pyrimidine Nucleotide Biosynthesis	Pyrimidine Nucleotide Salvage
PWY-7197	pyrimidine deoxyribonucleotide phosphorylation	Biosynthesis → Nucleoside and Nucleotide Biosynthesis → Pyrimidine Nucleotide Biosynthesis → Pyrimidine Nucleotide Salvage	Biosynthesis	Nucleoside and Nucleotide Biosynthesis	Pyrimidine Nucleotide Biosynthesis	Pyrimidine Nucleotide Salvage
PWY-7210	pyrimidine deoxyribonucleotides biosynthesis from CTP	Biosynthesis → Nucleoside and Nucleotide Biosynthesis → Pyrimidine Nucleotide Biosynthesis → Pyrimidine Nucleotide Salvage	Biosynthesis	Nucleoside and Nucleotide Biosynthesis	Pyrimidine Nucleotide Biosynthesis	Pyrimidine Nucleotide Salvage
PWY-7200	superpathway of pyrimidine deoxyribonucleoside salvage	Biosynthesis → Nucleoside and Nucleotide Biosynthesis → Pyrimidine Nucleotide Biosynthesis → Pyrimidine Nucleotide Salvage	Biosynthesis	Nucleoside and Nucleotide Biosynthesis	Pyrimidine Nucleotide Biosynthesis	Pyrimidine Nucleotide Salvage
PWY-7208	superpathway of pyrimidine nucleobases salvage	Biosynthesis → Nucleoside and Nucleotide Biosynthesis → Pyrimidine Nucleotide Biosynthesis → Pyrimidine Nucleotide Salvage	Biosynthesis	Nucleoside and Nucleotide Biosynthesis	Pyrimidine Nucleotide Biosynthesis	Pyrimidine Nucleotide Salvage
PWY-6519	8-amino-7-oxononanoate biosynthesis I	Biosynthesis → Other Biosynthesis → 8-Amino-7-oxononanoate Biosynthesis	Biosynthesis	Other Biosynthesis	8-Amino-7-oxononanoate Biosynthesis
POLYISOPRENSYN-PWY	polyisoprenoid biosynthesis (E. coli)	Biosynthesis → Polyprenyl Biosynthesis → All-trans Polyprenyl Biosynthesis	Biosynthesis	Polyprenyl Biosynthesis	All-trans Polyprenyl Biosynthesis
PWY-6920	6-gingerol analog biosynthesis (engineered)	Biosynthesis → Secondary Metabolite Biosynthesis	Biosynthesis	Secondary Metabolite Biosynthesis
PWY-6703	preQ0 biosynthesis	Biosynthesis → Secondary Metabolite Biosynthesis	Biosynthesis	Secondary Metabolite Biosynthesis
PWY-6554	1D-myo-inositol hexakisphosphate biosynthesis V (from Ins(1,3,4)P3)	Biosynthesis → Secondary Metabolite Biosynthesis → Sugar Derivative Biosynthesis → Sugar Alcohol Biosynthesis → Cyclitol Biosynthesis → Phytate Biosynthesis	Biosynthesis	Secondary Metabolite Biosynthesis	Sugar Derivative Biosynthesis	Sugar Alcohol Biosynthesis	Cyclitol Biosynthesis	Phytate Biosynthesis
PWY-5121	superpathway of geranylgeranyl diphosphate biosynthesis II (via MEP)	Biosynthesis → Secondary Metabolite Biosynthesis → Terpenoid Biosynthesis → Diterpenoid Biosynthesis	Biosynthesis	Secondary Metabolite Biosynthesis	Terpenoid Biosynthesis	Diterpenoid Biosynthesis
PWY-7392	taxadiene biosynthesis (engineered)	Biosynthesis → Secondary Metabolite Biosynthesis → Terpenoid Biosynthesis → Diterpenoid Biosynthesis	Biosynthesis	Secondary Metabolite Biosynthesis	Terpenoid Biosynthesis	Diterpenoid Biosynthesis
PWY-6270	isoprene biosynthesis I	Biosynthesis → Secondary Metabolite Biosynthesis → Terpenoid Biosynthesis → Hemiterpene Biosynthesis	Biosynthesis	Secondary Metabolite Biosynthesis	Terpenoid Biosynthesis	Hemiterpene Biosynthesis
NONMEVIPP-PWY	methylerythritol phosphate pathway I	Biosynthesis → Secondary Metabolite Biosynthesis → Terpenoid Biosynthesis → Hemiterpene Biosynthesis → Isopentenyl Diphosphate Biosynthesis → Methylerythritol Phosphate Pathways	Biosynthesis	Secondary Metabolite Biosynthesis	Terpenoid Biosynthesis	Hemiterpene Biosynthesis	Isopentenyl Diphosphate Biosynthesis	Methylerythritol Phosphate Pathways
PWY-7560	methylerythritol phosphate pathway II	Biosynthesis → Secondary Metabolite Biosynthesis → Terpenoid Biosynthesis → Hemiterpene Biosynthesis → Isopentenyl Diphosphate Biosynthesis → Methylerythritol Phosphate Pathways	Biosynthesis	Secondary Metabolite Biosynthesis	Terpenoid Biosynthesis	Hemiterpene Biosynthesis	Isopentenyl Diphosphate Biosynthesis	Methylerythritol Phosphate Pathways
PWY-6859	all-trans-farnesol biosynthesis	Biosynthesis → Secondary Metabolite Biosynthesis → Terpenoid Biosynthesis → Sesquiterpenoid Biosynthesis	Biosynthesis	Secondary Metabolite Biosynthesis	Terpenoid Biosynthesis	Sesquiterpenoid Biosynthesis
PWY-7052	cyanophycin metabolism	Biosynthesis → Storage Compound Biosynthesis	Biosynthesis	Storage Compound Biosynthesis
PWY-5188	tetrapyrrole biosynthesis I (from glutamate)	Biosynthesis → Tetrapyrrole Biosynthesis	Biosynthesis	Tetrapyrrole Biosynthesis
PWY-5189	tetrapyrrole biosynthesis II (from glycine)	Biosynthesis → Tetrapyrrole Biosynthesis	Biosynthesis	Tetrapyrrole Biosynthesis
CHLOROPHYLL-SYN	3,8-divinyl-chlorophyllide a biosynthesis I (aerobic, light-dependent)	Biosynthesis → Tetrapyrrole Biosynthesis → Porphyrin Compound Biosynthesis → Chlorophyll Biosynthesis → Chlorophyllide a Biosynthesis	Biosynthesis	Tetrapyrrole Biosynthesis	Porphyrin Compound Biosynthesis	Chlorophyll Biosynthesis	Chlorophyllide a Biosynthesis
PWY-5531	3,8-divinyl-chlorophyllide a biosynthesis II (anaerobic)	Biosynthesis → Tetrapyrrole Biosynthesis → Porphyrin Compound Biosynthesis → Chlorophyll Biosynthesis → Chlorophyllide a Biosynthesis	Biosynthesis	Tetrapyrrole Biosynthesis	Porphyrin Compound Biosynthesis	Chlorophyll Biosynthesis	Chlorophyllide a Biosynthesis
PWY-7159	3,8-divinyl-chlorophyllide a biosynthesis III (aerobic, light independent)	Biosynthesis → Tetrapyrrole Biosynthesis → Porphyrin Compound Biosynthesis → Chlorophyll Biosynthesis → Chlorophyllide a Biosynthesis	Biosynthesis	Tetrapyrrole Biosynthesis	Porphyrin Compound Biosynthesis	Chlorophyll Biosynthesis	Chlorophyllide a Biosynthesis
PWY-7013	(S)-propane-1,2-diol degradation	Generation of Precursor Metabolites and Energy → Fermentation → Fermentation to Short-Chain Fatty Acids → Fermentation to Propanoate	Generation of Precursor Metabolites and Energy	Fermentation	Fermentation to Short-Chain Fatty Acids	Fermentation to Propanoate
PWY66-389	phytol degradation	Degradation/Utilization/Assimilation → Alcohol Degradation	Degradation/Utilization/Assimilation	Alcohol Degradation
GLYCOL-GLYOXDEG-PWY	superpathway of glycol metabolism and degradation	Degradation/Utilization/Assimilation → Alcohol Degradation	Degradation/Utilization/Assimilation	Alcohol Degradation
GOLPDLCAT-PWY	superpathway of glycerol degradation to 1,3-propanediol	Degradation/Utilization/Assimilation → Alcohol Degradation → Glycerol Degradation	Degradation/Utilization/Assimilation	Alcohol Degradation	Glycerol Degradation
METHGLYUT-PWY	superpathway of methylglyoxal degradation	Degradation/Utilization/Assimilation → Aldehyde Degradation	Degradation/Utilization/Assimilation	Aldehyde Degradation
PWY-7431	aromatic biogenic amine degradation (bacteria)	Degradation/Utilization/Assimilation → Amine and Polyamine Degradation	Degradation/Utilization/Assimilation	Amine and Polyamine Degradation
PWY0-1477	ethanolamine utilization	Degradation/Utilization/Assimilation → Amine and Polyamine Degradation	Degradation/Utilization/Assimilation	Amine and Polyamine Degradation
GLCMANNANAUT-PWY	superpathway of N-acetylglucosamine, N-acetylmannosamine and N-acetylneuraminate degradation	Degradation/Utilization/Assimilation → Amine and Polyamine Degradation	Degradation/Utilization/Assimilation	Amine and Polyamine Degradation
ORNDEG-PWY	superpathway of ornithine degradation	Degradation/Utilization/Assimilation → Amine and Polyamine Degradation	Degradation/Utilization/Assimilation	Amine and Polyamine Degradation
GLUDEG-I-PWY	GABA shunt	Degradation/Utilization/Assimilation → Amine and Polyamine Degradation → 4-Aminobutanoate Degradation	Degradation/Utilization/Assimilation	Amine and Polyamine Degradation	4-Aminobutanoate Degradation
AST-PWY	L-arginine degradation II (AST pathway)	Degradation/Utilization/Assimilation → Amino Acid Degradation → Proteinogenic Amino Acid Degradation → L-arginine Degradation	Degradation/Utilization/Assimilation	Amino Acid Degradation	Proteinogenic Amino Acid Degradation	L-arginine Degradation
PWY-8187	L-arginine degradation XIII (reductive Stickland reaction)	Degradation/Utilization/Assimilation → Amino Acid Degradation → Proteinogenic Amino Acid Degradation → L-arginine Degradation	Degradation/Utilization/Assimilation	Amino Acid Degradation	Proteinogenic Amino Acid Degradation	L-arginine Degradation
PWY-8190	L-glutamate degradation XI (reductive Stickland reaction)	Degradation/Utilization/Assimilation → Amino Acid Degradation → Proteinogenic Amino Acid Degradation → L-arginine Degradation	Degradation/Utilization/Assimilation	Amino Acid Degradation	Proteinogenic Amino Acid Degradation	L-arginine Degradation
HISDEG-PWY	L-histidine degradation I	Degradation/Utilization/Assimilation → Amino Acid Degradation → Proteinogenic Amino Acid Degradation → L-histidine Degradation	Degradation/Utilization/Assimilation	Amino Acid Degradation	Proteinogenic Amino Acid Degradation	L-histidine Degradation
PWY-5028	L-histidine degradation II	Degradation/Utilization/Assimilation → Amino Acid Degradation → Proteinogenic Amino Acid Degradation → L-histidine Degradation	Degradation/Utilization/Assimilation	Amino Acid Degradation	Proteinogenic Amino Acid Degradation	L-histidine Degradation
PWY-5030	L-histidine degradation III	Degradation/Utilization/Assimilation → Amino Acid Degradation → Proteinogenic Amino Acid Degradation → L-histidine Degradation	Degradation/Utilization/Assimilation	Amino Acid Degradation	Proteinogenic Amino Acid Degradation	L-histidine Degradation
THREOCAT-PWY	superpathway of L-threonine metabolism	Degradation/Utilization/Assimilation → Amino Acid Degradation → Proteinogenic Amino Acid Degradation → L-threonine Degradation	Degradation/Utilization/Assimilation	Amino Acid Degradation	Proteinogenic Amino Acid Degradation	L-threonine Degradation
PWY-6182	superpathway of salicylate degradation	Degradation/Utilization/Assimilation → Aromatic Compound Degradation	Degradation/Utilization/Assimilation	Aromatic Compound Degradation
PWY-5431	aromatic compounds degradation via &beta;-ketoadipate	Degradation/Utilization/Assimilation → Aromatic Compound Degradation → Catechol Degradation	Degradation/Utilization/Assimilation	Aromatic Compound Degradation	Catechol Degradation
PWY-5417	catechol degradation III (ortho-cleavage pathway)	Degradation/Utilization/Assimilation → Aromatic Compound Degradation → Catechol Degradation	Degradation/Utilization/Assimilation	Aromatic Compound Degradation	Catechol Degradation
CATECHOL-ORTHO-CLEAVAGE-PWY	catechol degradation to &beta;-ketoadipate	Degradation/Utilization/Assimilation → Aromatic Compound Degradation → Catechol Degradation	Degradation/Utilization/Assimilation	Aromatic Compound Degradation	Catechol Degradation
HCAMHPDEG-PWY	3-phenylpropanoate and 3-(3-hydroxyphenyl)propanoate degradation to 2-hydroxypentadienoate	Degradation/Utilization/Assimilation → Aromatic Compound Degradation → Phenolic Compound Degradation	Degradation/Utilization/Assimilation	Aromatic Compound Degradation	Phenolic Compound Degradation
PWY-6690	cinnamate and 3-hydroxycinnamate degradation to 2-hydroxypentadienoate	Degradation/Utilization/Assimilation → Aromatic Compound Degradation → Phenolic Compound Degradation	Degradation/Utilization/Assimilation	Aromatic Compound Degradation	Phenolic Compound Degradation
PROTOCATECHUATE-ORTHO-CLEAVAGE-PWY	protocatechuate degradation II (ortho-cleavage pathway)	Degradation/Utilization/Assimilation → Aromatic Compound Degradation → Protocatechuate Degradation	Degradation/Utilization/Assimilation	Aromatic Compound Degradation	Protocatechuate Degradation
P42-PWY	incomplete reductive TCA cycle	Degradation/Utilization/Assimilation → C1 Compound Utilization and Assimilation → CO2 Fixation → Autotrophic CO2 Fixation → Reductive TCA Cycles	Degradation/Utilization/Assimilation	C1 Compound Utilization and Assimilation	CO2 Fixation	Autotrophic CO2 Fixation	Reductive TCA Cycles
PWY-1861	formaldehyde assimilation II (assimilatory RuMP Cycle)	Degradation/Utilization/Assimilation → C1 Compound Utilization and Assimilation → Formaldehyde Assimilation	Degradation/Utilization/Assimilation	C1 Compound Utilization and Assimilation	Formaldehyde Assimilation
P185-PWY	formaldehyde assimilation III (dihydroxyacetone cycle)	Degradation/Utilization/Assimilation → C1 Compound Utilization and Assimilation → Formaldehyde Assimilation	Degradation/Utilization/Assimilation	C1 Compound Utilization and Assimilation	Formaldehyde Assimilation
PWY-7456	&beta;-(1,4)-mannan degradation	Degradation/Utilization/Assimilation → Carbohydrate Degradation → Polysaccharide Degradation	Degradation/Utilization/Assimilation	Carbohydrate Degradation	Polysaccharide Degradation
PWY-7118	chitin deacetylation	Degradation/Utilization/Assimilation → Carbohydrate Degradation → Polysaccharide Degradation → Chitin Degradation	Degradation/Utilization/Assimilation	Carbohydrate Degradation	Polysaccharide Degradation	Chitin Degradation
PWY-6902	chitin degradation II (Vibrio)	Degradation/Utilization/Assimilation → Carbohydrate Degradation → Polysaccharide Degradation → Chitin Degradation	Degradation/Utilization/Assimilation	Carbohydrate Degradation	Polysaccharide Degradation	Chitin Degradation
GLYCOCAT-PWY	glycogen degradation I	Degradation/Utilization/Assimilation → Carbohydrate Degradation → Polysaccharide Degradation → Glycan Degradation	Degradation/Utilization/Assimilation	Carbohydrate Degradation	Polysaccharide Degradation	Glycan Degradation
PWY-5941	glycogen degradation II	Degradation/Utilization/Assimilation → Carbohydrate Degradation → Polysaccharide Degradation → Glycogen Degradation	Degradation/Utilization/Assimilation	Carbohydrate Degradation	Polysaccharide Degradation	Glycogen Degradation
PWY-6731	starch degradation III	Degradation/Utilization/Assimilation → Carbohydrate Degradation → Polysaccharide Degradation → Starch Degradation	Degradation/Utilization/Assimilation	Carbohydrate Degradation	Polysaccharide Degradation	Starch Degradation
PWY-6807	xyloglucan degradation II (exoglucanase)	Degradation/Utilization/Assimilation → Carbohydrate Degradation → Polysaccharide Degradation → Xyloglucan Degradation	Degradation/Utilization/Assimilation	Carbohydrate Degradation	Polysaccharide Degradation	Xyloglucan Degradation
PWY-6992	1,5-anhydrofructose degradation	Degradation/Utilization/Assimilation → Carbohydrate Degradation → Sugar Degradation	Degradation/Utilization/Assimilation	Carbohydrate Degradation	Sugar Degradation
GLUCOSE1PMETAB-PWY	glucose and glucose-1-phosphate degradation	Degradation/Utilization/Assimilation → Carbohydrate Degradation → Sugar Degradation	Degradation/Utilization/Assimilation	Carbohydrate Degradation	Sugar Degradation
PWY-6527	stachyose degradation	Degradation/Utilization/Assimilation → Carbohydrate Degradation → Sugar Degradation	Degradation/Utilization/Assimilation	Carbohydrate Degradation	Sugar Degradation
PWY-6901	superpathway of glucose and xylose degradation	Degradation/Utilization/Assimilation → Carbohydrate Degradation → Sugar Degradation	Degradation/Utilization/Assimilation	Carbohydrate Degradation	Sugar Degradation
FUC-RHAMCAT-PWY	superpathway of fucose and rhamnose degradation	Degradation/Utilization/Assimilation → Carbohydrate Degradation → Sugar Degradation	Degradation/Utilization/Assimilation	Carbohydrate Degradation	Sugar Degradation
DARABCATK12-PWY	D-arabinose degradation I	Degradation/Utilization/Assimilation → Carbohydrate Degradation → Sugar Degradation → D-arabinose Degradation	Degradation/Utilization/Assimilation	Carbohydrate Degradation	Sugar Degradation	D-arabinose Degradation
PWY-8004	Entner-Doudoroff pathway I	Degradation/Utilization/Assimilation → Carbohydrate Degradation → Sugar Degradation → Entner-Doudoroff Pathways	Degradation/Utilization/Assimilation	Carbohydrate Degradation	Sugar Degradation	Entner-Doudoroff Pathways
LACTOSECAT-PWY	lactose and galactose degradation I	Degradation/Utilization/Assimilation → Carbohydrate Degradation → Sugar Degradation → Galactose Degradation	Degradation/Utilization/Assimilation	Carbohydrate Degradation	Sugar Degradation	Galactose Degradation
FUCCAT-PWY	fucose degradation	Degradation/Utilization/Assimilation → Carbohydrate Degradation → Sugar Degradation → L-Fucose Degradation	Degradation/Utilization/Assimilation	Carbohydrate Degradation	Sugar Degradation	L-Fucose Degradation
RHAMCAT-PWY	L-rhamnose degradation I	Degradation/Utilization/Assimilation → Carbohydrate Degradation → Sugar Degradation → L-rhamnose Degradation	Degradation/Utilization/Assimilation	Carbohydrate Degradation	Sugar Degradation	L-rhamnose Degradation
PWY-3801	sucrose degradation II (sucrose synthase)	Degradation/Utilization/Assimilation → Carbohydrate Degradation → Sugar Degradation → Sucrose Degradation	Degradation/Utilization/Assimilation	Carbohydrate Degradation	Sugar Degradation	Sucrose Degradation
PWY-621	sucrose degradation III (sucrose invertase)	Degradation/Utilization/Assimilation → Carbohydrate Degradation → Sugar Degradation → Sucrose Degradation	Degradation/Utilization/Assimilation	Carbohydrate Degradation	Sugar Degradation	Sucrose Degradation
PWY-5384	sucrose degradation IV (sucrose phosphorylase)	Degradation/Utilization/Assimilation → Carbohydrate Degradation → Sugar Degradation → Sucrose Degradation	Degradation/Utilization/Assimilation	Carbohydrate Degradation	Sugar Degradation	Sucrose Degradation
PWY-7345	superpathway of anaerobic sucrose degradation	Degradation/Utilization/Assimilation → Carbohydrate Degradation → Sugar Degradation → Sucrose Degradation	Degradation/Utilization/Assimilation	Carbohydrate Degradation	Sugar Degradation	Sucrose Degradation
P441-PWY	superpathway of N-acetylneuraminate degradation	Degradation/Utilization/Assimilation → Carboxylate Degradation	Degradation/Utilization/Assimilation	Carboxylate Degradation
PWY-5130	2-oxobutanoate degradation I	Degradation/Utilization/Assimilation → Carboxylate Degradation → 2-Oxobutanoate Degradation	Degradation/Utilization/Assimilation	Carboxylate Degradation	2-Oxobutanoate Degradation
P161-PWY	acetylene degradation (anaerobic)	Degradation/Utilization/Assimilation → Carboxylate Degradation → Fermentation to Acetate	Degradation/Utilization/Assimilation	Carboxylate Degradation	Fermentation to Acetate
P461-PWY	hexitol fermentation to lactate, formate, ethanol and acetate	Degradation/Utilization/Assimilation → Carboxylate Degradation → Fermentation to Acetate	Degradation/Utilization/Assimilation	Carboxylate Degradation	Fermentation to Acetate
PWY0-301	L-ascorbate degradation I (bacterial, anaerobic)	Degradation/Utilization/Assimilation → Carboxylate Degradation → L-Ascorbate Degradation	Degradation/Utilization/Assimilation	Carboxylate Degradation	L-Ascorbate Degradation
PWY-6961	L-ascorbate degradation II (bacterial, aerobic)	Degradation/Utilization/Assimilation → Carboxylate Degradation → L-Ascorbate Degradation	Degradation/Utilization/Assimilation	Carboxylate Degradation	L-Ascorbate Degradation
PWY0-42	2-methylcitrate cycle I	Degradation/Utilization/Assimilation → Carboxylate Degradation → Propanoate Degradation → 2-Methylcitrate Cycle	Degradation/Utilization/Assimilation	Carboxylate Degradation	Propanoate Degradation	2-Methylcitrate Cycle
PWY-5747	2-methylcitrate cycle II	Degradation/Utilization/Assimilation → Carboxylate Degradation → Propanoate Degradation → 2-Methylcitrate Cycle	Degradation/Utilization/Assimilation	Carboxylate Degradation	Propanoate Degradation	2-Methylcitrate Cycle
PWY-7242	D-fructuronate degradation	Degradation/Utilization/Assimilation → Carboxylate Degradation → Sugar Acid Degradation	Degradation/Utilization/Assimilation	Carboxylate Degradation	Sugar Acid Degradation
KETOGLUCONMET-PWY	ketogluconate metabolism	Degradation/Utilization/Assimilation → Carboxylate Degradation → Sugar Acid Degradation	Degradation/Utilization/Assimilation	Carboxylate Degradation	Sugar Acid Degradation
GLUCARGALACTSUPER-PWY	superpathway of D-glucarate and D-galactarate degradation	Degradation/Utilization/Assimilation → Carboxylate Degradation → Sugar Acid Degradation	Degradation/Utilization/Assimilation	Carboxylate Degradation	Sugar Acid Degradation
GALACT-GLUCUROCAT-PWY	superpathway of hexuronide and hexuronate degradation	Degradation/Utilization/Assimilation → Carboxylate Degradation → Sugar Acid Degradation	Degradation/Utilization/Assimilation	Carboxylate Degradation	Sugar Acid Degradation
GALACTARDEG-PWY	D-galactarate degradation I	Degradation/Utilization/Assimilation → Carboxylate Degradation → Sugar Acid Degradation → D-Galactarate Degradation	Degradation/Utilization/Assimilation	Carboxylate Degradation	Sugar Acid Degradation	D-Galactarate Degradation
PWY-6317	D-galactose degradation I (Leloir pathway)	Degradation/Utilization/Assimilation → Carboxylate Degradation → Sugar Acid Degradation → D-Galactarate Degradation	Degradation/Utilization/Assimilation	Carboxylate Degradation	Sugar Acid Degradation	D-Galactarate Degradation
GALACTUROCAT-PWY	D-galacturonate degradation I	Degradation/Utilization/Assimilation → Carboxylate Degradation → Sugar Acid Degradation → D-Galacturonate Degradation	Degradation/Utilization/Assimilation	Carboxylate Degradation	Sugar Acid Degradation	D-Galacturonate Degradation
GLUCARDEG-PWY	D-glucarate degradation I	Degradation/Utilization/Assimilation → Carboxylate Degradation → Sugar Acid Degradation → D-Glucarate Degradation	Degradation/Utilization/Assimilation	Carboxylate Degradation	Sugar Acid Degradation	D-Glucarate Degradation
GLUCUROCAT-PWY	superpathway of &beta;-D-glucuronosides degradation	Degradation/Utilization/Assimilation → Carboxylate Degradation → Sugar Acid Degradation → D-Glucuronate Degradation	Degradation/Utilization/Assimilation	Carboxylate Degradation	Sugar Acid Degradation	D-Glucuronate Degradation
P621-PWY	nylon-6 oligomer degradation	Degradation/Utilization/Assimilation → Degradation/Utilization/Assimilation - Other	Degradation/Utilization/Assimilation	Degradation/Utilization/Assimilation - Other
P221-PWY	octane oxidation	Degradation/Utilization/Assimilation → Degradation/Utilization/Assimilation - Other	Degradation/Utilization/Assimilation	Degradation/Utilization/Assimilation - Other
LIPASYN-PWY	phospholipases	Degradation/Utilization/Assimilation → Fatty Acid and Lipid Degradation	Degradation/Utilization/Assimilation	Fatty Acid and Lipid Degradation
PWY-7783	plasmalogen degradation	Degradation/Utilization/Assimilation → Fatty Acid and Lipid Degradation	Degradation/Utilization/Assimilation	Fatty Acid and Lipid Degradation
PWY-7340	9-cis, 11-trans-octadecadienoyl-CoA degradation (isomerase-dependent, yeast)	Degradation/Utilization/Assimilation → Fatty Acid and Lipid Degradation → Fatty Acid Degradation	Degradation/Utilization/Assimilation	Fatty Acid and Lipid Degradation	Fatty Acid Degradation
FAO-PWY	fatty acid &beta;-oxidation I (generic)	Degradation/Utilization/Assimilation → Fatty Acid and Lipid Degradation → Fatty Acid Degradation	Degradation/Utilization/Assimilation	Fatty Acid and Lipid Degradation	Fatty Acid Degradation
PWY-5136	fatty acid &beta;-oxidation II (plant peroxisome)	Degradation/Utilization/Assimilation → Fatty Acid and Lipid Degradation → Fatty Acid Degradation	Degradation/Utilization/Assimilation	Fatty Acid and Lipid Degradation	Fatty Acid Degradation
PWY-5138	fatty acid &beta;-oxidation IV (unsaturated, even number)	Degradation/Utilization/Assimilation → Fatty Acid and Lipid Degradation → Fatty Acid Degradation	Degradation/Utilization/Assimilation	Fatty Acid and Lipid Degradation	Fatty Acid Degradation
PWY66-391	fatty acid &beta;-oxidation VI (mammalian peroxisome)	Degradation/Utilization/Assimilation → Fatty Acid and Lipid Degradation → Fatty Acid Degradation	Degradation/Utilization/Assimilation	Fatty Acid and Lipid Degradation	Fatty Acid Degradation
PWY-6313	serotonin degradation	Degradation/Utilization/Assimilation → Hormone Degradation	Degradation/Utilization/Assimilation	Hormone Degradation
PWY-4984	urea cycle	Degradation/Utilization/Assimilation → Inorganic Nutrient Metabolism → Nitrogen Compound Metabolism	Degradation/Utilization/Assimilation	Inorganic Nutrient Metabolism	Nitrogen Compound Metabolism
DENITRIFICATION-PWY	nitrate reduction I (denitrification)	Degradation/Utilization/Assimilation → Inorganic Nutrient Metabolism → Nitrogen Compound Metabolism → Denitrification	Degradation/Utilization/Assimilation	Inorganic Nutrient Metabolism	Nitrogen Compound Metabolism	Denitrification
PWY-5675	nitrate reduction V (assimilatory)	Degradation/Utilization/Assimilation → Inorganic Nutrient Metabolism → Nitrogen Compound Metabolism → Denitrification	Degradation/Utilization/Assimilation	Inorganic Nutrient Metabolism	Nitrogen Compound Metabolism	Denitrification
PWY490-3	nitrate reduction VI (assimilatory)	Degradation/Utilization/Assimilation → Inorganic Nutrient Metabolism → Nitrogen Compound Metabolism → Denitrification	Degradation/Utilization/Assimilation	Inorganic Nutrient Metabolism	Nitrogen Compound Metabolism	Denitrification
SULFATE-CYS-PWY	superpathway of sulfate assimilation and cysteine biosynthesis	Degradation/Utilization/Assimilation → Inorganic Nutrient Metabolism → Sulfur Compound Metabolism	Degradation/Utilization/Assimilation	Inorganic Nutrient Metabolism	Sulfur Compound Metabolism
SO4ASSIM-PWY	assimilatory sulfate reduction I	Degradation/Utilization/Assimilation → Inorganic Nutrient Metabolism → Sulfur Compound Metabolism → Assimilatory Sulfate Reduction	Degradation/Utilization/Assimilation	Inorganic Nutrient Metabolism	Sulfur Compound Metabolism	Assimilatory Sulfate Reduction
PWY1ZNC-1	assimilatory sulfate reduction IV	Degradation/Utilization/Assimilation → Inorganic Nutrient Metabolism → Sulfur Compound Metabolism → Assimilatory Sulfate Reduction	Degradation/Utilization/Assimilation	Inorganic Nutrient Metabolism	Sulfur Compound Metabolism	Assimilatory Sulfate Reduction
PWY0-1297	superpathway of purine deoxyribonucleosides degradation	Degradation/Utilization/Assimilation → Nucleoside and Nucleotide Degradation	Degradation/Utilization/Assimilation	Nucleoside and Nucleotide Degradation
PWY-8131	5'-deoxyadenosine degradation II	Degradation/Utilization/Assimilation → Nucleoside and Nucleotide Degradation → 5'-Deoxyadenosine Degradation	Degradation/Utilization/Assimilation	Nucleoside and Nucleotide Degradation	5'-Deoxyadenosine Degradation
PWY-5695	inosine 5'-phosphate degradation	Degradation/Utilization/Assimilation → Nucleoside and Nucleotide Degradation → Purine Nucleotide Degradation	Degradation/Utilization/Assimilation	Nucleoside and Nucleotide Degradation	Purine Nucleotide Degradation
P164-PWY	purine nucleobases degradation I (anaerobic)	Degradation/Utilization/Assimilation → Nucleoside and Nucleotide Degradation → Purine Nucleotide Degradation	Degradation/Utilization/Assimilation	Nucleoside and Nucleotide Degradation	Purine Nucleotide Degradation
PWY-5497	purine nucleobases degradation II (anaerobic)	Degradation/Utilization/Assimilation → Nucleoside and Nucleotide Degradation → Purine Nucleotide Degradation	Degradation/Utilization/Assimilation	Nucleoside and Nucleotide Degradation	Purine Nucleotide Degradation
PWY-6353	purine nucleotides degradation II (aerobic)	Degradation/Utilization/Assimilation → Nucleoside and Nucleotide Degradation → Purine Nucleotide Degradation	Degradation/Utilization/Assimilation	Nucleoside and Nucleotide Degradation	Purine Nucleotide Degradation
PWY0-1296	purine ribonucleosides degradation	Degradation/Utilization/Assimilation → Nucleoside and Nucleotide Degradation → Purine Nucleotide Degradation	Degradation/Utilization/Assimilation	Nucleoside and Nucleotide Degradation	Purine Nucleotide Degradation
SALVADEHYPOX-PWY	adenosine nucleotides degradation II	Degradation/Utilization/Assimilation → Nucleoside and Nucleotide Degradation → Purine Nucleotide Degradation → Adenosine Nucleotide Degradation	Degradation/Utilization/Assimilation	Nucleoside and Nucleotide Degradation	Purine Nucleotide Degradation	Adenosine Nucleotide Degradation
PWY-6607	guanosine nucleotides degradation I	Degradation/Utilization/Assimilation → Nucleoside and Nucleotide Degradation → Purine Nucleotide Degradation → Guanosine Nucleotide Degradation	Degradation/Utilization/Assimilation	Nucleoside and Nucleotide Degradation	Purine Nucleotide Degradation	Guanosine Nucleotide Degradation
PWY-6606	guanosine nucleotides degradation II	Degradation/Utilization/Assimilation → Nucleoside and Nucleotide Degradation → Purine Nucleotide Degradation → Guanosine Nucleotide Degradation	Degradation/Utilization/Assimilation	Nucleoside and Nucleotide Degradation	Purine Nucleotide Degradation	Guanosine Nucleotide Degradation
PWY-6608	guanosine nucleotides degradation III	Degradation/Utilization/Assimilation → Nucleoside and Nucleotide Degradation → Purine Nucleotide Degradation → Guanosine Nucleotide Degradation	Degradation/Utilization/Assimilation	Nucleoside and Nucleotide Degradation	Purine Nucleotide Degradation	Guanosine Nucleotide Degradation
PWY-6595	superpathway of guanosine nucleotides degradation (plants)	Degradation/Utilization/Assimilation → Nucleoside and Nucleotide Degradation → Purine Nucleotide Degradation → Guanosine Nucleotide Degradation	Degradation/Utilization/Assimilation	Nucleoside and Nucleotide Degradation	Purine Nucleotide Degradation	Guanosine Nucleotide Degradation
PWY0-1298	superpathway of pyrimidine deoxyribonucleosides degradation	Degradation/Utilization/Assimilation → Nucleoside and Nucleotide Degradation → Pyrimidine Nucleotide Degradation	Degradation/Utilization/Assimilation	Nucleoside and Nucleotide Degradation	Pyrimidine Nucleotide Degradation
PWY-6507	4-deoxy-L-threo-hex-4-enopyranuronate degradation	Degradation/Utilization/Assimilation → Secondary Metabolite Degradation → Sugar Derivative Degradation	Degradation/Utilization/Assimilation	Secondary Metabolite Degradation	Sugar Derivative Degradation
PWY0-1261	anhydromuropeptides recycling I	Degradation/Utilization/Assimilation → Secondary Metabolite Degradation → Sugar Derivative Degradation → Anhydromuropeptide Recycling	Degradation/Utilization/Assimilation	Secondary Metabolite Degradation	Sugar Derivative Degradation	Anhydromuropeptide Recycling
PWY-7883	anhydromuropeptides recycling II	Degradation/Utilization/Assimilation → Secondary Metabolite Degradation → Sugar Derivative Degradation → Anhydromuropeptide Recycling	Degradation/Utilization/Assimilation	Secondary Metabolite Degradation	Sugar Derivative Degradation	Anhydromuropeptide Recycling
GALACTITOLCAT-PWY	galactitol degradation	Degradation/Utilization/Assimilation → Secondary Metabolite Degradation → Sugar Derivative Degradation → Sugar Alcohol Degradation	Degradation/Utilization/Assimilation	Secondary Metabolite Degradation	Sugar Derivative Degradation	Sugar Alcohol Degradation
PWY-6531	mannitol cycle	Degradation/Utilization/Assimilation → Secondary Metabolite Degradation → Sugar Derivative Degradation → Sugar Alcohol Degradation	Degradation/Utilization/Assimilation	Secondary Metabolite Degradation	Sugar Derivative Degradation	Sugar Alcohol Degradation
HEXITOLDEGSUPER-PWY	superpathway of hexitol degradation (bacteria)	Degradation/Utilization/Assimilation → Secondary Metabolite Degradation → Sugar Derivative Degradation → Sugar Alcohol Degradation	Degradation/Utilization/Assimilation	Secondary Metabolite Degradation	Sugar Derivative Degradation	Sugar Alcohol Degradation
GLYOXYLATE-BYPASS	glyoxylate cycle	Generation of Precursor Metabolites and Energy	Generation of Precursor Metabolites and Energy	Generation of Precursor Metabolites and Energy
PWY-6876	isopropanol biosynthesis (engineered)	Generation of Precursor Metabolites and Energy	Generation of Precursor Metabolites and Energy	Generation of Precursor Metabolites and Energy
PWY-5723	Rubisco shunt	Generation of Precursor Metabolites and Energy	Generation of Precursor Metabolites and Energy	Generation of Precursor Metabolites and Energy
PWY-5464	superpathway of cytosolic glycolysis (plants), pyruvate dehydrogenase and TCA cycle	Generation of Precursor Metabolites and Energy	Generation of Precursor Metabolites and Energy	Generation of Precursor Metabolites and Energy
GLYCOLYSIS-E-D	superpathway of glycolysis and the Entner-Doudoroff pathway	Generation of Precursor Metabolites and Energy	Generation of Precursor Metabolites and Energy	Generation of Precursor Metabolites and Energy
PWY-561	superpathway of glyoxylate cycle and fatty acid degradation	Generation of Precursor Metabolites and Energy	Generation of Precursor Metabolites and Energy	Generation of Precursor Metabolites and Energy
TCA-GLYOX-BYPASS	superpathway of glyoxylate bypass and TCA	Generation of Precursor Metabolites and Energy	Generation of Precursor Metabolites and Energy	Generation of Precursor Metabolites and Energy
PWY-3781	aerobic respiration I (cytochrome c)	Generation of Precursor Metabolites and Energy → Electron Transfer Chains	Generation of Precursor Metabolites and Energy	Electron Transfer Chains
PWY-7279	aerobic respiration II (cytochrome c) (yeast)	Generation of Precursor Metabolites and Energy → Electron Transfer Chains	Generation of Precursor Metabolites and Energy	Electron Transfer Chains
PWY-7383	anaerobic energy metabolism (invertebrates, cytosol)	Generation of Precursor Metabolites and Energy → Fermentation	Generation of Precursor Metabolites and Energy	Fermentation
P41-PWY	pyruvate fermentation to acetate and (S)-lactate I	Generation of Precursor Metabolites and Energy → Fermentation → Fermentation of Pyruvate	Generation of Precursor Metabolites and Energy	Fermentation	Fermentation of Pyruvate
PWY-5100	pyruvate fermentation to acetate and lactate II	Generation of Precursor Metabolites and Energy → Fermentation → Fermentation of Pyruvate	Generation of Precursor Metabolites and Energy	Fermentation	Fermentation of Pyruvate
PWY-6588	pyruvate fermentation to acetone	Generation of Precursor Metabolites and Energy → Fermentation → Fermentation of Pyruvate	Generation of Precursor Metabolites and Energy	Fermentation	Fermentation of Pyruvate
CENTFERM-PWY	pyruvate fermentation to butanoate	Generation of Precursor Metabolites and Energy → Fermentation → Fermentation of Pyruvate	Generation of Precursor Metabolites and Energy	Fermentation	Fermentation of Pyruvate
PWY-7111	pyruvate fermentation to isobutanol (engineered)	Generation of Precursor Metabolites and Energy → Fermentation → Fermentation of Pyruvate	Generation of Precursor Metabolites and Energy	Fermentation	Fermentation of Pyruvate
P108-PWY	pyruvate fermentation to propanoate I	Generation of Precursor Metabolites and Energy → Fermentation → Fermentation of Pyruvate	Generation of Precursor Metabolites and Energy	Fermentation	Fermentation of Pyruvate
PWY-6700	queuosine biosynthesis I (de novo)	Generation of Precursor Metabolites and Energy → Fermentation → Fermentation of Pyruvate	Generation of Precursor Metabolites and Energy	Fermentation	Fermentation of Pyruvate
PWY-6590	superpathway of Clostridium acetobutylicum acidogenic fermentation	Generation of Precursor Metabolites and Energy → Fermentation → Fermentation of Pyruvate	Generation of Precursor Metabolites and Energy	Fermentation	Fermentation of Pyruvate
PWY4LZ-257	superpathway of fermentation (Chlamydomonas reinhardtii)	Generation of Precursor Metabolites and Energy → Fermentation → Fermentation of Pyruvate	Generation of Precursor Metabolites and Energy	Fermentation	Fermentation of Pyruvate
PWY-7385	1,3-propanediol biosynthesis (engineered)	Generation of Precursor Metabolites and Energy → Fermentation → Fermentation to Alcohols	Generation of Precursor Metabolites and Energy	Fermentation	Fermentation to Alcohols
FERMENTATION-PWY	mixed acid fermentation	Generation of Precursor Metabolites and Energy → Fermentation → Fermentation to Short-Chain Fatty Acids	Generation of Precursor Metabolites and Energy	Fermentation	Fermentation to Short-Chain Fatty Acids
PWY-5022	4-aminobutanoate degradation V	Generation of Precursor Metabolites and Energy → Fermentation → Fermentation to Short-Chain Fatty Acids → Fermentation to Butanoate	Generation of Precursor Metabolites and Energy	Fermentation	Fermentation to Short-Chain Fatty Acids	Fermentation to Butanoate
PWY-5676	acetyl-CoA fermentation to butanoate II	Generation of Precursor Metabolites and Energy → Fermentation → Fermentation to Short-Chain Fatty Acids → Fermentation to Butanoate	Generation of Precursor Metabolites and Energy	Fermentation	Fermentation to Short-Chain Fatty Acids	Fermentation to Butanoate
ANAEROFRUCAT-PWY	homolactic fermentation	Generation of Precursor Metabolites and Energy → Fermentation → Fermentation to Short-Chain Fatty Acids → Fermentation to Lactate	Generation of Precursor Metabolites and Energy	Fermentation	Fermentation to Short-Chain Fatty Acids	Fermentation to Lactate
GLYCOLYSIS	glycolysis I (from glucose 6-phosphate)	Generation of Precursor Metabolites and Energy → Glycolysis	Generation of Precursor Metabolites and Energy	Glycolysis
PWY-5484	glycolysis II (from fructose 6-phosphate)	Generation of Precursor Metabolites and Energy → Glycolysis	Generation of Precursor Metabolites and Energy	Glycolysis
ANAGLYCOLYSIS-PWY	glycolysis III (from glucose)	Generation of Precursor Metabolites and Energy → Glycolysis	Generation of Precursor Metabolites and Energy	Glycolysis
PWY-1042	glycolysis IV	Generation of Precursor Metabolites and Energy → Glycolysis	Generation of Precursor Metabolites and Energy	Glycolysis
PWY-7731	superpathway of photosynthetic hydrogen production	Generation of Precursor Metabolites and Energy → Hydrogen Production	Generation of Precursor Metabolites and Energy	Hydrogen Production
PENTOSE-P-PWY	pentose phosphate pathway	Generation of Precursor Metabolites and Energy → Pentose Phosphate Pathways	Generation of Precursor Metabolites and Energy	Pentose Phosphate Pathways
NONOXIPENT-PWY	pentose phosphate pathway (non-oxidative branch) I	Generation of Precursor Metabolites and Energy → Pentose Phosphate Pathways	Generation of Precursor Metabolites and Energy	Pentose Phosphate Pathways
PWY-8178	pentose phosphate pathway (non-oxidative branch) II	Generation of Precursor Metabolites and Energy → Pentose Phosphate Pathways	Generation of Precursor Metabolites and Energy	Pentose Phosphate Pathways
PWY-101	photosynthesis light reactions	Generation of Precursor Metabolites and Energy → Photosynthesis	Generation of Precursor Metabolites and Energy	Photosynthesis
PWY-7115	C4 photosynthetic carbon assimilation cycle, NAD-ME type	Generation of Precursor Metabolites and Energy → Photosynthesis	Generation of Precursor Metabolites and Energy	Photosynthesis
PWY-241	C4 photosynthetic carbon assimilation cycle, NADP-ME type	Generation of Precursor Metabolites and Energy → Photosynthesis	Generation of Precursor Metabolites and Energy	Photosynthesis
PWY-7117	C4 photosynthetic carbon assimilation cycle, PEPCK type	Generation of Precursor Metabolites and Energy → Photosynthesis	Generation of Precursor Metabolites and Energy	Photosynthesis
PHOTOALL-PWY	oxygenic photosynthesis	Generation of Precursor Metabolites and Energy → Photosynthesis	Generation of Precursor Metabolites and Energy	Photosynthesis
PWY-5913	partial TCA cycle (obligate autotrophs)	Generation of Precursor Metabolites and Energy → TCA cycle	Generation of Precursor Metabolites and Energy	TCA cycle
TCA	TCA cycle I (prokaryotic)	Generation of Precursor Metabolites and Energy → TCA cycle	Generation of Precursor Metabolites and Energy	TCA cycle
PWY-5690	TCA cycle II (plants and fungi)	Generation of Precursor Metabolites and Energy → TCA cycle	Generation of Precursor Metabolites and Energy	TCA cycle
P105-PWY	TCA cycle IV (2-oxoglutarate decarboxylase)	Generation of Precursor Metabolites and Energy → TCA cycle	Generation of Precursor Metabolites and Energy	TCA cycle
PWY-6969	TCA cycle V (2-oxoglutarate synthase)	Generation of Precursor Metabolites and Energy → TCA cycle	Generation of Precursor Metabolites and Energy	TCA cycle
REDCITCYC	TCA cycle VI (Helicobacter)	Generation of Precursor Metabolites and Energy → TCA cycle	Generation of Precursor Metabolites and Energy	TCA cycle
PWY-7254	TCA cycle VII (acetate-producers)	Generation of Precursor Metabolites and Energy → TCA cycle	Generation of Precursor Metabolites and Energy	TCA cycle
PWY0-1479	tRNA processing	Macromolecule Modification → Nucleic Acid Processing	Macromolecule Modification	Nucleic Acid Processing
PWY-7942	5-oxo-L-proline metabolism	Macromolecule Modification → Protein Modification	Macromolecule Modification	Protein Modification
PWY-7511	protein ubiquitination	Macromolecule Modification → Protein Modification	Macromolecule Modification	Protein Modification
