# Supplementary material for: Characterization of the gut microbiome and resistome of Galapagos marine iguanas (Amblyrhynchus cristatus) from uninhabited islands
Source: Anim Microbiome. 2022 Dec 14;4:65. doi: 10.1186/s42523-022-00218-4 (PMC9749353; doi:10.1186/s42523-022-00218-4)
Supplement: Supplementary file 5 — Additional file 5. (csv format). Normalized abundance of genes conforming resistome, mobilome and virulome identified in fecal metagenomes from marine iguanas [file 42523_2022_218_MOESM5_ESM.csv]

Type	Class	Gene	Location	Mean	SD
ARG	aminoglycoside	AAC(3)-II	Cabo Douglas	1.75E-05	3.20E-05
ARG	aminoglycoside	AAC(3)-II	Punta Espinoza	0	0
ARG	aminoglycoside	AAC(3)-II	Rabida	0	0
ARG	aminoglycoside	AAC(3)-VIII	Cabo Douglas	0	0
ARG	aminoglycoside	AAC(3)-VIII	Punta Espinoza	3.70E-06	1.28E-05
ARG	aminoglycoside	AAC(3)-VIII	Rabida	0	0
ARG	aminoglycoside	AAC(6')-I	Cabo Douglas	2.62E-05	3.93E-05
ARG	aminoglycoside	AAC(6')-I	Punta Espinoza	4.11E-06	1.42E-05
ARG	aminoglycoside	AAC(6')-I	Rabida	8.51E-06	2.41E-05
ARG	aminoglycoside	AADA	Cabo Douglas	5.48E-06	1.90E-05
ARG	aminoglycoside	AADA	Punta Espinoza	0	0
ARG	aminoglycoside	AADA	Rabida	0	0
ARG	aminoglycoside	AADE	Cabo Douglas	0	0
ARG	aminoglycoside	AADE	Punta Espinoza	0	0
ARG	aminoglycoside	AADE	Rabida	7.86E-06	2.22E-05
ARG	aminoglycoside	APH(3''')-III	Cabo Douglas	0	0
ARG	aminoglycoside	APH(3''')-III	Punta Espinoza	5.29E-06	1.83E-05
ARG	aminoglycoside	APH(3''')-III	Rabida	0	0
ARG	aminoglycoside	APH(3'')-I	Cabo Douglas	5.48E-06	1.90E-05
ARG	aminoglycoside	APH(3'')-I	Punta Espinoza	0	0
ARG	aminoglycoside	APH(3'')-I	Rabida	0	0
ARG	aminoglycoside	APH(3')-VII	Cabo Douglas	0	0
ARG	aminoglycoside	APH(3')-VII	Punta Espinoza	5.06E-06	1.75E-05
ARG	aminoglycoside	APH(3')-VII	Rabida	0	0
ARG	aminoglycoside	KASUGAMYCIN_RESISTANCE_PROTEIN_KSGA	Cabo Douglas	6.58E-05	1.44E-05
ARG	aminoglycoside	KASUGAMYCIN_RESISTANCE_PROTEIN_KSGA	Punta Espinoza	5.87E-05	9.90E-06
ARG	aminoglycoside	KASUGAMYCIN_RESISTANCE_PROTEIN_KSGA	Rabida	6.37E-05	7.26E-06
ARG	aminoglycoside	KDPE	Cabo Douglas	6.58E-05	1.44E-05
ARG	aminoglycoside	KDPE	Punta Espinoza	5.87E-05	9.90E-06
ARG	aminoglycoside	KDPE	Rabida	5.52E-05	2.34E-05
ARG	aminoglycoside	PSEUDOMONAS_AERUGINOSA_EMRE	Cabo Douglas	2.09E-05	3.13E-05
ARG	aminoglycoside	PSEUDOMONAS_AERUGINOSA_EMRE	Punta Espinoza	1.54E-05	2.80E-05
ARG	aminoglycoside	PSEUDOMONAS_AERUGINOSA_EMRE	Rabida	1.46E-05	2.71E-05
ARG	aminoglycoside	PVRR	Cabo Douglas	0	0
ARG	aminoglycoside	PVRR	Punta Espinoza	0	0
ARG	aminoglycoside	PVRR	Rabida	9.60E-06	2.72E-05
ARG	aminoglycoside:aminocoumarin	CPXA	Cabo Douglas	0	0
ARG	aminoglycoside:aminocoumarin	CPXA	Punta Espinoza	7.81E-06	1.83E-05
ARG	aminoglycoside:aminocoumarin	CPXA	Rabida	0	0
ARG	bacitracin	BACA	Cabo Douglas	6.58E-05	1.44E-05
ARG	bacitracin	BACA	Punta Espinoza	5.87E-05	9.90E-06
ARG	bacitracin	BACA	Rabida	6.37E-05	7.26E-06
ARG	bacitracin	BCRA	Cabo Douglas	6.58E-05	1.44E-05
ARG	bacitracin	BCRA	Punta Espinoza	5.87E-05	9.90E-06
ARG	bacitracin	BCRA	Rabida	6.37E-05	7.26E-06
ARG	bacitracin	BCRC	Cabo Douglas	8.98E-06	2.16E-05
ARG	bacitracin	BCRC	Punta Espinoza	0	0
ARG	bacitracin	BCRC	Rabida	2.60E-05	3.60E-05
ARG	beta-lactam	BJP-1	Cabo Douglas	1.76E-05	2.66E-05
ARG	beta-lactam	BJP-1	Punta Espinoza	8.29E-06	1.95E-05
ARG	beta-lactam	BJP-1	Rabida	0	0
ARG	beta-lactam	BLAI	Cabo Douglas	1.89E-05	2.83E-05
ARG	beta-lactam	BLAI	Punta Espinoza	3.02E-05	3.25E-05
ARG	beta-lactam	BLAI	Rabida	2.24E-05	3.10E-05
ARG	beta-lactam	BLAR1	Cabo Douglas	0	0
ARG	beta-lactam	BLAR1	Punta Espinoza	4.53E-06	1.57E-05
ARG	beta-lactam	BLAR1	Rabida	1.75E-05	3.25E-05
ARG	beta-lactam	CLASS_A	Cabo Douglas	0	0
ARG	beta-lactam	CLASS_A	Punta Espinoza	3.55E-06	1.23E-05
ARG	beta-lactam	CLASS_A	Rabida	0	0
ARG	beta-lactam	MECA	Cabo Douglas	1.64E-05	3.10E-05
ARG	beta-lactam	MECA	Punta Espinoza	1.52E-05	2.75E-05
ARG	beta-lactam	MECA	Rabida	3.80E-05	3.18E-05
ARG	beta-lactam	MECC	Cabo Douglas	6.91E-06	2.39E-05
ARG	beta-lactam	MECC	Punta Espinoza	1.01E-05	2.37E-05
ARG	beta-lactam	MECC	Rabida	1.46E-05	2.71E-05
ARG	beta-lactam	MECI	Cabo Douglas	2.81E-05	3.55E-05
ARG	beta-lactam	MECI	Punta Espinoza	5.42E-05	1.97E-05
ARG	beta-lactam	MECI	Rabida	3.29E-05	3.56E-05
ARG	beta-lactam	METALLO-BETA-LACTAMASE	Cabo Douglas	5.98E-06	2.07E-05
ARG	beta-lactam	METALLO-BETA-LACTAMASE	Punta Espinoza	3.70E-06	1.28E-05
ARG	beta-lactam	METALLO-BETA-LACTAMASE	Rabida	0	0
ARG	beta-lactam	NMCR	Cabo Douglas	2.96E-05	3.25E-05
ARG	beta-lactam	NMCR	Punta Espinoza	1.63E-05	2.44E-05
ARG	beta-lactam	NMCR	Rabida	8.51E-06	2.41E-05
ARG	beta-lactam	OXA	Cabo Douglas	4.06E-06	1.41E-05
ARG	beta-lactam	OXA	Punta Espinoza	3.70E-06	1.28E-05
ARG	beta-lactam	OXA	Rabida	0	0
ARG	beta-lactam	PBP-1A	Cabo Douglas	2.33E-05	2.97E-05
ARG	beta-lactam	PBP-1A	Punta Espinoza	4.18E-05	2.64E-05
ARG	beta-lactam	PBP-1A	Rabida	1.56E-05	2.91E-05
ARG	beta-lactam	PBP-1B	Cabo Douglas	0	0
ARG	beta-lactam	PBP-1B	Punta Espinoza	4.95E-06	1.72E-05
ARG	beta-lactam	PBP-1B	Rabida	0	0
ARG	beta-lactam	PBP-2X	Cabo Douglas	5.98E-06	2.07E-05
ARG	beta-lactam	PBP-2X	Punta Espinoza	2.68E-05	2.88E-05
ARG	beta-lactam	PBP-2X	Rabida	6.98E-06	1.97E-05
ARG	beta-lactam	PENA	Cabo Douglas	6.23E-05	2.32E-05
ARG	beta-lactam	PENA	Punta Espinoza	5.87E-05	9.90E-06
ARG	beta-lactam	PENA	Rabida	6.37E-05	7.26E-06
ARG	beta-lactam	SHV	Cabo Douglas	2.54E-05	3.83E-05
ARG	beta-lactam	SHV	Punta Espinoza	9.16E-06	2.15E-05
ARG	beta-lactam	SHV	Rabida	9.60E-06	2.72E-05
ARG	beta-lactam	TEM	Cabo Douglas	1.77E-05	3.24E-05
ARG	beta-lactam	TEM	Punta Espinoza	0	0
ARG	beta-lactam	TEM	Rabida	0	0
ARG	beta-lactam	TLA-1	Cabo Douglas	5.48E-06	1.90E-05
ARG	beta-lactam	TLA-1	Punta Espinoza	8.60E-06	2.05E-05
ARG	beta-lactam	TLA-1	Rabida	1.66E-05	3.12E-05
ARG	diaminopyrimidine	DFRA1	Cabo Douglas	3.57E-05	3.33E-05
ARG	diaminopyrimidine	DFRA1	Punta Espinoza	5.87E-05	9.90E-06
ARG	diaminopyrimidine	DFRA1	Rabida	5.52E-05	2.34E-05
ARG	diaminopyrimidine	DFRA12	Cabo Douglas	0	0
ARG	diaminopyrimidine	DFRA12	Punta Espinoza	1.42E-05	2.62E-05
ARG	diaminopyrimidine	DFRA12	Rabida	0	0
ARG	diaminopyrimidine	DFRA14	Cabo Douglas	5.44E-06	1.88E-05
ARG	diaminopyrimidine	DFRA14	Punta Espinoza	0	0
ARG	diaminopyrimidine	DFRA14	Rabida	0	0
ARG	diaminopyrimidine	DFRA20	Cabo Douglas	1.35E-05	2.54E-05
ARG	diaminopyrimidine	DFRA20	Punta Espinoza	3.97E-05	2.97E-05
ARG	diaminopyrimidine	DFRA20	Rabida	3.10E-05	3.36E-05
ARG	diaminopyrimidine	DFRA22	Cabo Douglas	0	0
ARG	diaminopyrimidine	DFRA22	Punta Espinoza	6.28E-06	2.17E-05
ARG	diaminopyrimidine	DFRA22	Rabida	0	0
ARG	diaminopyrimidine	DFRA3	Cabo Douglas	6.15E-05	2.37E-05
ARG	diaminopyrimidine	DFRA3	Punta Espinoza	4.82E-05	2.44E-05
ARG	diaminopyrimidine	DFRA3	Rabida	5.68E-05	2.38E-05
ARG	diaminopyrimidine	DFRC	Cabo Douglas	1.98E-05	2.98E-05
ARG	diaminopyrimidine	DFRC	Punta Espinoza	5.87E-05	9.90E-06
ARG	diaminopyrimidine	DFRC	Rabida	3.01E-05	3.24E-05
ARG	diaminopyrimidine	DFRD	Cabo Douglas	5.79E-05	2.14E-05
ARG	diaminopyrimidine	DFRD	Punta Espinoza	5.87E-05	9.90E-06
ARG	diaminopyrimidine	DFRD	Rabida	4.81E-05	3.03E-05
ARG	diaminopyrimidine	DFRE	Cabo Douglas	4.50E-05	2.85E-05
ARG	diaminopyrimidine	DFRE	Punta Espinoza	4.76E-05	2.40E-05
ARG	diaminopyrimidine	DFRE	Rabida	5.52E-05	2.34E-05
ARG	diaminopyrimidine	DFRF	Cabo Douglas	0	0
ARG	diaminopyrimidine	DFRF	Punta Espinoza	1.32E-05	2.42E-05
ARG	diaminopyrimidine	DFRF	Rabida	1.62E-05	3.01E-05
ARG	diaminopyrimidine	DFRG	Cabo Douglas	6.58E-05	1.44E-05
ARG	diaminopyrimidine	DFRG	Punta Espinoza	4.29E-05	2.76E-05
ARG	diaminopyrimidine	DFRG	Rabida	6.37E-05	7.26E-06
ARG	diaminopyrimidine	DFRK	Cabo Douglas	4.39E-05	3.43E-05
ARG	diaminopyrimidine	DFRK	Punta Espinoza	5.34E-05	1.95E-05
ARG	diaminopyrimidine	DFRK	Rabida	6.37E-05	7.26E-06
ARG	fluoroquinolone	CRPP	Cabo Douglas	0	0
ARG	fluoroquinolone	CRPP	Punta Espinoza	4.11E-06	1.42E-05
ARG	fluoroquinolone	CRPP	Rabida	1.61E-05	2.98E-05
ARG	fluoroquinolone	LRFA	Cabo Douglas	0	0
ARG	fluoroquinolone	LRFA	Punta Espinoza	0	0
ARG	fluoroquinolone	LRFA	Rabida	9.60E-06	2.72E-05
ARG	fluoroquinolone	PATA	Cabo Douglas	6.03E-05	2.39E-05
ARG	fluoroquinolone	PATA	Punta Espinoza	5.36E-05	1.96E-05
ARG	fluoroquinolone	PATA	Rabida	5.61E-05	2.38E-05
ARG	fluoroquinolone	PATB	Cabo Douglas	1.10E-05	2.66E-05
ARG	fluoroquinolone	PATB	Punta Espinoza	1.18E-05	2.76E-05
ARG	fluoroquinolone	PATB	Rabida	0	0
ARG	fluoroquinolone	QACH	Cabo Douglas	4.29E-06	1.49E-05
ARG	fluoroquinolone	QACH	Punta Espinoza	0	0
ARG	fluoroquinolone	QACH	Rabida	0	0
ARG	fosfomycin	FOSA	Cabo Douglas	3.36E-05	3.06E-05
ARG	fosfomycin	FOSA	Punta Espinoza	3.09E-05	3.31E-05
ARG	fosfomycin	FOSA	Rabida	4.06E-05	3.42E-05
ARG	fosfomycin	FOSA5	Cabo Douglas	0	0
ARG	fosfomycin	FOSA5	Punta Espinoza	6.28E-06	2.17E-05
ARG	fosfomycin	FOSA5	Rabida	0	0
ARG	fosfomycin	FOSA6	Cabo Douglas	5.10E-06	1.77E-05
ARG	fosfomycin	FOSA6	Punta Espinoza	0	0
ARG	fosfomycin	FOSA6	Rabida	0	0
ARG	fosfomycin	FOSB	Cabo Douglas	5.22E-05	2.68E-05
ARG	fosfomycin	FOSB	Punta Espinoza	4.81E-05	2.44E-05
ARG	fosfomycin	FOSB	Rabida	4.02E-05	3.34E-05
ARG	fosfomycin	FOSC2	Cabo Douglas	5.94E-06	2.06E-05
ARG	fosfomycin	FOSC2	Punta Espinoza	0	0
ARG	fosfomycin	FOSC2	Rabida	0	0
ARG	fosmidomycin	ROSA	Cabo Douglas	1.76E-05	2.66E-05
ARG	fosmidomycin	ROSA	Punta Espinoza	2.15E-05	2.72E-05
ARG	fosmidomycin	ROSA	Rabida	0	0
ARG	fosmidomycin	ROSB	Cabo Douglas	2.64E-05	3.30E-05
ARG	fosmidomycin	ROSB	Punta Espinoza	4.18E-05	2.64E-05
ARG	fosmidomycin	ROSB	Rabida	4.16E-05	3.49E-05
ARG	glycopeptide	BRP(MBL)	Cabo Douglas	6.91E-06	2.39E-05
ARG	glycopeptide	BRP(MBL)	Punta Espinoza	0	0
ARG	glycopeptide	BRP(MBL)	Rabida	0	0
ARG	glycopeptide	VANA	Cabo Douglas	4.36E-05	3.34E-05
ARG	glycopeptide	VANA	Punta Espinoza	5.24E-05	1.85E-05
ARG	glycopeptide	VANA	Rabida	5.68E-05	2.38E-05
ARG	glycopeptide	VANB	Cabo Douglas	2.73E-05	3.44E-05
ARG	glycopeptide	VANB	Punta Espinoza	4.86E-05	2.46E-05
ARG	glycopeptide	VANB	Rabida	1.46E-05	2.71E-05
ARG	glycopeptide	VANC	Cabo Douglas	3.95E-05	3.66E-05
ARG	glycopeptide	VANC	Punta Espinoza	4.74E-05	2.36E-05
ARG	glycopeptide	VANC	Rabida	3.95E-05	3.30E-05
ARG	glycopeptide	VAND	Cabo Douglas	6.58E-05	1.44E-05
ARG	glycopeptide	VAND	Punta Espinoza	5.87E-05	9.90E-06
ARG	glycopeptide	VAND	Rabida	6.37E-05	7.26E-06
ARG	glycopeptide	VANE	Cabo Douglas	3.89E-05	3.61E-05
ARG	glycopeptide	VANE	Punta Espinoza	5.32E-05	1.93E-05
ARG	glycopeptide	VANE	Rabida	3.17E-05	3.42E-05
ARG	glycopeptide	VANG	Cabo Douglas	6.58E-05	1.44E-05
ARG	glycopeptide	VANG	Punta Espinoza	5.87E-05	9.90E-06
ARG	glycopeptide	VANG	Rabida	6.37E-05	7.26E-06
ARG	glycopeptide	VANH	Cabo Douglas	6.58E-05	1.44E-05
ARG	glycopeptide	VANH	Punta Espinoza	5.87E-05	9.90E-06
ARG	glycopeptide	VANH	Rabida	6.37E-05	7.26E-06
ARG	glycopeptide	VANHB	Cabo Douglas	3.41E-05	3.80E-05
ARG	glycopeptide	VANHB	Punta Espinoza	1.93E-05	2.91E-05
ARG	glycopeptide	VANHB	Rabida	4.71E-05	2.94E-05
ARG	glycopeptide	VANKI	Cabo Douglas	1.43E-05	2.64E-05
ARG	glycopeptide	VANKI	Punta Espinoza	3.55E-06	1.23E-05
ARG	glycopeptide	VANKI	Rabida	0	0
ARG	glycopeptide	VANL	Cabo Douglas	5.62E-05	2.95E-05
ARG	glycopeptide	VANL	Punta Espinoza	4.53E-05	2.85E-05
ARG	glycopeptide	VANL	Rabida	6.37E-05	7.26E-06
ARG	glycopeptide	VANM	Cabo Douglas	0	0
ARG	glycopeptide	VANM	Punta Espinoza	0	0
ARG	glycopeptide	VANM	Rabida	8.63E-06	2.44E-05
ARG	glycopeptide	VANN	Cabo Douglas	0	0
ARG	glycopeptide	VANN	Punta Espinoza	1.14E-05	2.06E-05
ARG	glycopeptide	VANN	Rabida	7.65E-06	2.16E-05
ARG	glycopeptide	VANR	Cabo Douglas	6.58E-05	1.44E-05
ARG	glycopeptide	VANR	Punta Espinoza	5.87E-05	9.90E-06
ARG	glycopeptide	VANR	Rabida	6.37E-05	7.26E-06
ARG	glycopeptide	VANRI	Cabo Douglas	6.58E-05	1.44E-05
ARG	glycopeptide	VANRI	Punta Espinoza	5.87E-05	9.90E-06
ARG	glycopeptide	VANRI	Rabida	6.37E-05	7.26E-06
ARG	glycopeptide	VANS	Cabo Douglas	6.58E-05	1.44E-05
ARG	glycopeptide	VANS	Punta Espinoza	5.87E-05	9.90E-06
ARG	glycopeptide	VANS	Rabida	6.37E-05	7.26E-06
ARG	glycopeptide	VANTRL	Cabo Douglas	6.58E-05	1.44E-05
ARG	glycopeptide	VANTRL	Punta Espinoza	5.87E-05	9.90E-06
ARG	glycopeptide	VANTRL	Rabida	6.37E-05	7.26E-06
ARG	glycopeptide	VANU	Cabo Douglas	6.58E-05	1.44E-05
ARG	glycopeptide	VANU	Punta Espinoza	5.87E-05	9.90E-06
ARG	glycopeptide	VANU	Rabida	6.37E-05	7.26E-06
ARG	glycopeptide	VANVB	Cabo Douglas	0	0
ARG	glycopeptide	VANVB	Punta Espinoza	2.55E-05	3.22E-05
ARG	glycopeptide	VANVB	Rabida	2.31E-05	3.21E-05
ARG	glycopeptide	VANW	Cabo Douglas	0	0
ARG	glycopeptide	VANW	Punta Espinoza	8.83E-06	2.11E-05
ARG	glycopeptide	VANW	Rabida	0	0
ARG	glycopeptide	VANX	Cabo Douglas	5.34E-05	2.83E-05
ARG	glycopeptide	VANX	Punta Espinoza	5.87E-05	9.90E-06
ARG	glycopeptide	VANX	Rabida	3.11E-05	3.39E-05
ARG	glycopeptide	VANXYL	Cabo Douglas	6.91E-06	2.39E-05
ARG	glycopeptide	VANXYL	Punta Espinoza	1.50E-05	2.80E-05
ARG	glycopeptide	VANXYL	Rabida	7.56E-06	2.14E-05
ARG	glycopeptide	VANY	Cabo Douglas	6.58E-05	1.44E-05
ARG	glycopeptide	VANY	Punta Espinoza	5.87E-05	9.90E-06
ARG	glycopeptide	VANY	Rabida	6.37E-05	7.26E-06
ARG	glycopeptide	VANYG1	Cabo Douglas	5.94E-06	2.06E-05
ARG	glycopeptide	VANYG1	Punta Espinoza	8.75E-06	2.07E-05
ARG	glycopeptide	VANYG1	Rabida	0	0
ARG	glycopeptide	VANZ	Cabo Douglas	6.58E-05	1.44E-05
ARG	glycopeptide	VANZ	Punta Espinoza	5.87E-05	9.90E-06
ARG	glycopeptide	VANZ	Rabida	6.37E-05	7.26E-06
ARG	MLS	CARA	Cabo Douglas	6.01E-05	2.38E-05
ARG	MLS	CARA	Punta Espinoza	5.87E-05	9.90E-06
ARG	MLS	CARA	Rabida	6.37E-05	7.26E-06
ARG	MLS	CHRB	Cabo Douglas	0	0
ARG	MLS	CHRB	Punta Espinoza	4.95E-06	1.72E-05
ARG	MLS	CHRB	Rabida	0	0
ARG	MLS	ERM(41)	Cabo Douglas	2.54E-05	3.83E-05
ARG	MLS	ERM(41)	Punta Espinoza	9.16E-06	2.15E-05
ARG	MLS	ERM(41)	Rabida	0	0
ARG	MLS	ERMB	Cabo Douglas	0	0
ARG	MLS	ERMB	Punta Espinoza	7.66E-06	1.79E-05
ARG	MLS	ERMB	Rabida	0	0
ARG	MLS	LLMA_23S_RIBOSOMAL_RNA_METHYLTRANSFERASE	Cabo Douglas	6.58E-05	1.44E-05
ARG	MLS	LLMA_23S_RIBOSOMAL_RNA_METHYLTRANSFERASE	Punta Espinoza	5.87E-05	9.90E-06
ARG	MLS	LLMA_23S_RIBOSOMAL_RNA_METHYLTRANSFERASE	Rabida	6.37E-05	7.26E-06
ARG	MLS	LMRB	Cabo Douglas	0	0
ARG	MLS	LMRB	Punta Espinoza	4.53E-06	1.57E-05
ARG	MLS	LMRB	Rabida	9.60E-06	2.72E-05
ARG	MLS	LMRC	Cabo Douglas	2.81E-05	3.59E-05
ARG	MLS	LMRC	Punta Espinoza	1.58E-05	2.86E-05
ARG	MLS	LMRC	Rabida	0	0
ARG	MLS	LMRD	Cabo Douglas	0	0
ARG	MLS	LMRD	Punta Espinoza	1.18E-05	2.77E-05
ARG	MLS	LMRD	Rabida	0	0
ARG	MLS	LNUD	Cabo Douglas	6.58E-05	1.44E-05
ARG	MLS	LNUD	Punta Espinoza	5.36E-05	1.96E-05
ARG	MLS	LNUD	Rabida	6.37E-05	7.26E-06
ARG	MLS	LSA	Cabo Douglas	4.51E-05	2.85E-05
ARG	MLS	LSA	Punta Espinoza	3.13E-05	3.35E-05
ARG	MLS	LSA	Rabida	4.72E-05	2.94E-05
ARG	MLS	LSAC	Cabo Douglas	5.48E-06	1.90E-05
ARG	MLS	LSAC	Punta Espinoza	3.70E-06	1.28E-05
ARG	MLS	LSAC	Rabida	0	0
ARG	MLS	LSAE	Cabo Douglas	2.74E-05	3.46E-05
ARG	MLS	LSAE	Punta Espinoza	5.87E-05	9.90E-06
ARG	MLS	LSAE	Rabida	2.33E-05	3.23E-05
ARG	MLS	MACA	Cabo Douglas	5.98E-06	2.07E-05
ARG	MLS	MACA	Punta Espinoza	1.30E-05	2.39E-05
ARG	MLS	MACA	Rabida	0	0
ARG	MLS	MACB	Cabo Douglas	3.98E-05	3.07E-05
ARG	MLS	MACB	Punta Espinoza	5.87E-05	9.90E-06
ARG	MLS	MACB	Rabida	5.62E-05	2.38E-05
ARG	MLS	MEFA	Cabo Douglas	2.97E-05	3.19E-05
ARG	MLS	MEFA	Punta Espinoza	2.11E-05	3.15E-05
ARG	MLS	MEFA	Rabida	2.91E-05	3.12E-05
ARG	MLS	MEFC	Cabo Douglas	0	0
ARG	MLS	MEFC	Punta Espinoza	1.69E-05	2.56E-05
ARG	MLS	MEFC	Rabida	6.98E-06	1.97E-05
ARG	MLS	MEL	Cabo Douglas	2.33E-05	3.47E-05
ARG	MLS	MEL	Punta Espinoza	1.53E-05	2.87E-05
ARG	MLS	MEL	Rabida	1.63E-05	3.02E-05
ARG	MLS	MSRA	Cabo Douglas	5.89E-05	2.29E-05
ARG	MLS	MSRA	Punta Espinoza	4.32E-05	2.69E-05
ARG	MLS	MSRA	Rabida	4.83E-05	3.05E-05
ARG	MLS	MSRC	Cabo Douglas	0	0
ARG	MLS	MSRC	Punta Espinoza	4.53E-06	1.57E-05
ARG	MLS	MSRC	Rabida	0	0
ARG	MLS	MSRE	Cabo Douglas	5.73E-06	1.99E-05
ARG	MLS	MSRE	Punta Espinoza	0	0
ARG	MLS	MSRE	Rabida	1.56E-05	2.91E-05
ARG	MLS	MYRA	Cabo Douglas	0	0
ARG	MLS	MYRA	Punta Espinoza	5.29E-06	1.83E-05
ARG	MLS	MYRA	Rabida	0	0
ARG	MLS	OLEB	Cabo Douglas	2.60E-05	3.26E-05
ARG	MLS	OLEB	Punta Espinoza	3.73E-05	2.86E-05
ARG	MLS	OLEB	Rabida	3.37E-05	3.65E-05
ARG	MLS	OLEI	Cabo Douglas	0	0
ARG	MLS	OLEI	Punta Espinoza	4.53E-06	1.57E-05
ARG	MLS	OLEI	Rabida	0	0
ARG	MLS	RLMA(II)	Cabo Douglas	5.44E-06	1.88E-05
ARG	MLS	RLMA(II)	Punta Espinoza	1.73E-05	2.63E-05
ARG	MLS	RLMA(II)	Rabida	7.56E-06	2.14E-05
ARG	MLS	SALA	Cabo Douglas	6.58E-05	1.44E-05
ARG	MLS	SALA	Punta Espinoza	5.87E-05	9.90E-06
ARG	MLS	SALA	Rabida	5.41E-05	2.24E-05
ARG	MLS	SRMB	Cabo Douglas	4.64E-05	3.00E-05
ARG	MLS	SRMB	Punta Espinoza	4.38E-05	2.73E-05
ARG	MLS	SRMB	Rabida	5.41E-05	2.24E-05
ARG	MLS	TLCC	Cabo Douglas	5.48E-06	1.90E-05
ARG	MLS	TLCC	Punta Espinoza	2.23E-05	2.81E-05
ARG	MLS	TLCC	Rabida	8.51E-06	2.41E-05
ARG	MLS	TLRB_CONFERRING_TYLOSIN_RESISTANCE	Cabo Douglas	0	0
ARG	MLS	TLRB_CONFERRING_TYLOSIN_RESISTANCE	Punta Espinoza	8.29E-06	1.95E-05
ARG	MLS	TLRB_CONFERRING_TYLOSIN_RESISTANCE	Rabida	0	0
ARG	MLS	VATB	Cabo Douglas	9.78E-06	2.31E-05
ARG	MLS	VATB	Punta Espinoza	1.45E-05	2.63E-05
ARG	MLS	VATB	Rabida	3.97E-05	3.36E-05
ARG	MLS	VATE	Cabo Douglas	4.65E-05	3.60E-05
ARG	MLS	VATE	Punta Espinoza	5.15E-05	2.50E-05
ARG	MLS	VATE	Rabida	4.91E-05	3.10E-05
ARG	MLS	VATF	Cabo Douglas	3.49E-06	1.21E-05
ARG	MLS	VATF	Punta Espinoza	7.24E-06	1.69E-05
ARG	MLS	VATF	Rabida	7.65E-06	2.16E-05
ARG	MLS	VGAA	Cabo Douglas	1.88E-05	2.86E-05
ARG	MLS	VGAA	Punta Espinoza	1.96E-05	3.00E-05
ARG	MLS	VGAA	Rabida	2.15E-05	2.97E-05
ARG	MLS	VGAB	Cabo Douglas	6.58E-05	1.44E-05
ARG	MLS	VGAB	Punta Espinoza	4.88E-05	2.48E-05
ARG	MLS	VGAB	Rabida	5.52E-05	2.34E-05
ARG	MLS	VGAC	Cabo Douglas	2.29E-05	3.42E-05
ARG	MLS	VGAC	Punta Espinoza	1.77E-05	2.65E-05
ARG	MLS	VGAC	Rabida	9.60E-06	2.72E-05
ARG	MLS	VGAD	Cabo Douglas	7.78E-06	1.83E-05
ARG	MLS	VGAD	Punta Espinoza	2.05E-05	3.10E-05
ARG	MLS	VGAD	Rabida	0	0
ARG	MLS	VGAE	Cabo Douglas	3.27E-05	3.48E-05
ARG	MLS	VGAE	Punta Espinoza	2.76E-05	2.96E-05
ARG	MLS	VGAE	Rabida	2.42E-05	3.39E-05
ARG	multidrug	ABES	Cabo Douglas	3.49E-06	1.21E-05
ARG	multidrug	ABES	Punta Espinoza	0	0
ARG	multidrug	ABES	Rabida	0	0
ARG	multidrug	ACRA	Cabo Douglas	4.29E-06	1.49E-05
ARG	multidrug	ACRA	Punta Espinoza	2.83E-05	3.05E-05
ARG	multidrug	ACRA	Rabida	1.62E-05	3.00E-05
ARG	multidrug	ACRB	Cabo Douglas	0	0
ARG	multidrug	ACRB	Punta Espinoza	4.95E-06	1.72E-05
ARG	multidrug	ACRB	Rabida	0	0
ARG	multidrug	ADEC	Cabo Douglas	6.58E-05	1.44E-05
ARG	multidrug	ADEC	Punta Espinoza	5.87E-05	9.90E-06
ARG	multidrug	ADEC	Rabida	6.37E-05	7.26E-06
ARG	multidrug	ADEI	Cabo Douglas	0	0
ARG	multidrug	ADEI	Punta Espinoza	3.70E-06	1.28E-05
ARG	multidrug	ADEI	Rabida	0	0
ARG	multidrug	ADEL	Cabo Douglas	0	0
ARG	multidrug	ADEL	Punta Espinoza	3.70E-06	1.28E-05
ARG	multidrug	ADEL	Rabida	0	0
ARG	multidrug	ADER	Cabo Douglas	7.89E-06	2.73E-05
ARG	multidrug	ADER	Punta Espinoza	0	0
ARG	multidrug	ADER	Rabida	7.56E-06	2.14E-05
ARG	multidrug	ADES	Cabo Douglas	1.24E-05	2.92E-05
ARG	multidrug	ADES	Punta Espinoza	1.47E-05	2.67E-05
ARG	multidrug	ADES	Rabida	1.48E-05	2.75E-05
ARG	multidrug	ARLS	Cabo Douglas	5.49E-06	1.90E-05
ARG	multidrug	ARLS	Punta Espinoza	5.29E-06	1.83E-05
ARG	multidrug	ARLS	Rabida	1.62E-05	3.01E-05
ARG	multidrug	AXYY	Cabo Douglas	0	0
ARG	multidrug	AXYY	Punta Espinoza	3.70E-06	1.28E-05
ARG	multidrug	AXYY	Rabida	0	0
ARG	multidrug	BAER	Cabo Douglas	3.73E-05	3.98E-05
ARG	multidrug	BAER	Punta Espinoza	2.85E-05	3.09E-05
ARG	multidrug	BAER	Rabida	4.83E-05	3.06E-05
ARG	multidrug	BICYCLOMYCIN-MULTIDRUG_EFFLUX_PROTEIN_BCR	Cabo Douglas	3.96E-05	3.05E-05
ARG	multidrug	BICYCLOMYCIN-MULTIDRUG_EFFLUX_PROTEIN_BCR	Punta Espinoza	5.31E-05	1.93E-05
ARG	multidrug	BICYCLOMYCIN-MULTIDRUG_EFFLUX_PROTEIN_BCR	Rabida	6.92E-06	1.96E-05
ARG	multidrug	BPEF	Cabo Douglas	0	0
ARG	multidrug	BPEF	Punta Espinoza	9.67E-06	2.29E-05
ARG	multidrug	BPEF	Rabida	0	0
ARG	multidrug	CDEA	Cabo Douglas	6.58E-05	1.44E-05
ARG	multidrug	CDEA	Punta Espinoza	5.87E-05	9.90E-06
ARG	multidrug	CDEA	Rabida	6.37E-05	7.26E-06
ARG	multidrug	CEOB	Cabo Douglas	2.30E-05	2.93E-05
ARG	multidrug	CEOB	Punta Espinoza	0	0
ARG	multidrug	CEOB	Rabida	0	0
ARG	multidrug	CMEA	Cabo Douglas	0	0
ARG	multidrug	CMEA	Punta Espinoza	5.52E-06	1.91E-05
ARG	multidrug	CMEA	Rabida	0	0
ARG	multidrug	CMEB	Cabo Douglas	2.66E-05	3.32E-05
ARG	multidrug	CMEB	Punta Espinoza	4.74E-05	2.36E-05
ARG	multidrug	CMEB	Rabida	8.51E-06	2.41E-05
ARG	multidrug	EFRA	Cabo Douglas	6.58E-05	1.44E-05
ARG	multidrug	EFRA	Punta Espinoza	5.87E-05	9.90E-06
ARG	multidrug	EFRA	Rabida	6.37E-05	7.26E-06
ARG	multidrug	EFRB	Cabo Douglas	6.58E-05	1.44E-05
ARG	multidrug	EFRB	Punta Espinoza	5.87E-05	9.90E-06
ARG	multidrug	EFRB	Rabida	6.37E-05	7.26E-06
ARG	multidrug	EMRA	Cabo Douglas	0	0
ARG	multidrug	EMRA	Punta Espinoza	3.70E-06	1.28E-05
ARG	multidrug	EMRA	Rabida	0	0
ARG	multidrug	EMRB	Cabo Douglas	0	0
ARG	multidrug	EMRB	Punta Espinoza	8.29E-06	1.95E-05
ARG	multidrug	EMRB	Rabida	0	0
ARG	multidrug	EMRB-QACA_FAMILY_MAJOR_FACILITATOR_TRANSPORTER	Cabo Douglas	6.58E-05	1.44E-05
ARG	multidrug	EMRB-QACA_FAMILY_MAJOR_FACILITATOR_TRANSPORTER	Punta Espinoza	5.87E-05	9.90E-06
ARG	multidrug	EMRB-QACA_FAMILY_MAJOR_FACILITATOR_TRANSPORTER	Rabida	6.37E-05	7.26E-06
ARG	multidrug	EMRD	Cabo Douglas	0	0
ARG	multidrug	EMRD	Punta Espinoza	4.95E-06	1.72E-05
ARG	multidrug	EMRD	Rabida	0	0
ARG	multidrug	EMRE	Cabo Douglas	1.72E-05	3.11E-05
ARG	multidrug	EMRE	Punta Espinoza	4.69E-05	2.33E-05
ARG	multidrug	EMRE	Rabida	3.30E-05	3.57E-05
ARG	multidrug	EMRK	Cabo Douglas	0	0
ARG	multidrug	EMRK	Punta Espinoza	3.70E-06	1.28E-05
ARG	multidrug	EMRK	Rabida	0	0
ARG	multidrug	GOLS	Cabo Douglas	4.43E-05	3.55E-05
ARG	multidrug	GOLS	Punta Espinoza	1.32E-05	2.41E-05
ARG	multidrug	GOLS	Rabida	1.72E-05	3.22E-05
ARG	multidrug	HMRM	Cabo Douglas	0	0
ARG	multidrug	HMRM	Punta Espinoza	9.67E-06	2.29E-05
ARG	multidrug	HMRM	Rabida	6.98E-06	1.97E-05
ARG	multidrug	HP1181	Cabo Douglas	0	0
ARG	multidrug	HP1181	Punta Espinoza	9.67E-06	2.29E-05
ARG	multidrug	HP1181	Rabida	0	0
ARG	multidrug	MAJOR_FACILITATOR_SUPERFAMILY_TRANSPORTER	Cabo Douglas	4.56E-05	2.90E-05
ARG	multidrug	MAJOR_FACILITATOR_SUPERFAMILY_TRANSPORTER	Punta Espinoza	5.34E-05	1.95E-05
ARG	multidrug	MAJOR_FACILITATOR_SUPERFAMILY_TRANSPORTER	Rabida	6.37E-05	7.26E-06
ARG	multidrug	MARA	Cabo Douglas	6.58E-05	1.44E-05
ARG	multidrug	MARA	Punta Espinoza	5.87E-05	9.90E-06
ARG	multidrug	MARA	Rabida	6.37E-05	7.26E-06
ARG	multidrug	MARR	Cabo Douglas	6.58E-05	1.44E-05
ARG	multidrug	MARR	Punta Espinoza	5.87E-05	9.90E-06
ARG	multidrug	MARR	Rabida	6.37E-05	7.26E-06
ARG	multidrug	MDSA	Cabo Douglas	0	0
ARG	multidrug	MDSA	Punta Espinoza	4.53E-06	1.57E-05
ARG	multidrug	MDSA	Rabida	8.63E-06	2.44E-05
ARG	multidrug	MDTA	Cabo Douglas	0	0
ARG	multidrug	MDTA	Punta Espinoza	5.56E-06	1.93E-05
ARG	multidrug	MDTA	Rabida	0	0
ARG	multidrug	MDTD	Cabo Douglas	2.30E-05	2.93E-05
ARG	multidrug	MDTD	Punta Espinoza	7.24E-06	1.69E-05
ARG	multidrug	MDTD	Rabida	1.66E-05	3.12E-05
ARG	multidrug	MDTK	Cabo Douglas	6.58E-05	1.44E-05
ARG	multidrug	MDTK	Punta Espinoza	5.87E-05	9.90E-06
ARG	multidrug	MDTK	Rabida	6.37E-05	7.26E-06
ARG	multidrug	MDTL	Cabo Douglas	0	0
ARG	multidrug	MDTL	Punta Espinoza	9.54E-06	2.23E-05
ARG	multidrug	MDTL	Rabida	0	0
ARG	multidrug	MDTN	Cabo Douglas	1.15E-05	2.68E-05
ARG	multidrug	MDTN	Punta Espinoza	1.95E-05	2.93E-05
ARG	multidrug	MDTN	Rabida	0	0
ARG	multidrug	MEPA	Cabo Douglas	6.58E-05	1.44E-05
ARG	multidrug	MEPA	Punta Espinoza	5.87E-05	9.90E-06
ARG	multidrug	MEPA	Rabida	6.37E-05	7.26E-06
ARG	multidrug	MEPR	Cabo Douglas	4.29E-06	1.49E-05
ARG	multidrug	MEPR	Punta Espinoza	0	0
ARG	multidrug	MEPR	Rabida	1.55E-05	2.89E-05
ARG	multidrug	MEXB	Cabo Douglas	0	0
ARG	multidrug	MEXB	Punta Espinoza	4.95E-06	1.72E-05
ARG	multidrug	MEXB	Rabida	0	0
ARG	multidrug	MEXD	Cabo Douglas	1.76E-05	2.66E-05
ARG	multidrug	MEXD	Punta Espinoza	3.70E-06	1.28E-05
ARG	multidrug	MEXD	Rabida	0	0
ARG	multidrug	MEXE	Cabo Douglas	1.29E-05	3.02E-05
ARG	multidrug	MEXE	Punta Espinoza	3.63E-05	2.77E-05
ARG	multidrug	MEXE	Rabida	8.51E-06	2.41E-05
ARG	multidrug	MEXF	Cabo Douglas	4.04E-05	3.12E-05
ARG	multidrug	MEXF	Punta Espinoza	5.32E-05	1.93E-05
ARG	multidrug	MEXF	Rabida	4.06E-05	3.44E-05
ARG	multidrug	MEXG	Cabo Douglas	0	0
ARG	multidrug	MEXG	Punta Espinoza	0	0
ARG	multidrug	MEXG	Rabida	1.61E-05	2.98E-05
ARG	multidrug	MEXH	Cabo Douglas	0	0
ARG	multidrug	MEXH	Punta Espinoza	4.11E-06	1.42E-05
ARG	multidrug	MEXH	Rabida	7.65E-06	2.16E-05
ARG	multidrug	MEXI	Cabo Douglas	1.76E-05	2.66E-05
ARG	multidrug	MEXI	Punta Espinoza	0	0
ARG	multidrug	MEXI	Rabida	0	0
ARG	multidrug	MEXK	Cabo Douglas	1.18E-05	2.15E-05
ARG	multidrug	MEXK	Punta Espinoza	0	0
ARG	multidrug	MEXK	Rabida	0	0
ARG	multidrug	MEXL	Cabo Douglas	0	0
ARG	multidrug	MEXL	Punta Espinoza	4.59E-06	1.59E-05
ARG	multidrug	MEXL	Rabida	0	0
ARG	multidrug	MEXR	Cabo Douglas	0	0
ARG	multidrug	MEXR	Punta Espinoza	3.70E-06	1.28E-05
ARG	multidrug	MEXR	Rabida	0	0
ARG	multidrug	MEXT	Cabo Douglas	6.91E-06	2.39E-05
ARG	multidrug	MEXT	Punta Espinoza	8.65E-06	2.05E-05
ARG	multidrug	MEXT	Rabida	0	0
ARG	multidrug	MEXV	Cabo Douglas	0	0
ARG	multidrug	MEXV	Punta Espinoza	4.95E-06	1.72E-05
ARG	multidrug	MEXV	Rabida	0	0
ARG	multidrug	MEXX	Cabo Douglas	5.98E-06	2.07E-05
ARG	multidrug	MEXX	Punta Espinoza	4.59E-06	1.59E-05
ARG	multidrug	MEXX	Rabida	0	0
ARG	multidrug	MGRB	Cabo Douglas	2.35E-05	3.50E-05
ARG	multidrug	MGRB	Punta Espinoza	1.48E-05	2.74E-05
ARG	multidrug	MGRB	Rabida	8.63E-06	2.44E-05
ARG	multidrug	MTRA	Cabo Douglas	6.58E-05	1.44E-05
ARG	multidrug	MTRA	Punta Espinoza	5.87E-05	9.90E-06
ARG	multidrug	MTRA	Rabida	6.37E-05	7.26E-06
ARG	multidrug	MTRE	Cabo Douglas	0	0
ARG	multidrug	MTRE	Punta Espinoza	3.70E-06	1.28E-05
ARG	multidrug	MTRE	Rabida	0	0
ARG	multidrug	MULTIDRUG_ABC_TRANSPORTER	Cabo Douglas	6.58E-05	1.44E-05
ARG	multidrug	MULTIDRUG_ABC_TRANSPORTER	Punta Espinoza	5.87E-05	9.90E-06
ARG	multidrug	MULTIDRUG_ABC_TRANSPORTER	Rabida	6.37E-05	7.26E-06
ARG	multidrug	OMPR	Cabo Douglas	6.58E-05	1.44E-05
ARG	multidrug	OMPR	Punta Espinoza	5.87E-05	9.90E-06
ARG	multidrug	OMPR	Rabida	6.37E-05	7.26E-06
ARG	multidrug	OPCM	Cabo Douglas	0	0
ARG	multidrug	OPCM	Punta Espinoza	2.83E-05	3.07E-05
ARG	multidrug	OPCM	Rabida	1.56E-05	2.90E-05
ARG	multidrug	OPRA	Cabo Douglas	0	0
ARG	multidrug	OPRA	Punta Espinoza	1.06E-05	2.48E-05
ARG	multidrug	OPRA	Rabida	0	0
ARG	multidrug	OPRC	Cabo Douglas	2.33E-05	2.97E-05
ARG	multidrug	OPRC	Punta Espinoza	4.82E-05	2.45E-05
ARG	multidrug	OPRC	Rabida	0	0
ARG	multidrug	OPRM	Cabo Douglas	2.27E-05	3.42E-05
ARG	multidrug	OPRM	Punta Espinoza	3.74E-05	2.87E-05
ARG	multidrug	OPRM	Rabida	6.98E-06	1.97E-05
ARG	multidrug	OPRN	Cabo Douglas	2.07E-05	3.08E-05
ARG	multidrug	OPRN	Punta Espinoza	2.19E-05	2.77E-05
ARG	multidrug	OPRN	Rabida	1.66E-05	3.12E-05
ARG	multidrug	PMRA	Cabo Douglas	1.15E-05	2.68E-05
ARG	multidrug	PMRA	Punta Espinoza	3.70E-06	1.28E-05
ARG	multidrug	PMRA	Rabida	0	0
ARG	multidrug	POXTA	Cabo Douglas	5.24E-05	2.69E-05
ARG	multidrug	POXTA	Punta Espinoza	5.46E-05	1.96E-05
ARG	multidrug	POXTA	Rabida	6.37E-05	7.26E-06
ARG	multidrug	QACG	Cabo Douglas	3.49E-06	1.21E-05
ARG	multidrug	QACG	Punta Espinoza	3.06E-05	3.28E-05
ARG	multidrug	QACG	Rabida	1.64E-05	3.03E-05
ARG	multidrug	RAMA	Cabo Douglas	6.58E-05	1.44E-05
ARG	multidrug	RAMA	Punta Espinoza	5.87E-05	9.90E-06
ARG	multidrug	RAMA	Rabida	6.37E-05	7.26E-06
ARG	multidrug	RPOB2	Cabo Douglas	6.58E-05	1.44E-05
ARG	multidrug	RPOB2	Punta Espinoza	5.87E-05	9.90E-06
ARG	multidrug	RPOB2	Rabida	6.37E-05	7.26E-06
ARG	multidrug	SMER	Cabo Douglas	4.49E-05	3.39E-05
ARG	multidrug	SMER	Punta Espinoza	5.38E-05	1.96E-05
ARG	multidrug	SMER	Rabida	5.52E-05	2.34E-05
ARG	multidrug	TOLC	Cabo Douglas	0	0
ARG	multidrug	TOLC	Punta Espinoza	4.95E-06	1.72E-05
ARG	multidrug	TOLC	Rabida	0	0
ARG	multidrug	TYPE_A_NFXB	Cabo Douglas	0	0
ARG	multidrug	TYPE_A_NFXB	Punta Espinoza	0	0
ARG	multidrug	TYPE_A_NFXB	Rabida	7.86E-06	2.22E-05
ARG	multidrug	YKKC	Cabo Douglas	4.36E-05	3.34E-05
ARG	multidrug	YKKC	Punta Espinoza	4.74E-05	2.36E-05
ARG	multidrug	YKKC	Rabida	3.18E-05	3.42E-05
ARG	multidrug	YKKD	Cabo Douglas	2.66E-05	3.32E-05
ARG	multidrug	YKKD	Punta Espinoza	4.23E-05	2.67E-05
ARG	multidrug	YKKD	Rabida	5.68E-05	2.38E-05
ARG	mupirocin	STAPHYLOCOCCUS_MUPA_CONFERRING_RESISTANCE_TO_MUPIROCIN	Cabo Douglas	6.58E-05	1.44E-05
ARG	mupirocin	STAPHYLOCOCCUS_MUPA_CONFERRING_RESISTANCE_TO_MUPIROCIN	Punta Espinoza	5.87E-05	9.90E-06
ARG	mupirocin	STAPHYLOCOCCUS_MUPA_CONFERRING_RESISTANCE_TO_MUPIROCIN	Rabida	6.37E-05	7.26E-06
ARG	oxazolidinone	OPTRA	Cabo Douglas	8.97E-06	2.16E-05
ARG	oxazolidinone	OPTRA	Punta Espinoza	6.28E-06	2.17E-05
ARG	oxazolidinone	OPTRA	Rabida	1.56E-05	2.90E-05
ARG	peptide	BAHA	Cabo Douglas	5.48E-06	1.90E-05
ARG	peptide	BAHA	Punta Espinoza	1.00E-05	2.34E-05
ARG	peptide	BAHA	Rabida	1.39E-05	2.57E-05
ARG	peptide	EPTA	Cabo Douglas	0	0
ARG	peptide	EPTA	Punta Espinoza	3.70E-06	1.28E-05
ARG	peptide	EPTA	Rabida	0	0
ARG	peptide	PGPB	Cabo Douglas	0	0
ARG	peptide	PGPB	Punta Espinoza	1.80E-05	2.70E-05
ARG	peptide	PGPB	Rabida	0	0
ARG	peptide	PMRF	Cabo Douglas	6.58E-05	1.44E-05
ARG	peptide	PMRF	Punta Espinoza	5.87E-05	9.90E-06
ARG	peptide	PMRF	Rabida	6.37E-05	7.26E-06
ARG	peptide	UGD	Cabo Douglas	6.58E-05	1.44E-05
ARG	peptide	UGD	Punta Espinoza	5.87E-05	9.90E-06
ARG	peptide	UGD	Rabida	6.37E-05	7.26E-06
ARG	peptide	VIBRIO_CHOLERAE_OMPU	Cabo Douglas	0	0
ARG	peptide	VIBRIO_CHOLERAE_OMPU	Punta Espinoza	4.95E-06	1.72E-05
ARG	peptide	VIBRIO_CHOLERAE_OMPU	Rabida	0	0
ARG	peptide	YOJI	Cabo Douglas	1.76E-05	2.66E-05
ARG	peptide	YOJI	Punta Espinoza	0	0
ARG	peptide	YOJI	Rabida	0	0
ARG	phenicol	CAT_CHLORAMPHENICOL_ACETYLTRANSFERASE	Cabo Douglas	6.58E-05	1.44E-05
ARG	phenicol	CAT_CHLORAMPHENICOL_ACETYLTRANSFERASE	Punta Espinoza	5.87E-05	9.90E-06
ARG	phenicol	CAT_CHLORAMPHENICOL_ACETYLTRANSFERASE	Rabida	5.62E-05	2.38E-05
ARG	phenicol	CATA	Cabo Douglas	5.48E-06	1.90E-05
ARG	phenicol	CATA	Punta Espinoza	1.29E-05	2.39E-05
ARG	phenicol	CATA	Rabida	7.65E-06	2.16E-05
ARG	phenicol	CATB	Cabo Douglas	0	0
ARG	phenicol	CATB	Punta Espinoza	2.59E-05	2.76E-05
ARG	phenicol	CATB	Rabida	0	0
ARG	phenicol	CATD	Cabo Douglas	0	0
ARG	phenicol	CATD	Punta Espinoza	0	0
ARG	phenicol	CATD	Rabida	7.65E-06	2.16E-05
ARG	phenicol	CFRC	Cabo Douglas	5.98E-05	2.37E-05
ARG	phenicol	CFRC	Punta Espinoza	5.87E-05	9.90E-06
ARG	phenicol	CFRC	Rabida	5.59E-05	2.37E-05
ARG	phenicol	CHLORAMPHENICOL_AND_FLORFENICOL_RESISTANCE	Cabo Douglas	6.58E-05	1.44E-05
ARG	phenicol	CHLORAMPHENICOL_AND_FLORFENICOL_RESISTANCE	Punta Espinoza	5.87E-05	9.90E-06
ARG	phenicol	CHLORAMPHENICOL_AND_FLORFENICOL_RESISTANCE	Rabida	6.37E-05	7.26E-06
ARG	phenicol	CHLORAMPHENICOL_EXPORTER	Cabo Douglas	0	0
ARG	phenicol	CHLORAMPHENICOL_EXPORTER	Punta Espinoza	7.24E-06	1.69E-05
ARG	phenicol	CHLORAMPHENICOL_EXPORTER	Rabida	9.60E-06	2.72E-05
ARG	phenicol	CLBA	Cabo Douglas	6.03E-05	2.38E-05
ARG	phenicol	CLBA	Punta Espinoza	5.87E-05	9.90E-06
ARG	phenicol	CLBA	Rabida	6.37E-05	7.26E-06
ARG	phenicol	CLBB	Cabo Douglas	6.58E-05	1.44E-05
ARG	phenicol	CLBB	Punta Espinoza	5.87E-05	9.90E-06
ARG	phenicol	CLBB	Rabida	6.37E-05	7.26E-06
ARG	phenicol	CLBC	Cabo Douglas	1.09E-05	2.55E-05
ARG	phenicol	CLBC	Punta Espinoza	3.23E-05	2.95E-05
ARG	phenicol	CLBC	Rabida	6.92E-06	1.96E-05
ARG	phenicol	CMLA	Cabo Douglas	0	0
ARG	phenicol	CMLA	Punta Espinoza	3.70E-06	1.28E-05
ARG	phenicol	CMLA	Rabida	0	0
ARG	pleuromutilin	TAEA	Cabo Douglas	6.58E-05	1.44E-05
ARG	pleuromutilin	TAEA	Punta Espinoza	5.87E-05	9.90E-06
ARG	pleuromutilin	TAEA	Rabida	6.37E-05	7.26E-06
ARG	polyamine:peptide	EDEQ	Cabo Douglas	6.23E-05	2.32E-05
ARG	polyamine:peptide	EDEQ	Punta Espinoza	5.24E-05	1.85E-05
ARG	polyamine:peptide	EDEQ	Rabida	6.37E-05	7.26E-06
ARG	rifamycin	RPHB	Cabo Douglas	0	0
ARG	rifamycin	RPHB	Punta Espinoza	4.53E-06	1.57E-05
ARG	rifamycin	RPHB	Rabida	0	0
ARG	sulfonamide	SUL2	Cabo Douglas	0	0
ARG	sulfonamide	SUL2	Punta Espinoza	0	0
ARG	sulfonamide	SUL2	Rabida	7.65E-06	2.16E-05
ARG	sulfonamide	SUL3	Cabo Douglas	0	0
ARG	sulfonamide	SUL3	Punta Espinoza	9.39E-06	2.21E-05
ARG	sulfonamide	SUL3	Rabida	0	0
ARG	sulfonamide	SUL4	Cabo Douglas	6.58E-05	1.44E-05
ARG	sulfonamide	SUL4	Punta Espinoza	5.87E-05	9.90E-06
ARG	sulfonamide	SUL4	Rabida	6.37E-05	7.26E-06
ARG	tetracycline	TCR3	Cabo Douglas	1.76E-05	2.66E-05
ARG	tetracycline	TCR3	Punta Espinoza	0	0
ARG	tetracycline	TCR3	Rabida	0	0
ARG	tetracycline	TET34	Cabo Douglas	2.30E-05	2.93E-05
ARG	tetracycline	TET34	Punta Espinoza	3.60E-05	2.74E-05
ARG	tetracycline	TET34	Rabida	1.81E-05	3.36E-05
ARG	tetracycline	TET35	Cabo Douglas	6.58E-05	1.44E-05
ARG	tetracycline	TET35	Punta Espinoza	5.87E-05	9.90E-06
ARG	tetracycline	TET35	Rabida	6.37E-05	7.26E-06
ARG	tetracycline	TET41	Cabo Douglas	0	0
ARG	tetracycline	TET41	Punta Espinoza	4.11E-06	1.42E-05
ARG	tetracycline	TET41	Rabida	0	0
ARG	tetracycline	TETA	Cabo Douglas	1.76E-05	2.66E-05
ARG	tetracycline	TETA	Punta Espinoza	3.70E-06	1.28E-05
ARG	tetracycline	TETA	Rabida	0	0
ARG	tetracycline	TETA(46)	Cabo Douglas	5.49E-06	1.90E-05
ARG	tetracycline	TETA(46)	Punta Espinoza	1.06E-05	2.48E-05
ARG	tetracycline	TETA(46)	Rabida	1.45E-05	2.69E-05
ARG	tetracycline	TETA(48)	Cabo Douglas	6.58E-05	1.44E-05
ARG	tetracycline	TETA(48)	Punta Espinoza	5.87E-05	9.90E-06
ARG	tetracycline	TETA(48)	Rabida	6.37E-05	7.26E-06
ARG	tetracycline	TETA(60)	Cabo Douglas	6.03E-05	2.38E-05
ARG	tetracycline	TETA(60)	Punta Espinoza	4.90E-05	2.47E-05
ARG	tetracycline	TETA(60)	Rabida	6.37E-05	7.26E-06
ARG	tetracycline	TETB(46)	Cabo Douglas	4.07E-05	3.79E-05
ARG	tetracycline	TETB(46)	Punta Espinoza	2.36E-05	3.01E-05
ARG	tetracycline	TETB(46)	Rabida	1.45E-05	2.69E-05
ARG	tetracycline	TETB(60)	Cabo Douglas	6.23E-05	2.32E-05
ARG	tetracycline	TETB(60)	Punta Espinoza	5.87E-05	9.90E-06
ARG	tetracycline	TETB(60)	Rabida	6.37E-05	7.26E-06
ARG	tetracycline	TETD	Cabo Douglas	6.58E-05	1.44E-05
ARG	tetracycline	TETD	Punta Espinoza	5.87E-05	9.90E-06
ARG	tetracycline	TETD	Rabida	6.37E-05	7.26E-06
ARG	tetracycline	TETM	Cabo Douglas	0	0
ARG	tetracycline	TETM	Punta Espinoza	8.14E-06	1.92E-05
ARG	tetracycline	TETM	Rabida	0	0
ARG	tetracycline	TETP	Cabo Douglas	6.58E-05	1.44E-05
ARG	tetracycline	TETP	Punta Espinoza	5.87E-05	9.90E-06
ARG	tetracycline	TETP	Rabida	6.37E-05	7.26E-06
ARG	tetracycline	TETR	Cabo Douglas	1.99E-05	3.67E-05
ARG	tetracycline	TETR	Punta Espinoza	0	0
ARG	tetracycline	TETR	Rabida	0	0
ARG	tetracycline	TETT	Cabo Douglas	5.98E-05	2.37E-05
ARG	tetracycline	TETT	Punta Espinoza	5.87E-05	9.90E-06
ARG	tetracycline	TETT	Rabida	6.37E-05	7.26E-06
ARG	tetracycline	TETX	Cabo Douglas	1.76E-05	2.66E-05
ARG	tetracycline	TETX	Punta Espinoza	3.70E-06	1.28E-05
ARG	tetracycline	TETX	Rabida	0	0
ARG	triclosan	TRIA	Cabo Douglas	0	0
ARG	triclosan	TRIA	Punta Espinoza	8.65E-06	2.05E-05
ARG	triclosan	TRIA	Rabida	1.81E-05	3.36E-05
ARG	triclosan	TRIC	Cabo Douglas	1.76E-05	2.66E-05
ARG	triclosan	TRIC	Punta Espinoza	3.70E-06	1.28E-05
ARG	triclosan	TRIC	Rabida	0	0
ARG	unclassified	BACTERIAL_REGULATORY_PROTEIN_LUXR	Cabo Douglas	0	0
ARG	unclassified	BACTERIAL_REGULATORY_PROTEIN_LUXR	Punta Espinoza	2.80E-05	2.99E-05
ARG	unclassified	BACTERIAL_REGULATORY_PROTEIN_LUXR	Rabida	0	0
ARG	unclassified	CAMP-REGULATORY_PROTEIN	Cabo Douglas	2.38E-05	3.01E-05
ARG	unclassified	CAMP-REGULATORY_PROTEIN	Punta Espinoza	5.32E-05	1.93E-05
ARG	unclassified	CAMP-REGULATORY_PROTEIN	Rabida	5.52E-05	2.34E-05
ARG	unclassified	COB(I)ALAMIN_ADENOLSYLTRANSFERASE	Cabo Douglas	6.58E-05	1.44E-05
ARG	unclassified	COB(I)ALAMIN_ADENOLSYLTRANSFERASE	Punta Espinoza	5.87E-05	9.90E-06
ARG	unclassified	COB(I)ALAMIN_ADENOLSYLTRANSFERASE	Rabida	6.37E-05	7.26E-06
ARG	unclassified	CYSTATHIONINE_BETA-LYASE_PATB	Cabo Douglas	6.58E-05	1.44E-05
ARG	unclassified	CYSTATHIONINE_BETA-LYASE_PATB	Punta Espinoza	5.87E-05	9.90E-06
ARG	unclassified	CYSTATHIONINE_BETA-LYASE_PATB	Rabida	6.37E-05	7.26E-06
ARG	unclassified	DNA-BINDING_PROTEIN_H-NS	Cabo Douglas	5.48E-06	1.90E-05
ARG	unclassified	DNA-BINDING_PROTEIN_H-NS	Punta Espinoza	4.95E-06	1.72E-05
ARG	unclassified	DNA-BINDING_PROTEIN_H-NS	Rabida	0	0
ARG	unclassified	RPSD_(RAMA_OR_SUD2)	Cabo Douglas	4.25E-05	3.85E-05
ARG	unclassified	RPSD_(RAMA_OR_SUD2)	Punta Espinoza	3.85E-05	2.98E-05
ARG	unclassified	RPSD_(RAMA_OR_SUD2)	Rabida	3.79E-05	3.17E-05
ARG	unclassified	THIOSTREPTON_RESISTANCE_METHYLASE_TSNR	Cabo Douglas	0	0
ARG	unclassified	THIOSTREPTON_RESISTANCE_METHYLASE_TSNR	Punta Espinoza	5.29E-06	1.83E-05
ARG	unclassified	THIOSTREPTON_RESISTANCE_METHYLASE_TSNR	Rabida	0	0
ARG	unclassified	TRANSCRIPTIONAL_REGULATORY_PROTEIN_CPXR_CPXR	Cabo Douglas	6.58E-05	1.44E-05
ARG	unclassified	TRANSCRIPTIONAL_REGULATORY_PROTEIN_CPXR_CPXR	Punta Espinoza	5.87E-05	9.90E-06
ARG	unclassified	TRANSCRIPTIONAL_REGULATORY_PROTEIN_CPXR_CPXR	Rabida	6.37E-05	7.26E-06
ARG	unclassified	TRUNCATED_PUTATIVE_RESPONSE_REGULATOR_ARLR	Cabo Douglas	6.58E-05	1.44E-05
ARG	unclassified	TRUNCATED_PUTATIVE_RESPONSE_REGULATOR_ARLR	Punta Espinoza	5.87E-05	9.90E-06
ARG	unclassified	TRUNCATED_PUTATIVE_RESPONSE_REGULATOR_ARLR	Rabida	6.37E-05	7.26E-06
ARG	unclassified	TWO-COMPONENT_SYSTEM_RESPONSE_REGULATOR_EVGA	Cabo Douglas	0	0
ARG	unclassified	TWO-COMPONENT_SYSTEM_RESPONSE_REGULATOR_EVGA	Punta Espinoza	3.70E-06	1.28E-05
ARG	unclassified	TWO-COMPONENT_SYSTEM_RESPONSE_REGULATOR_EVGA	Rabida	0	0
MGE	competence	competence-accC'	Cabo Douglas	0	0
MGE	competence	competence-accC'	Punta Espinoza	5.57E-06	1.93E-05
MGE	competence	competence-accC'	Rabida	8.63E-06	2.44E-05
MGE	competence	competence-cinA	Cabo Douglas	8.59E-06	2.05E-05
MGE	competence	competence-cinA	Punta Espinoza	3.34E-05	3.04E-05
MGE	competence	competence-cinA	Rabida	3.90E-05	3.30E-05
MGE	competence	competence-comM	Cabo Douglas	6.58E-05	1.44E-05
MGE	competence	competence-comM	Punta Espinoza	5.87E-05	9.90E-06
MGE	competence	competence-comM	Rabida	6.37E-05	7.26E-06
MGE	competence	competence-dprA	Cabo Douglas	1.74E-05	3.15E-05
MGE	competence	competence-dprA	Punta Espinoza	2.75E-05	3.43E-05
MGE	competence	competence-dprA	Rabida	0	0
MGE	competence	competence-endA	Cabo Douglas	6.58E-05	1.44E-05
MGE	competence	competence-endA	Punta Espinoza	5.87E-05	9.90E-06
MGE	competence	competence-endA	Rabida	6.37E-05	7.26E-06
MGE	competence	competence-mecB	Cabo Douglas	6.58E-05	1.44E-05
MGE	competence	competence-mecB	Punta Espinoza	5.31E-05	1.93E-05
MGE	competence	competence-mecB	Rabida	6.37E-05	7.26E-06
MGE	competence	competence-NA:Keyword	Cabo Douglas	6.58E-05	1.44E-05
MGE	competence	competence-NA:Keyword	Punta Espinoza	5.87E-05	9.90E-06
MGE	competence	competence-NA:Keyword	Rabida	6.37E-05	7.26E-06
MGE	competence	competence-oppA	Cabo Douglas	5.44E-05	2.91E-05
MGE	competence	competence-oppA	Punta Espinoza	4.78E-05	2.42E-05
MGE	competence	competence-oppA	Rabida	4.04E-05	3.41E-05
MGE	competence	competence-oppB	Cabo Douglas	5.98E-05	2.37E-05
MGE	competence	competence-oppB	Punta Espinoza	4.96E-05	2.46E-05
MGE	competence	competence-oppB	Rabida	4.65E-05	2.91E-05
MGE	competence	competence-oppC	Cabo Douglas	2.92E-05	3.81E-05
MGE	competence	competence-oppC	Punta Espinoza	4.35E-05	2.77E-05
MGE	competence	competence-oppC	Rabida	1.54E-05	2.88E-05
MGE	competence	competence-oppD	Cabo Douglas	6.58E-05	1.44E-05
MGE	competence	competence-oppD	Punta Espinoza	5.87E-05	9.90E-06
MGE	competence	competence-oppD	Rabida	6.37E-05	7.26E-06
MGE	competence	competence-oppF	Cabo Douglas	6.58E-05	1.44E-05
MGE	competence	competence-oppF	Punta Espinoza	5.87E-05	9.90E-06
MGE	competence	competence-oppF	Rabida	6.37E-05	7.26E-06
MGE	competence	competence-radA	Cabo Douglas	0	0
MGE	competence	competence-radA	Punta Espinoza	5.57E-06	1.93E-05
MGE	competence	competence-radA	Rabida	9.60E-06	2.72E-05
MGE	competence	competence-tadA	Cabo Douglas	8.93E-06	2.14E-05
MGE	competence	competence-tadA	Punta Espinoza	0	0
MGE	competence	competence-tadA	Rabida	1.72E-05	3.21E-05
MGE	competence	competence-ybaV	Cabo Douglas	2.86E-05	3.58E-05
MGE	competence	competence-ybaV	Punta Espinoza	1.84E-05	2.77E-05
MGE	competence	competence-ybaV	Rabida	8.51E-06	2.41E-05
MGE	competence	competence-ygaD	Cabo Douglas	2.79E-05	3.52E-05
MGE	competence	competence-ygaD	Punta Espinoza	4.89E-05	2.48E-05
MGE	competence	competence-ygaD	Rabida	1.48E-05	2.75E-05
MGE	Crispr	Crispr-cas1	Cabo Douglas	6.58E-05	1.44E-05
MGE	Crispr	Crispr-cas1	Punta Espinoza	5.87E-05	9.90E-06
MGE	Crispr	Crispr-cas1	Rabida	6.37E-05	7.26E-06
MGE	Crispr	Crispr-cas2	Cabo Douglas	6.58E-05	1.44E-05
MGE	Crispr	Crispr-cas2	Punta Espinoza	5.87E-05	9.90E-06
MGE	Crispr	Crispr-cas2	Rabida	6.37E-05	7.26E-06
MGE	Crispr	Crispr-cas3	Cabo Douglas	5.98E-05	2.37E-05
MGE	Crispr	Crispr-cas3	Punta Espinoza	5.10E-05	2.51E-05
MGE	Crispr	Crispr-cas3	Rabida	6.37E-05	7.26E-06
MGE	Crispr	Crispr-cas4	Cabo Douglas	5.41E-05	2.90E-05
MGE	Crispr	Crispr-cas4	Punta Espinoza	5.34E-05	1.95E-05
MGE	Crispr	Crispr-cas4	Rabida	4.91E-05	3.10E-05
MGE	Crispr	Crispr-cas5	Cabo Douglas	4.74E-05	3.66E-05
MGE	Crispr	Crispr-cas5	Punta Espinoza	3.64E-05	3.30E-05
MGE	Crispr	Crispr-cas5	Rabida	3.96E-05	3.34E-05
MGE	Crispr	Crispr-cas5c	Cabo Douglas	5.80E-05	2.93E-05
MGE	Crispr	Crispr-cas5c	Punta Espinoza	4.87E-05	2.48E-05
MGE	Crispr	Crispr-cas5c	Rabida	5.41E-05	2.24E-05
MGE	Crispr	Crispr-cas6e	Cabo Douglas	0	0
MGE	Crispr	Crispr-cas6e	Punta Espinoza	1.01E-05	2.37E-05
MGE	Crispr	Crispr-cas6e	Rabida	0	0
MGE	Crispr	Crispr-cas7c	Cabo Douglas	6.58E-05	1.44E-05
MGE	Crispr	Crispr-cas7c	Punta Espinoza	5.87E-05	9.90E-06
MGE	Crispr	Crispr-cas7c	Rabida	5.62E-05	2.38E-05
MGE	Crispr	Crispr-cas9	Cabo Douglas	5.98E-05	2.37E-05
MGE	Crispr	Crispr-cas9	Punta Espinoza	5.87E-05	9.90E-06
MGE	Crispr	Crispr-cas9	Rabida	5.41E-05	2.24E-05
MGE	Crispr	Crispr-NA:Keyword	Cabo Douglas	6.58E-05	1.44E-05
MGE	Crispr	Crispr-NA:Keyword	Punta Espinoza	5.87E-05	9.90E-06
MGE	Crispr	Crispr-NA:Keyword	Rabida	6.37E-05	7.26E-06
MGE	Insertion sequence	Insertion sequence-IS_Pl3_3	Cabo Douglas	1.10E-05	2.66E-05
MGE	Insertion sequence	Insertion sequence-IS_Pl3_3	Punta Espinoza	9.12E-06	2.19E-05
MGE	Insertion sequence	Insertion sequence-IS_Pl3_3	Rabida	0	0
MGE	Insertion sequence	Insertion sequence-is5	Cabo Douglas	2.50E-05	3.24E-05
MGE	Insertion sequence	Insertion sequence-is5	Punta Espinoza	3.64E-05	3.27E-05
MGE	Insertion sequence	Insertion sequence-is5	Rabida	3.44E-05	3.70E-05
MGE	Insertion sequence	Insertion sequence-IS901	Cabo Douglas	1.59E-05	3.00E-05
MGE	Insertion sequence	Insertion sequence-IS901	Punta Espinoza	2.23E-05	3.31E-05
MGE	Insertion sequence	Insertion sequence-IS901	Rabida	9.60E-06	2.72E-05
MGE	Insertion sequence	Insertion sequence-iSKpn6	Cabo Douglas	4.29E-06	1.49E-05
MGE	Insertion sequence	Insertion sequence-iSKpn6	Punta Espinoza	4.95E-06	1.72E-05
MGE	Insertion sequence	Insertion sequence-iSKpn6	Rabida	0	0
MGE	Insertion sequence	Insertion sequence-isldl4	Cabo Douglas	0	0
MGE	Insertion sequence	Insertion sequence-isldl4	Punta Espinoza	0	0
MGE	Insertion sequence	Insertion sequence-isldl4	Rabida	9.60E-06	2.72E-05
MGE	Insertion sequence	Insertion sequence-ISPlu6L	Cabo Douglas	5.79E-05	2.14E-05
MGE	Insertion sequence	Insertion sequence-ISPlu6L	Punta Espinoza	5.87E-05	9.90E-06
MGE	Insertion sequence	Insertion sequence-ISPlu6L	Rabida	3.87E-05	3.24E-05
MGE	Insertion sequence	Insertion sequence-ISPlu7D_orfA	Cabo Douglas	2.52E-05	3.79E-05
MGE	Insertion sequence	Insertion sequence-ISPlu7D_orfA	Punta Espinoza	1.32E-05	2.45E-05
MGE	Insertion sequence	Insertion sequence-ISPlu7D_orfA	Rabida	6.98E-06	1.97E-05
MGE	Insertion sequence	Insertion sequence-ISPpu12	Cabo Douglas	3.49E-06	1.21E-05
MGE	Insertion sequence	Insertion sequence-ISPpu12	Punta Espinoza	0	0
MGE	Insertion sequence	Insertion sequence-ISPpu12	Rabida	0	0
MGE	Insertion sequence	Insertion sequence-istA	Cabo Douglas	6.58E-05	1.44E-05
MGE	Insertion sequence	Insertion sequence-istA	Punta Espinoza	5.32E-05	1.93E-05
MGE	Insertion sequence	Insertion sequence-istA	Rabida	4.74E-05	3.01E-05
MGE	Insertion sequence	Insertion sequence-istB	Cabo Douglas	2.95E-05	3.18E-05
MGE	Insertion sequence	Insertion sequence-istB	Punta Espinoza	3.46E-05	3.17E-05
MGE	Insertion sequence	Insertion sequence-istB	Rabida	2.34E-05	3.25E-05
MGE	Insertion sequence	Insertion sequence-istB_2	Cabo Douglas	5.73E-06	1.99E-05
MGE	Insertion sequence	Insertion sequence-istB_2	Punta Espinoza	5.56E-06	1.93E-05
MGE	Insertion sequence	Insertion sequence-istB_2	Rabida	0	0
MGE	integration/excision	integration/excision-A	Cabo Douglas	0	0
MGE	integration/excision	integration/excision-A	Punta Espinoza	0	0
MGE	integration/excision	integration/excision-A	Rabida	7.65E-06	2.16E-05
MGE	integration/excision	integration/excision-B	Cabo Douglas	3.49E-06	1.21E-05
MGE	integration/excision	integration/excision-B	Punta Espinoza	2.96E-05	3.18E-05
MGE	integration/excision	integration/excision-B	Rabida	7.65E-06	2.16E-05
MGE	integration/excision	integration/excision-BQ2027_MB1076;	Cabo Douglas	4.52E-05	3.60E-05
MGE	integration/excision	integration/excision-BQ2027_MB1076;	Punta Espinoza	2.72E-05	2.92E-05
MGE	integration/excision	integration/excision-BQ2027_MB1076;	Rabida	1.81E-05	3.36E-05
MGE	integration/excision	integration/excision-ccrB	Cabo Douglas	5.79E-05	2.14E-05
MGE	integration/excision	integration/excision-ccrB	Punta Espinoza	5.87E-05	9.90E-06
MGE	integration/excision	integration/excision-ccrB	Rabida	6.37E-05	7.26E-06
MGE	integration/excision	integration/excision-cysM_2	Cabo Douglas	4.29E-06	1.49E-05
MGE	integration/excision	integration/excision-cysM_2	Punta Espinoza	3.55E-06	1.23E-05
MGE	integration/excision	integration/excision-cysM_2	Rabida	0	0
MGE	integration/excision	integration/excision-dnaC_1	Cabo Douglas	6.58E-05	1.44E-05
MGE	integration/excision	integration/excision-dnaC_1	Punta Espinoza	5.87E-05	9.90E-06
MGE	integration/excision	integration/excision-dnaC_1	Rabida	4.56E-05	2.85E-05
MGE	integration/excision	integration/excision-EF_0125;	Cabo Douglas	2.06E-05	3.09E-05
MGE	integration/excision	integration/excision-EF_0125;	Punta Espinoza	3.28E-05	3.00E-05
MGE	integration/excision	integration/excision-EF_0125;	Rabida	7.65E-06	2.16E-05
MGE	integration/excision	integration/excision-exc	Cabo Douglas	1.76E-05	2.66E-05
MGE	integration/excision	integration/excision-exc	Punta Espinoza	2.40E-05	3.02E-05
MGE	integration/excision	integration/excision-exc	Rabida	7.65E-06	2.16E-05
MGE	integration/excision	integration/excision-gin	Cabo Douglas	3.38E-05	3.76E-05
MGE	integration/excision	integration/excision-gin	Punta Espinoza	2.00E-05	3.01E-05
MGE	integration/excision	integration/excision-gin	Rabida	1.81E-05	3.36E-05
MGE	integration/excision	integration/excision-gp16	Cabo Douglas	5.48E-06	1.90E-05
MGE	integration/excision	integration/excision-gp16	Punta Espinoza	0	0
MGE	integration/excision	integration/excision-gp16	Rabida	0	0
MGE	integration/excision	integration/excision-hin	Cabo Douglas	6.58E-05	1.44E-05
MGE	integration/excision	integration/excision-hin	Punta Espinoza	5.87E-05	9.90E-06
MGE	integration/excision	integration/excision-hin	Rabida	6.37E-05	7.26E-06
MGE	integration/excision	integration/excision-hin_1	Cabo Douglas	1.49E-05	2.78E-05
MGE	integration/excision	integration/excision-hin_1	Punta Espinoza	3.38E-05	3.13E-05
MGE	integration/excision	integration/excision-hin_1	Rabida	3.86E-05	3.21E-05
MGE	integration/excision	integration/excision-hin_2	Cabo Douglas	2.48E-05	3.81E-05
MGE	integration/excision	integration/excision-hin_2	Punta Espinoza	3.86E-05	2.93E-05
MGE	integration/excision	integration/excision-hin_2	Rabida	2.35E-05	3.31E-05
MGE	integration/excision	integration/excision-hin_3	Cabo Douglas	6.01E-05	2.38E-05
MGE	integration/excision	integration/excision-hin_3	Punta Espinoza	5.87E-05	9.90E-06
MGE	integration/excision	integration/excision-hin_3	Rabida	6.37E-05	7.26E-06
MGE	integration/excision	integration/excision-hin_5	Cabo Douglas	1.57E-05	2.88E-05
MGE	integration/excision	integration/excision-hin_5	Punta Espinoza	3.64E-05	2.78E-05
MGE	integration/excision	integration/excision-hin_5	Rabida	0	0
MGE	integration/excision	integration/excision-hpaI	Cabo Douglas	2.38E-05	3.71E-05
MGE	integration/excision	integration/excision-hpaI	Punta Espinoza	2.28E-05	2.87E-05
MGE	integration/excision	integration/excision-hpaI	Rabida	1.54E-05	2.88E-05
MGE	integration/excision	integration/excision-ihfB	Cabo Douglas	6.91E-06	2.39E-05
MGE	integration/excision	integration/excision-ihfB	Punta Espinoza	0	0
MGE	integration/excision	integration/excision-ihfB	Rabida	7.86E-06	2.22E-05
MGE	integration/excision	integration/excision-JW5903	Cabo Douglas	3.49E-06	1.21E-05
MGE	integration/excision	integration/excision-JW5903	Punta Espinoza	0	0
MGE	integration/excision	integration/excision-JW5903	Rabida	0	0
MGE	integration/excision	integration/excision-ltrA	Cabo Douglas	0	0
MGE	integration/excision	integration/excision-ltrA	Punta Espinoza	4.95E-06	1.72E-05
MGE	integration/excision	integration/excision-ltrA	Rabida	6.98E-06	1.97E-05
MGE	integration/excision	integration/excision-mrr	Cabo Douglas	1.30E-05	3.11E-05
MGE	integration/excision	integration/excision-mrr	Punta Espinoza	1.78E-05	2.66E-05
MGE	integration/excision	integration/excision-mrr	Rabida	0	0
MGE	integration/excision	integration/excision-muA	Cabo Douglas	1.14E-05	2.67E-05
MGE	integration/excision	integration/excision-muA	Punta Espinoza	2.45E-05	3.12E-05
MGE	integration/excision	integration/excision-muA	Rabida	0	0
MGE	integration/excision	integration/excision-mutS2	Cabo Douglas	0	0
MGE	integration/excision	integration/excision-mutS2	Punta Espinoza	4.53E-06	1.57E-05
MGE	integration/excision	integration/excision-mutS2	Rabida	0	0
MGE	integration/excision	integration/excision-NA	Cabo Douglas	6.58E-05	1.44E-05
MGE	integration/excision	integration/excision-NA	Punta Espinoza	5.87E-05	9.90E-06
MGE	integration/excision	integration/excision-NA	Rabida	6.37E-05	7.26E-06
MGE	integration/excision	integration/excision-NA:Keyword	Cabo Douglas	6.58E-05	1.44E-05
MGE	integration/excision	integration/excision-NA:Keyword	Punta Espinoza	5.87E-05	9.90E-06
MGE	integration/excision	integration/excision-NA:Keyword	Rabida	6.37E-05	7.26E-06
MGE	integration/excision	integration/excision-NGR_a00170	Cabo Douglas	6.58E-05	1.44E-05
MGE	integration/excision	integration/excision-NGR_a00170	Punta Espinoza	5.87E-05	9.90E-06
MGE	integration/excision	integration/excision-NGR_a00170	Rabida	6.37E-05	7.26E-06
MGE	integration/excision	integration/excision-NGR_a00180	Cabo Douglas	1.84E-05	3.34E-05
MGE	integration/excision	integration/excision-NGR_a00180	Punta Espinoza	1.51E-05	2.74E-05
MGE	integration/excision	integration/excision-NGR_a00180	Rabida	6.92E-06	1.96E-05
MGE	integration/excision	integration/excision-NGR_a00240	Cabo Douglas	3.89E-05	3.68E-05
MGE	integration/excision	integration/excision-NGR_a00240	Punta Espinoza	2.08E-05	2.61E-05
MGE	integration/excision	integration/excision-NGR_a00240	Rabida	2.58E-05	3.58E-05
MGE	integration/excision	integration/excision-NGR_a01830	Cabo Douglas	7.89E-06	2.73E-05
MGE	integration/excision	integration/excision-NGR_a01830	Punta Espinoza	0	0
MGE	integration/excision	integration/excision-NGR_a01830	Rabida	2.15E-05	2.97E-05
MGE	integration/excision	integration/excision-NGR_a01870	Cabo Douglas	0	0
MGE	integration/excision	integration/excision-NGR_a01870	Punta Espinoza	6.28E-06	2.17E-05
MGE	integration/excision	integration/excision-NGR_a01870	Rabida	1.81E-05	3.36E-05
MGE	integration/excision	integration/excision-NGR_a01880	Cabo Douglas	1.12E-05	2.70E-05
MGE	integration/excision	integration/excision-NGR_a01880	Punta Espinoza	5.52E-06	1.91E-05
MGE	integration/excision	integration/excision-NGR_a01880	Rabida	1.54E-05	2.88E-05
MGE	integration/excision	integration/excision-NGR_a01930	Cabo Douglas	1.29E-05	3.02E-05
MGE	integration/excision	integration/excision-NGR_a01930	Punta Espinoza	0	0
MGE	integration/excision	integration/excision-NGR_a01930	Rabida	0	0
MGE	integration/excision	integration/excision-NGR_a02060	Cabo Douglas	0	0
MGE	integration/excision	integration/excision-NGR_a02060	Punta Espinoza	0	0
MGE	integration/excision	integration/excision-NGR_a02060	Rabida	1.72E-05	3.22E-05
MGE	integration/excision	integration/excision-ORF	Cabo Douglas	0	0
MGE	integration/excision	integration/excision-ORF	Punta Espinoza	5.57E-06	1.93E-05
MGE	integration/excision	integration/excision-ORF	Rabida	0	0
MGE	integration/excision	integration/excision-ORF1	Cabo Douglas	5.98E-06	2.07E-05
MGE	integration/excision	integration/excision-ORF1	Punta Espinoza	0	0
MGE	integration/excision	integration/excision-ORF1	Rabida	0	0
MGE	integration/excision	integration/excision-orf19	Cabo Douglas	6.58E-05	1.44E-05
MGE	integration/excision	integration/excision-orf19	Punta Espinoza	5.87E-05	9.90E-06
MGE	integration/excision	integration/excision-orf19	Rabida	6.37E-05	7.26E-06
MGE	integration/excision	integration/excision-ORF19	Cabo Douglas	6.91E-06	2.39E-05
MGE	integration/excision	integration/excision-ORF19	Punta Espinoza	0	0
MGE	integration/excision	integration/excision-ORF19	Rabida	0	0
MGE	integration/excision	integration/excision-ORF2	Cabo Douglas	5.49E-06	1.90E-05
MGE	integration/excision	integration/excision-ORF2	Punta Espinoza	4.59E-06	1.59E-05
MGE	integration/excision	integration/excision-ORF2	Rabida	0	0
MGE	integration/excision	integration/excision-orf23	Cabo Douglas	6.58E-05	1.44E-05
MGE	integration/excision	integration/excision-orf23	Punta Espinoza	5.87E-05	9.90E-06
MGE	integration/excision	integration/excision-orf23	Rabida	6.37E-05	7.26E-06
MGE	integration/excision	integration/excision-orfA	Cabo Douglas	9.77E-06	2.30E-05
MGE	integration/excision	integration/excision-orfA	Punta Espinoza	2.82E-05	3.07E-05
MGE	integration/excision	integration/excision-orfA	Rabida	0	0
MGE	integration/excision	integration/excision-orfB	Cabo Douglas	0	0
MGE	integration/excision	integration/excision-orfB	Punta Espinoza	0	0
MGE	integration/excision	integration/excision-orfB	Rabida	7.65E-06	2.16E-05
MGE	integration/excision	integration/excision-ORFC	Cabo Douglas	6.58E-05	1.44E-05
MGE	integration/excision	integration/excision-ORFC	Punta Espinoza	5.87E-05	9.90E-06
MGE	integration/excision	integration/excision-ORFC	Rabida	6.37E-05	7.26E-06
MGE	integration/excision	integration/excision-P018	Cabo Douglas	0	0
MGE	integration/excision	integration/excision-P018	Punta Espinoza	1.05E-05	2.46E-05
MGE	integration/excision	integration/excision-P018	Rabida	0	0
MGE	integration/excision	integration/excision-P20	Cabo Douglas	1.50E-05	2.74E-05
MGE	integration/excision	integration/excision-P20	Punta Espinoza	9.64E-06	2.26E-05
MGE	integration/excision	integration/excision-P20	Rabida	3.31E-05	3.58E-05
MGE	integration/excision	integration/excision-pinH	Cabo Douglas	0	0
MGE	integration/excision	integration/excision-pinH	Punta Espinoza	6.28E-06	2.17E-05
MGE	integration/excision	integration/excision-pinH	Rabida	7.86E-06	2.22E-05
MGE	integration/excision	integration/excision-pinR	Cabo Douglas	6.58E-05	1.44E-05
MGE	integration/excision	integration/excision-pinR	Punta Espinoza	5.87E-05	9.90E-06
MGE	integration/excision	integration/excision-pinR	Rabida	6.37E-05	7.26E-06
MGE	integration/excision	integration/excision-pinR_1	Cabo Douglas	4.11E-05	3.22E-05
MGE	integration/excision	integration/excision-pinR_1	Punta Espinoza	5.36E-05	1.96E-05
MGE	integration/excision	integration/excision-pinR_1	Rabida	3.96E-05	3.31E-05
MGE	integration/excision	integration/excision-putative	Cabo Douglas	2.54E-05	3.83E-05
MGE	integration/excision	integration/excision-putative	Punta Espinoza	5.06E-06	1.75E-05
MGE	integration/excision	integration/excision-putative	Rabida	1.54E-05	2.88E-05
MGE	integration/excision	integration/excision-R00164	Cabo Douglas	6.58E-05	1.44E-05
MGE	integration/excision	integration/excision-R00164	Punta Espinoza	5.87E-05	9.90E-06
MGE	integration/excision	integration/excision-R00164	Rabida	6.37E-05	7.26E-06
MGE	integration/excision	integration/excision-R02224	Cabo Douglas	0	0
MGE	integration/excision	integration/excision-R02224	Punta Espinoza	5.56E-06	1.93E-05
MGE	integration/excision	integration/excision-R02224	Rabida	7.65E-06	2.16E-05
MGE	integration/excision	integration/excision-rayT	Cabo Douglas	8.97E-06	2.16E-05
MGE	integration/excision	integration/excision-rayT	Punta Espinoza	0	0
MGE	integration/excision	integration/excision-rayT	Rabida	0	0
MGE	integration/excision	integration/excision-rdgC	Cabo Douglas	2.73E-05	3.49E-05
MGE	integration/excision	integration/excision-rdgC	Punta Espinoza	3.50E-05	3.16E-05
MGE	integration/excision	integration/excision-rdgC	Rabida	6.92E-06	1.96E-05
MGE	integration/excision	integration/excision-ref	Cabo Douglas	0	0
MGE	integration/excision	integration/excision-ref	Punta Espinoza	1.05E-05	2.46E-05
MGE	integration/excision	integration/excision-ref	Rabida	0	0
MGE	integration/excision	integration/excision-rinQ	Cabo Douglas	4.06E-06	1.41E-05
MGE	integration/excision	integration/excision-rinQ	Punta Espinoza	0	0
MGE	integration/excision	integration/excision-rinQ	Rabida	0	0
MGE	integration/excision	integration/excision-S4062	Cabo Douglas	3.49E-05	3.81E-05
MGE	integration/excision	integration/excision-S4062	Punta Espinoza	2.96E-05	3.15E-05
MGE	integration/excision	integration/excision-S4062	Rabida	3.20E-05	3.49E-05
MGE	integration/excision	integration/excision-sigH	Cabo Douglas	4.29E-06	1.49E-05
MGE	integration/excision	integration/excision-sigH	Punta Espinoza	0	0
MGE	integration/excision	integration/excision-sigH	Rabida	0	0
MGE	integration/excision	integration/excision-slp	Cabo Douglas	3.43E-05	3.79E-05
MGE	integration/excision	integration/excision-slp	Punta Espinoza	2.89E-05	3.08E-05
MGE	integration/excision	integration/excision-slp	Rabida	0	0
MGE	integration/excision	integration/excision-tIS1421	Cabo Douglas	4.06E-06	1.41E-05
MGE	integration/excision	integration/excision-tIS1421	Punta Espinoza	0	0
MGE	integration/excision	integration/excision-tIS1421	Rabida	0	0
MGE	integration/excision	integration/excision-tISRso16a	Cabo Douglas	4.41E-05	3.53E-05
MGE	integration/excision	integration/excision-tISRso16a	Punta Espinoza	2.41E-05	3.06E-05
MGE	integration/excision	integration/excision-tISRso16a	Rabida	2.57E-05	3.57E-05
MGE	integration/excision	integration/excision-tISRso5-	Cabo Douglas	4.86E-05	3.26E-05
MGE	integration/excision	integration/excision-tISRso5-	Punta Espinoza	1.78E-05	2.68E-05
MGE	integration/excision	integration/excision-tISRso5-	Rabida	3.43E-05	3.69E-05
MGE	integration/excision	integration/excision-tISRso8a	Cabo Douglas	7.89E-06	2.73E-05
MGE	integration/excision	integration/excision-tISRso8a	Punta Espinoza	4.95E-06	1.72E-05
MGE	integration/excision	integration/excision-tISRso8a	Rabida	1.65E-05	3.11E-05
MGE	integration/excision	integration/excision-tndX	Cabo Douglas	6.58E-05	1.44E-05
MGE	integration/excision	integration/excision-tndX	Punta Espinoza	5.87E-05	9.90E-06
MGE	integration/excision	integration/excision-tndX	Rabida	6.37E-05	7.26E-06
MGE	integration/excision	integration/excision-tniB	Cabo Douglas	0	0
MGE	integration/excision	integration/excision-tniB	Punta Espinoza	0	0
MGE	integration/excision	integration/excision-tniB	Rabida	7.65E-06	2.16E-05
MGE	integration/excision	integration/excision-tns3	Cabo Douglas	1.53E-05	2.78E-05
MGE	integration/excision	integration/excision-tns3	Punta Espinoza	4.91E-05	2.49E-05
MGE	integration/excision	integration/excision-tns3	Rabida	2.31E-05	3.20E-05
MGE	integration/excision	integration/excision-tnsA	Cabo Douglas	0	0
MGE	integration/excision	integration/excision-tnsA	Punta Espinoza	0	0
MGE	integration/excision	integration/excision-tnsA	Rabida	8.51E-06	2.41E-05
MGE	integration/excision	integration/excision-tnsB	Cabo Douglas	6.91E-06	2.39E-05
MGE	integration/excision	integration/excision-tnsB	Punta Espinoza	1.88E-05	2.84E-05
MGE	integration/excision	integration/excision-tnsB	Rabida	2.37E-05	3.28E-05
MGE	integration/excision	integration/excision-tnsC	Cabo Douglas	1.83E-05	3.34E-05
MGE	integration/excision	integration/excision-tnsC	Punta Espinoza	1.51E-05	2.74E-05
MGE	integration/excision	integration/excision-tnsC	Rabida	6.98E-06	1.97E-05
MGE	integration/excision	integration/excision-topB_1	Cabo Douglas	5.20E-05	2.66E-05
MGE	integration/excision	integration/excision-topB_1	Punta Espinoza	5.87E-05	9.90E-06
MGE	integration/excision	integration/excision-topB_1	Rabida	4.66E-05	2.92E-05
MGE	integration/excision	integration/excision-tpase	Cabo Douglas	3.64E-05	3.36E-05
MGE	integration/excision	integration/excision-tpase	Punta Espinoza	2.72E-05	2.96E-05
MGE	integration/excision	integration/excision-tpase	Rabida	2.60E-05	3.60E-05
MGE	integration/excision	integration/excision-tra905	Cabo Douglas	1.87E-05	3.47E-05
MGE	integration/excision	integration/excision-tra905	Punta Espinoza	1.23E-05	2.24E-05
MGE	integration/excision	integration/excision-tra905	Rabida	9.60E-06	2.72E-05
MGE	integration/excision	integration/excision-trp1400A	Cabo Douglas	6.91E-06	2.39E-05
MGE	integration/excision	integration/excision-trp1400A	Punta Espinoza	9.16E-06	2.15E-05
MGE	integration/excision	integration/excision-trp1400A	Rabida	9.60E-06	2.72E-05
MGE	integration/excision	integration/excision-uvrA	Cabo Douglas	4.28E-05	3.33E-05
MGE	integration/excision	integration/excision-uvrA	Punta Espinoza	5.87E-05	9.90E-06
MGE	integration/excision	integration/excision-uvrA	Rabida	5.68E-05	2.38E-05
MGE	integration/excision	integration/excision-xerC_3	Cabo Douglas	1.75E-05	3.20E-05
MGE	integration/excision	integration/excision-xerC_3	Punta Espinoza	1.96E-05	2.92E-05
MGE	integration/excision	integration/excision-xerC_3	Rabida	1.75E-05	3.25E-05
MGE	integration/excision	integration/excision-xerD_1	Cabo Douglas	2.31E-05	2.93E-05
MGE	integration/excision	integration/excision-xerD_1	Punta Espinoza	1.00E-05	2.34E-05
MGE	integration/excision	integration/excision-xerD_1	Rabida	0	0
MGE	integration/excision	integration/excision-xerD_16	Cabo Douglas	5.79E-05	2.14E-05
MGE	integration/excision	integration/excision-xerD_16	Punta Espinoza	5.87E-05	9.90E-06
MGE	integration/excision	integration/excision-xerD_16	Rabida	2.48E-05	3.43E-05
MGE	integration/excision	integration/excision-xerD_3	Cabo Douglas	0	0
MGE	integration/excision	integration/excision-xerD_3	Punta Espinoza	4.59E-06	1.59E-05
MGE	integration/excision	integration/excision-xerD_3	Rabida	0	0
MGE	integration/excision	integration/excision-yagA	Cabo Douglas	0	0
MGE	integration/excision	integration/excision-yagA	Punta Espinoza	0	0
MGE	integration/excision	integration/excision-yagA	Rabida	6.98E-06	1.97E-05
MGE	integration/excision	integration/excision-yhhI	Cabo Douglas	5.98E-06	2.07E-05
MGE	integration/excision	integration/excision-yhhI	Punta Espinoza	5.56E-06	1.93E-05
MGE	integration/excision	integration/excision-yhhI	Rabida	0	0
MGE	integration/excision	integration/excision-yqaJ	Cabo Douglas	4.06E-06	1.41E-05
MGE	integration/excision	integration/excision-yqaJ	Punta Espinoza	2.05E-05	2.55E-05
MGE	integration/excision	integration/excision-yqaJ	Rabida	3.80E-05	3.18E-05
MGE	integration/excision	integration/excision-yuaL	Cabo Douglas	0	0
MGE	integration/excision	integration/excision-yuaL	Punta Espinoza	5.57E-06	1.93E-05
MGE	integration/excision	integration/excision-yuaL	Rabida	0	0
MGE	Integron	Integron-insA	Cabo Douglas	1.33E-05	2.45E-05
MGE	Integron	Integron-insA	Punta Espinoza	5.57E-06	1.93E-05
MGE	Integron	Integron-insA	Rabida	0	0
MGE	Integron	Integron-insA_1	Cabo Douglas	0	0
MGE	Integron	Integron-insA_1	Punta Espinoza	5.52E-06	1.91E-05
MGE	Integron	Integron-insA_1	Rabida	0	0
MGE	Integron	Integron-insA_15	Cabo Douglas	0	0
MGE	Integron	Integron-insA_15	Punta Espinoza	0	0
MGE	Integron	Integron-insA_15	Rabida	8.51E-06	2.41E-05
MGE	Integron	Integron-insA3	Cabo Douglas	0	0
MGE	Integron	Integron-insA3	Punta Espinoza	5.52E-06	1.91E-05
MGE	Integron	Integron-insA3	Rabida	0	0
MGE	Integron	Integron-insA8	Cabo Douglas	1.24E-05	2.92E-05
MGE	Integron	Integron-insA8	Punta Espinoza	0	0
MGE	Integron	Integron-insA8	Rabida	0	0
MGE	Integron	Integron-insB	Cabo Douglas	4.46E-05	3.55E-05
MGE	Integron	Integron-insB	Punta Espinoza	1.69E-05	2.56E-05
MGE	Integron	Integron-insB	Rabida	2.30E-05	3.19E-05
MGE	Integron	Integron-insB_2	Cabo Douglas	2.03E-05	3.72E-05
MGE	Integron	Integron-insB_2	Punta Espinoza	9.16E-06	2.15E-05
MGE	Integron	Integron-insB_2	Rabida	7.86E-06	2.22E-05
MGE	Integron	Integron-insC	Cabo Douglas	0	0
MGE	Integron	Integron-insC	Punta Espinoza	1.16E-05	2.71E-05
MGE	Integron	Integron-insC	Rabida	0	0
MGE	Integron	Integron-insC1	Cabo Douglas	2.27E-05	3.50E-05
MGE	Integron	Integron-insC1	Punta Espinoza	1.37E-05	2.49E-05
MGE	Integron	Integron-insC1	Rabida	9.60E-06	2.72E-05
MGE	Integron	Integron-insC2	Cabo Douglas	4.06E-06	1.41E-05
MGE	Integron	Integron-insC2	Punta Espinoza	0	0
MGE	Integron	Integron-insC2	Rabida	6.98E-06	1.97E-05
MGE	Integron	Integron-insD	Cabo Douglas	3.40E-05	3.79E-05
MGE	Integron	Integron-insD	Punta Espinoza	3.95E-05	3.04E-05
MGE	Integron	Integron-insD	Rabida	7.86E-06	2.22E-05
MGE	Integron	Integron-insD1	Cabo Douglas	2.10E-05	3.22E-05
MGE	Integron	Integron-insD1	Punta Espinoza	2.84E-05	3.08E-05
MGE	Integron	Integron-insD1	Rabida	1.75E-05	3.25E-05
MGE	Integron	Integron-insD2	Cabo Douglas	2.14E-05	3.38E-05
MGE	Integron	Integron-insD2	Punta Espinoza	1.68E-05	2.53E-05
MGE	Integron	Integron-insD2	Rabida	1.66E-05	3.12E-05
MGE	Integron	Integron-insD3	Cabo Douglas	7.89E-06	2.73E-05
MGE	Integron	Integron-insD3	Punta Espinoza	0	0
MGE	Integron	Integron-insD3	Rabida	6.98E-06	1.97E-05
MGE	Integron	Integron-insE1	Cabo Douglas	2.70E-05	3.46E-05
MGE	Integron	Integron-insE1	Punta Espinoza	2.45E-05	3.12E-05
MGE	Integron	Integron-insE1	Rabida	1.64E-05	3.03E-05
MGE	Integron	Integron-insE3	Cabo Douglas	0	0
MGE	Integron	Integron-insE3	Punta Espinoza	0	0
MGE	Integron	Integron-insE3	Rabida	1.55E-05	2.89E-05
MGE	Integron	Integron-insF	Cabo Douglas	6.58E-05	1.44E-05
MGE	Integron	Integron-insF	Punta Espinoza	5.87E-05	9.90E-06
MGE	Integron	Integron-insF	Rabida	6.37E-05	7.26E-06
MGE	Integron	Integron-insF1	Cabo Douglas	6.58E-05	1.44E-05
MGE	Integron	Integron-insF1	Punta Espinoza	5.87E-05	9.90E-06
MGE	Integron	Integron-insF1	Rabida	6.37E-05	7.26E-06
MGE	Integron	Integron-insF3	Cabo Douglas	0	0
MGE	Integron	Integron-insF3	Punta Espinoza	0	0
MGE	Integron	Integron-insF3	Rabida	1.55E-05	2.89E-05
MGE	Integron	Integron-insG	Cabo Douglas	1.15E-05	2.68E-05
MGE	Integron	Integron-insG	Punta Espinoza	5.36E-05	1.96E-05
MGE	Integron	Integron-insG	Rabida	0	0
MGE	Integron	Integron-insH10	Cabo Douglas	8.93E-06	2.14E-05
MGE	Integron	Integron-insH10	Punta Espinoza	4.53E-06	1.57E-05
MGE	Integron	Integron-insH10	Rabida	0	0
MGE	Integron	Integron-insH11	Cabo Douglas	1.29E-05	3.02E-05
MGE	Integron	Integron-insH11	Punta Espinoza	1.08E-05	2.56E-05
MGE	Integron	Integron-insH11	Rabida	1.82E-05	3.38E-05
MGE	Integron	Integron-insH5	Cabo Douglas	2.80E-05	3.70E-05
MGE	Integron	Integron-insH5	Punta Espinoza	4.11E-06	1.42E-05
MGE	Integron	Integron-insH5	Rabida	2.60E-05	3.60E-05
MGE	Integron	Integron-insH6	Cabo Douglas	6.58E-05	1.44E-05
MGE	Integron	Integron-insH6	Punta Espinoza	5.87E-05	9.90E-06
MGE	Integron	Integron-insH6	Rabida	6.37E-05	7.26E-06
MGE	Integron	Integron-insI1	Cabo Douglas	1.69E-05	3.14E-05
MGE	Integron	Integron-insI1	Punta Espinoza	2.03E-05	3.09E-05
MGE	Integron	Integron-insI1	Rabida	7.56E-06	2.14E-05
MGE	Integron	Integron-insI3	Cabo Douglas	1.40E-05	2.59E-05
MGE	Integron	Integron-insI3	Punta Espinoza	1.12E-05	2.64E-05
MGE	Integron	Integron-insI3	Rabida	2.44E-05	3.42E-05
MGE	Integron	Integron-insI4	Cabo Douglas	1.15E-05	2.68E-05
MGE	Integron	Integron-insI4	Punta Espinoza	0	0
MGE	Integron	Integron-insI4	Rabida	0	0
MGE	Integron	Integron-insJ	Cabo Douglas	5.98E-06	2.07E-05
MGE	Integron	Integron-insJ	Punta Espinoza	5.56E-06	1.93E-05
MGE	Integron	Integron-insJ	Rabida	6.92E-06	1.96E-05
MGE	Integron	Integron-insK	Cabo Douglas	6.58E-05	1.44E-05
MGE	Integron	Integron-insK	Punta Espinoza	5.87E-05	9.90E-06
MGE	Integron	Integron-insK	Rabida	6.37E-05	7.26E-06
MGE	Integron	Integron-insM_B	Cabo Douglas	3.49E-06	1.21E-05
MGE	Integron	Integron-insM_B	Punta Espinoza	1.58E-05	2.86E-05
MGE	Integron	Integron-insM_B	Rabida	0	0
MGE	Integron	Integron-insN	Cabo Douglas	9.47E-06	2.30E-05
MGE	Integron	Integron-insN	Punta Espinoza	1.83E-05	2.71E-05
MGE	Integron	Integron-insN	Rabida	0	0
MGE	Integron	Integron-insN1	Cabo Douglas	2.95E-05	3.84E-05
MGE	Integron	Integron-insN1	Punta Espinoza	4.21E-05	2.66E-05
MGE	Integron	Integron-insN1	Rabida	2.41E-05	3.35E-05
MGE	Integron	Integron-insO1	Cabo Douglas	3.89E-05	3.68E-05
MGE	Integron	Integron-insO1	Punta Espinoza	5.24E-05	1.85E-05
MGE	Integron	Integron-insO1	Rabida	1.61E-05	2.98E-05
MGE	Integron	Integron-insQ	Cabo Douglas	6.58E-05	1.44E-05
MGE	Integron	Integron-insQ	Punta Espinoza	5.87E-05	9.90E-06
MGE	Integron	Integron-insQ	Rabida	6.37E-05	7.26E-06
MGE	Integron	Integron-insQ_2	Cabo Douglas	6.91E-06	2.39E-05
MGE	Integron	Integron-insQ_2	Punta Espinoza	0	0
MGE	Integron	Integron-insQ_2	Rabida	0	0
MGE	Integron	Integron-int	Cabo Douglas	6.58E-05	1.44E-05
MGE	Integron	Integron-int	Punta Espinoza	5.87E-05	9.90E-06
MGE	Integron	Integron-int	Rabida	6.37E-05	7.26E-06
MGE	Integron	Integron-int_1	Cabo Douglas	1.09E-05	2.55E-05
MGE	Integron	Integron-int_1	Punta Espinoza	1.58E-05	2.90E-05
MGE	Integron	Integron-int_1	Rabida	7.86E-06	2.22E-05
MGE	Integron	Integron-Int-Tn	Cabo Douglas	4.16E-05	3.27E-05
MGE	Integron	Integron-Int-Tn	Punta Espinoza	5.87E-05	9.90E-06
MGE	Integron	Integron-Int-Tn	Rabida	5.62E-05	2.38E-05
MGE	Integron	Integron-int-Tn_2	Cabo Douglas	6.58E-05	1.44E-05
MGE	Integron	Integron-int-Tn_2	Punta Espinoza	5.87E-05	9.90E-06
MGE	Integron	Integron-int-Tn_2	Rabida	6.37E-05	7.26E-06
MGE	Integron	Integron-Int-Tn_8	Cabo Douglas	4.06E-06	1.41E-05
MGE	Integron	Integron-Int-Tn_8	Punta Espinoza	0	0
MGE	Integron	Integron-Int-Tn_8	Rabida	0	0
MGE	Integron	Integron-int1	Cabo Douglas	1.65E-05	3.00E-05
MGE	Integron	Integron-int1	Punta Espinoza	1.06E-05	2.48E-05
MGE	Integron	Integron-int1	Rabida	6.98E-06	1.97E-05
MGE	Integron	Integron-int2	Cabo Douglas	6.91E-06	2.39E-05
MGE	Integron	Integron-int2	Punta Espinoza	0	0
MGE	Integron	Integron-int2	Rabida	6.92E-06	1.96E-05
MGE	Integron	Integron-intA	Cabo Douglas	1.81E-05	3.30E-05
MGE	Integron	Integron-intA	Punta Espinoza	3.70E-06	1.28E-05
MGE	Integron	Integron-intA	Rabida	0	0
MGE	Integron	Integron-intA_3	Cabo Douglas	4.52E-05	3.59E-05
MGE	Integron	Integron-intA_3	Punta Espinoza	2.88E-05	3.10E-05
MGE	Integron	Integron-intA_3	Rabida	1.55E-05	2.89E-05
MGE	Integron	Integron-intA_4	Cabo Douglas	4.06E-06	1.41E-05
MGE	Integron	Integron-intA_4	Punta Espinoza	0	0
MGE	Integron	Integron-intA_4	Rabida	0	0
MGE	Integron	Integron-intD	Cabo Douglas	2.54E-05	3.83E-05
MGE	Integron	Integron-intD	Punta Espinoza	3.52E-05	3.20E-05
MGE	Integron	Integron-intD	Rabida	1.75E-05	3.25E-05
MGE	Integron	Integron-intD_3	Cabo Douglas	5.98E-06	2.07E-05
MGE	Integron	Integron-intD_3	Punta Espinoza	1.18E-05	2.77E-05
MGE	Integron	Integron-intD_3	Rabida	6.92E-06	1.96E-05
MGE	Integron	Integron-intE	Cabo Douglas	2.54E-05	3.83E-05
MGE	Integron	Integron-intE	Punta Espinoza	1.55E-05	2.88E-05
MGE	Integron	Integron-intE	Rabida	4.04E-05	3.41E-05
MGE	Integron	Integron-intI	Cabo Douglas	2.02E-05	3.12E-05
MGE	Integron	Integron-intI	Punta Espinoza	8.08E-06	1.90E-05
MGE	Integron	Integron-intI	Rabida	1.45E-05	2.69E-05
MGE	Integron	Integron-intI1	Cabo Douglas	0	0
MGE	Integron	Integron-intI1	Punta Espinoza	4.95E-06	1.72E-05
MGE	Integron	Integron-intI1	Rabida	0	0
MGE	Integron	Integron-intM	Cabo Douglas	5.03E-05	3.31E-05
MGE	Integron	Integron-intM	Punta Espinoza	3.18E-05	2.89E-05
MGE	Integron	Integron-intM	Rabida	2.51E-05	3.51E-05
MGE	Integron	Integron-intN1	Cabo Douglas	5.20E-05	2.66E-05
MGE	Integron	Integron-intN1	Punta Espinoza	5.87E-05	9.90E-06
MGE	Integron	Integron-intN1	Rabida	4.66E-05	2.92E-05
MGE	Integron	Integron-intP	Cabo Douglas	3.49E-06	1.21E-05
MGE	Integron	Integron-intP	Punta Espinoza	0	0
MGE	Integron	Integron-intP	Rabida	0	0
MGE	Integron	Integron-intR	Cabo Douglas	0	0
MGE	Integron	Integron-intR	Punta Espinoza	5.56E-06	1.93E-05
MGE	Integron	Integron-intR	Rabida	6.92E-06	1.96E-05
MGE	Integron	Integron-intS	Cabo Douglas	1.24E-05	2.92E-05
MGE	Integron	Integron-intS	Punta Espinoza	0	0
MGE	Integron	Integron-intS	Rabida	0	0
MGE	Integron	Integron-intS_1	Cabo Douglas	3.49E-06	1.21E-05
MGE	Integron	Integron-intS_1	Punta Espinoza	0	0
MGE	Integron	Integron-intS_1	Rabida	0	0
MGE	Integron	Integron-intS_2	Cabo Douglas	6.07E-05	2.39E-05
MGE	Integron	Integron-intS_2	Punta Espinoza	5.87E-05	9.90E-06
MGE	Integron	Integron-intS_2	Rabida	2.37E-05	3.28E-05
MGE	Integron	Integron-intS_3	Cabo Douglas	5.73E-06	1.99E-05
MGE	Integron	Integron-intS_3	Punta Espinoza	3.70E-06	1.28E-05
MGE	Integron	Integron-intS_3	Rabida	0	0
MGE	Integron	Integron-intS_7	Cabo Douglas	3.74E-05	3.99E-05
MGE	Integron	Integron-intS_7	Punta Espinoza	1.90E-05	2.90E-05
MGE	Integron	Integron-intS_7	Rabida	1.54E-05	2.86E-05
MGE	Integron	Integron-intX	Cabo Douglas	1.30E-05	3.11E-05
MGE	Integron	Integron-intX	Punta Espinoza	0	0
MGE	Integron	Integron-intX	Rabida	1.65E-05	3.06E-05
MGE	Intron	Intron-ltrA	Cabo Douglas	6.58E-05	1.44E-05
MGE	Intron	Intron-ltrA	Punta Espinoza	5.87E-05	9.90E-06
MGE	Intron	Intron-ltrA	Rabida	6.37E-05	7.26E-06
MGE	Intron	Intron-ltrA_1	Cabo Douglas	5.31E-05	2.82E-05
MGE	Intron	Intron-ltrA_1	Punta Espinoza	5.42E-05	1.97E-05
MGE	Intron	Intron-ltrA_1	Rabida	4.82E-05	3.04E-05
MGE	Intron	Intron-ltrA_2	Cabo Douglas	2.25E-05	3.51E-05
MGE	Intron	Intron-ltrA_2	Punta Espinoza	4.35E-05	2.76E-05
MGE	Intron	Intron-ltrA_2	Rabida	4.72E-05	2.94E-05
MGE	inversion	inversion-NA:Keyword	Cabo Douglas	6.58E-05	1.44E-05
MGE	inversion	inversion-NA:Keyword	Punta Espinoza	5.87E-05	9.90E-06
MGE	inversion	inversion-NA:Keyword	Rabida	6.37E-05	7.26E-06
MGE	mediator	mediator-mediator	Cabo Douglas	2.03E-05	3.72E-05
MGE	mediator	mediator-mediator	Punta Espinoza	8.23E-06	1.93E-05
MGE	mediator	mediator-mediator	Rabida	8.51E-06	2.41E-05
MGE	Phage	Phage-1	Cabo Douglas	2.81E-05	3.71E-05
MGE	Phage	Phage-1	Punta Espinoza	5.31E-05	1.93E-05
MGE	Phage	Phage-1	Rabida	6.37E-05	7.26E-06
MGE	Phage	Phage-10	Cabo Douglas	1.24E-05	2.92E-05
MGE	Phage	Phage-10	Punta Espinoza	8.23E-06	1.93E-05
MGE	Phage	Phage-10	Rabida	8.51E-06	2.41E-05
MGE	Phage	Phage-10A	Cabo Douglas	5.63E-05	2.95E-05
MGE	Phage	Phage-10A	Punta Espinoza	5.87E-05	9.90E-06
MGE	Phage	Phage-10A	Rabida	5.41E-05	2.24E-05
MGE	Phage	Phage-11	Cabo Douglas	0	0
MGE	Phage	Phage-11	Punta Espinoza	4.11E-06	1.42E-05
MGE	Phage	Phage-11	Rabida	0	0
MGE	Phage	Phage-12	Cabo Douglas	1.63E-05	2.95E-05
MGE	Phage	Phage-12	Punta Espinoza	1.75E-05	2.60E-05
MGE	Phage	Phage-12	Rabida	8.51E-06	2.41E-05
MGE	Phage	Phage-13	Cabo Douglas	1.81E-05	3.30E-05
MGE	Phage	Phage-13	Punta Espinoza	4.59E-06	1.59E-05
MGE	Phage	Phage-13	Rabida	0	0
MGE	Phage	Phage-14	Cabo Douglas	6.91E-06	2.39E-05
MGE	Phage	Phage-14	Punta Espinoza	3.70E-06	1.28E-05
MGE	Phage	Phage-14	Rabida	0	0
MGE	Phage	Phage-15	Cabo Douglas	1.81E-05	3.30E-05
MGE	Phage	Phage-15	Punta Espinoza	2.01E-05	3.06E-05
MGE	Phage	Phage-15	Rabida	1.64E-05	3.03E-05
MGE	Phage	Phage-16	Cabo Douglas	2.76E-05	3.49E-05
MGE	Phage	Phage-16	Punta Espinoza	3.70E-06	1.28E-05
MGE	Phage	Phage-16	Rabida	8.51E-06	2.41E-05
MGE	Phage	Phage-17	Cabo Douglas	1.81E-05	3.30E-05
MGE	Phage	Phage-17	Punta Espinoza	3.70E-06	1.28E-05
MGE	Phage	Phage-17	Rabida	8.51E-06	2.41E-05
MGE	Phage	Phage-18	Cabo Douglas	1.81E-05	3.30E-05
MGE	Phage	Phage-18	Punta Espinoza	3.70E-06	1.28E-05
MGE	Phage	Phage-18	Rabida	8.51E-06	2.41E-05
MGE	Phage	Phage-19	Cabo Douglas	5.48E-06	1.90E-05
MGE	Phage	Phage-19	Punta Espinoza	1.33E-05	2.46E-05
MGE	Phage	Phage-19	Rabida	8.51E-06	2.41E-05
MGE	Phage	Phage-2	Cabo Douglas	6.58E-05	1.44E-05
MGE	Phage	Phage-2	Punta Espinoza	5.87E-05	9.90E-06
MGE	Phage	Phage-2	Rabida	6.37E-05	7.26E-06
MGE	Phage	Phage-20	Cabo Douglas	1.99E-05	3.67E-05
MGE	Phage	Phage-20	Punta Espinoza	9.97E-06	2.42E-05
MGE	Phage	Phage-20	Rabida	1.64E-05	3.03E-05
MGE	Phage	Phage-21	Cabo Douglas	9.79E-06	2.33E-05
MGE	Phage	Phage-21	Punta Espinoza	5.29E-06	1.83E-05
MGE	Phage	Phage-21	Rabida	0	0
MGE	Phage	Phage-22	Cabo Douglas	6.91E-06	2.39E-05
MGE	Phage	Phage-22	Punta Espinoza	0	0
MGE	Phage	Phage-22	Rabida	8.51E-06	2.41E-05
MGE	Phage	Phage-23	Cabo Douglas	1.81E-05	3.30E-05
MGE	Phage	Phage-23	Punta Espinoza	1.48E-05	2.73E-05
MGE	Phage	Phage-23	Rabida	8.51E-06	2.41E-05
MGE	Phage	Phage-24	Cabo Douglas	1.12E-05	2.62E-05
MGE	Phage	Phage-24	Punta Espinoza	3.70E-06	1.28E-05
MGE	Phage	Phage-24	Rabida	8.51E-06	2.41E-05
MGE	Phage	Phage-25	Cabo Douglas	1.24E-05	2.92E-05
MGE	Phage	Phage-25	Punta Espinoza	3.70E-06	1.28E-05
MGE	Phage	Phage-25	Rabida	0	0
MGE	Phage	Phage-29	Cabo Douglas	1.14E-05	2.66E-05
MGE	Phage	Phage-29	Punta Espinoza	2.06E-05	3.06E-05
MGE	Phage	Phage-29	Rabida	0	0
MGE	Phage	Phage-3	Cabo Douglas	1.78E-05	3.25E-05
MGE	Phage	Phage-3	Punta Espinoza	2.45E-05	3.12E-05
MGE	Phage	Phage-3	Rabida	1.56E-05	2.91E-05
MGE	Phage	Phage-3.1	Cabo Douglas	0	0
MGE	Phage	Phage-3.1	Punta Espinoza	4.53E-06	1.57E-05
MGE	Phage	Phage-3.1	Rabida	0	0
MGE	Phage	Phage-3.5	Cabo Douglas	4.06E-06	1.41E-05
MGE	Phage	Phage-3.5	Punta Espinoza	4.53E-06	1.57E-05
MGE	Phage	Phage-3.5	Rabida	0	0
MGE	Phage	Phage-30	Cabo Douglas	1.24E-05	2.92E-05
MGE	Phage	Phage-30	Punta Espinoza	2.01E-05	3.05E-05
MGE	Phage	Phage-30	Rabida	1.54E-05	2.88E-05
MGE	Phage	Phage-32	Cabo Douglas	6.91E-06	2.39E-05
MGE	Phage	Phage-32	Punta Espinoza	3.70E-06	1.28E-05
MGE	Phage	Phage-32	Rabida	8.51E-06	2.41E-05
MGE	Phage	Phage-33	Cabo Douglas	1.12E-05	2.62E-05
MGE	Phage	Phage-33	Punta Espinoza	0	0
MGE	Phage	Phage-33	Rabida	0	0
MGE	Phage	Phage-34	Cabo Douglas	6.58E-05	1.44E-05
MGE	Phage	Phage-34	Punta Espinoza	5.87E-05	9.90E-06
MGE	Phage	Phage-34	Rabida	6.37E-05	7.26E-06
MGE	Phage	Phage-4	Cabo Douglas	3.49E-06	1.21E-05
MGE	Phage	Phage-4	Punta Espinoza	3.70E-06	1.28E-05
MGE	Phage	Phage-4	Rabida	6.92E-06	1.96E-05
MGE	Phage	Phage-41	Cabo Douglas	1.81E-05	3.30E-05
MGE	Phage	Phage-41	Punta Espinoza	3.70E-06	1.28E-05
MGE	Phage	Phage-41	Rabida	0	0
MGE	Phage	Phage-43	Cabo Douglas	1.81E-05	3.30E-05
MGE	Phage	Phage-43	Punta Espinoza	3.70E-06	1.28E-05
MGE	Phage	Phage-43	Rabida	8.51E-06	2.41E-05
MGE	Phage	Phage-44	Cabo Douglas	1.24E-05	2.92E-05
MGE	Phage	Phage-44	Punta Espinoza	3.70E-06	1.28E-05
MGE	Phage	Phage-44	Rabida	0	0
MGE	Phage	Phage-46	Cabo Douglas	1.81E-05	3.30E-05
MGE	Phage	Phage-46	Punta Espinoza	3.70E-06	1.28E-05
MGE	Phage	Phage-46	Rabida	8.51E-06	2.41E-05
MGE	Phage	Phage-47	Cabo Douglas	1.24E-05	2.92E-05
MGE	Phage	Phage-47	Punta Espinoza	3.70E-06	1.28E-05
MGE	Phage	Phage-47	Rabida	8.51E-06	2.41E-05
MGE	Phage	Phage-48	Cabo Douglas	0	0
MGE	Phage	Phage-48	Punta Espinoza	1.02E-05	2.39E-05
MGE	Phage	Phage-48	Rabida	0	0
MGE	Phage	Phage-49	Cabo Douglas	5.48E-06	1.90E-05
MGE	Phage	Phage-49	Punta Espinoza	3.70E-06	1.28E-05
MGE	Phage	Phage-49	Rabida	0	0
MGE	Phage	Phage-5	Cabo Douglas	2.82E-05	3.56E-05
MGE	Phage	Phage-5	Punta Espinoza	2.25E-05	2.82E-05
MGE	Phage	Phage-5	Rabida	1.54E-05	2.88E-05
MGE	Phage	Phage-52	Cabo Douglas	1.81E-05	3.30E-05
MGE	Phage	Phage-52	Punta Espinoza	0	0
MGE	Phage	Phage-52	Rabida	8.51E-06	2.41E-05
MGE	Phage	Phage-53	Cabo Douglas	5.73E-06	1.99E-05
MGE	Phage	Phage-53	Punta Espinoza	0	0
MGE	Phage	Phage-53	Rabida	0	0
MGE	Phage	Phage-56	Cabo Douglas	6.91E-06	2.39E-05
MGE	Phage	Phage-56	Punta Espinoza	4.59E-06	1.59E-05
MGE	Phage	Phage-56	Rabida	0	0
MGE	Phage	Phage-6	Cabo Douglas	1.26E-05	2.97E-05
MGE	Phage	Phage-6	Punta Espinoza	3.70E-06	1.28E-05
MGE	Phage	Phage-6	Rabida	8.51E-06	2.41E-05
MGE	Phage	Phage-60plus39	Cabo Douglas	1.24E-05	2.92E-05
MGE	Phage	Phage-60plus39	Punta Espinoza	3.70E-06	1.28E-05
MGE	Phage	Phage-60plus39	Rabida	8.51E-06	2.41E-05
MGE	Phage	Phage-61	Cabo Douglas	1.24E-05	2.92E-05
MGE	Phage	Phage-61	Punta Espinoza	0	0
MGE	Phage	Phage-61	Rabida	8.51E-06	2.41E-05
MGE	Phage	Phage-7	Cabo Douglas	2.24E-05	3.38E-05
MGE	Phage	Phage-7	Punta Espinoza	3.70E-06	1.28E-05
MGE	Phage	Phage-7	Rabida	1.55E-05	2.89E-05
MGE	Phage	Phage-8	Cabo Douglas	1.12E-05	2.62E-05
MGE	Phage	Phage-8	Punta Espinoza	3.70E-06	1.28E-05
MGE	Phage	Phage-8	Rabida	0	0
MGE	Phage	Phage-9	Cabo Douglas	1.26E-05	2.97E-05
MGE	Phage	Phage-9	Punta Espinoza	3.70E-06	1.28E-05
MGE	Phage	Phage-9	Rabida	0	0
MGE	Phage	Phage-A	Cabo Douglas	6.58E-05	1.44E-05
MGE	Phage	Phage-A	Punta Espinoza	5.34E-05	1.95E-05
MGE	Phage	Phage-A	Rabida	5.51E-05	2.33E-05
MGE	Phage	Phage-abc	Cabo Douglas	0	0
MGE	Phage	Phage-abc	Punta Espinoza	4.59E-06	1.59E-05
MGE	Phage	Phage-abc	Rabida	0	0
MGE	Phage	Phage-abc1	Cabo Douglas	4.06E-06	1.41E-05
MGE	Phage	Phage-abc1	Punta Espinoza	4.59E-06	1.59E-05
MGE	Phage	Phage-abc1	Rabida	0	0
MGE	Phage	Phage-Alpha	Cabo Douglas	4.00E-05	3.74E-05
MGE	Phage	Phage-Alpha	Punta Espinoza	4.29E-05	2.76E-05
MGE	Phage	Phage-Alpha	Rabida	3.21E-05	3.48E-05
MGE	Phage	Phage-ant	Cabo Douglas	6.58E-05	1.44E-05
MGE	Phage	Phage-ant	Punta Espinoza	5.87E-05	9.90E-06
MGE	Phage	Phage-ant	Rabida	6.37E-05	7.26E-06
MGE	Phage	Phage-apl	Cabo Douglas	5.48E-06	1.90E-05
MGE	Phage	Phage-apl	Punta Espinoza	0	0
MGE	Phage	Phage-apl	Rabida	0	0
MGE	Phage	Phage-arpU	Cabo Douglas	2.22E-05	3.36E-05
MGE	Phage	Phage-arpU	Punta Espinoza	1.33E-05	2.43E-05
MGE	Phage	Phage-arpU	Rabida	8.51E-06	2.41E-05
MGE	Phage	Phage-B	Cabo Douglas	2.39E-05	3.55E-05
MGE	Phage	Phage-B	Punta Espinoza	4.74E-05	2.36E-05
MGE	Phage	Phage-B	Rabida	3.11E-05	3.34E-05
MGE	Phage	Phage-bamA	Cabo Douglas	6.03E-05	2.38E-05
MGE	Phage	Phage-bamA	Punta Espinoza	5.38E-05	1.96E-05
MGE	Phage	Phage-bamA	Rabida	5.61E-05	2.38E-05
MGE	Phage	Phage-bbp21	Cabo Douglas	5.10E-06	1.77E-05
MGE	Phage	Phage-bbp21	Punta Espinoza	4.95E-06	1.72E-05
MGE	Phage	Phage-bbp21	Rabida	6.92E-06	1.96E-05
MGE	Phage	Phage-BcepMu34	Cabo Douglas	5.98E-06	2.07E-05
MGE	Phage	Phage-BcepMu34	Punta Espinoza	9.22E-06	2.20E-05
MGE	Phage	Phage-BcepMu34	Rabida	0	0
MGE	Phage	Phage-BcepMu39	Cabo Douglas	3.49E-06	1.21E-05
MGE	Phage	Phage-BcepMu39	Punta Espinoza	5.52E-06	1.91E-05
MGE	Phage	Phage-BcepMu39	Rabida	6.92E-06	1.96E-05
MGE	Phage	Phage-bet	Cabo Douglas	3.71E-05	3.96E-05
MGE	Phage	Phage-bet	Punta Espinoza	3.70E-06	1.28E-05
MGE	Phage	Phage-bet	Rabida	2.50E-05	3.50E-05
MGE	Phage	Phage-bor	Cabo Douglas	5.48E-06	1.90E-05
MGE	Phage	Phage-bor	Punta Espinoza	0	0
MGE	Phage	Phage-bor	Rabida	0	0
MGE	Phage	Phage-brxL	Cabo Douglas	6.58E-05	1.44E-05
MGE	Phage	Phage-brxL	Punta Espinoza	5.87E-05	9.90E-06
MGE	Phage	Phage-brxL	Rabida	6.37E-05	7.26E-06
MGE	Phage	Phage-C	Cabo Douglas	2.95E-05	3.84E-05
MGE	Phage	Phage-C	Punta Espinoza	2.38E-05	3.00E-05
MGE	Phage	Phage-C	Rabida	1.65E-05	3.06E-05
MGE	Phage	Phage-C2	Cabo Douglas	6.91E-06	2.39E-05
MGE	Phage	Phage-C2	Punta Espinoza	0	0
MGE	Phage	Phage-C2	Rabida	0	0
MGE	Phage	Phage-c3172	Cabo Douglas	5.98E-06	2.07E-05
MGE	Phage	Phage-c3172	Punta Espinoza	1.01E-05	2.37E-05
MGE	Phage	Phage-c3172	Rabida	0	0
MGE	Phage	Phage-cca	Cabo Douglas	6.58E-05	1.44E-05
MGE	Phage	Phage-cca	Punta Espinoza	5.87E-05	9.90E-06
MGE	Phage	Phage-cca	Rabida	6.37E-05	7.26E-06
MGE	Phage	Phage-cd	Cabo Douglas	6.91E-06	2.39E-05
MGE	Phage	Phage-cd	Punta Espinoza	3.70E-06	1.28E-05
MGE	Phage	Phage-cd	Rabida	0	0
MGE	Phage	Phage-cI	Cabo Douglas	1.59E-05	3.00E-05
MGE	Phage	Phage-cI	Punta Espinoza	2.60E-05	3.28E-05
MGE	Phage	Phage-cI	Rabida	7.86E-06	2.22E-05
MGE	Phage	Phage-CI	Cabo Douglas	9.77E-06	2.30E-05
MGE	Phage	Phage-CI	Punta Espinoza	2.19E-05	3.27E-05
MGE	Phage	Phage-CI	Rabida	0	0
MGE	Phage	Phage-cI_1	Cabo Douglas	1.12E-05	2.62E-05
MGE	Phage	Phage-cI_1	Punta Espinoza	3.70E-06	1.28E-05
MGE	Phage	Phage-cI_1	Rabida	0	0
MGE	Phage	Phage-CI-HTT	Cabo Douglas	1.20E-05	2.84E-05
MGE	Phage	Phage-CI-HTT	Punta Espinoza	5.57E-06	1.93E-05
MGE	Phage	Phage-CI-HTT	Rabida	7.86E-06	2.22E-05
MGE	Phage	Phage-cII	Cabo Douglas	5.94E-06	2.06E-05
MGE	Phage	Phage-cII	Punta Espinoza	2.46E-05	3.09E-05
MGE	Phage	Phage-cII	Rabida	0	0
MGE	Phage	Phage-cIII	Cabo Douglas	0	0
MGE	Phage	Phage-cIII	Punta Espinoza	4.59E-06	1.59E-05
MGE	Phage	Phage-cIII	Rabida	0	0
MGE	Phage	Phage-clpA	Cabo Douglas	5.98E-05	2.37E-05
MGE	Phage	Phage-clpA	Punta Espinoza	5.87E-05	9.90E-06
MGE	Phage	Phage-clpA	Rabida	5.51E-05	2.33E-05
MGE	Phage	Phage-clpB	Cabo Douglas	6.58E-05	1.44E-05
MGE	Phage	Phage-clpB	Punta Espinoza	5.87E-05	9.90E-06
MGE	Phage	Phage-clpB	Rabida	6.37E-05	7.26E-06
MGE	Phage	Phage-clpC	Cabo Douglas	6.58E-05	1.44E-05
MGE	Phage	Phage-clpC	Punta Espinoza	5.87E-05	9.90E-06
MGE	Phage	Phage-clpC	Rabida	6.37E-05	7.26E-06
MGE	Phage	Phage-clpP	Cabo Douglas	6.58E-05	1.44E-05
MGE	Phage	Phage-clpP	Punta Espinoza	5.87E-05	9.90E-06
MGE	Phage	Phage-clpP	Rabida	6.37E-05	7.26E-06
MGE	Phage	Phage-clpP_1	Cabo Douglas	9.54E-06	2.26E-05
MGE	Phage	Phage-clpP_1	Punta Espinoza	9.12E-06	2.19E-05
MGE	Phage	Phage-clpP_1	Rabida	0	0
MGE	Phage	Phage-clpP_2	Cabo Douglas	5.06E-05	3.29E-05
MGE	Phage	Phage-clpP_2	Punta Espinoza	4.49E-05	2.84E-05
MGE	Phage	Phage-clpP_2	Rabida	4.82E-05	3.04E-05
MGE	Phage	Phage-clpP_3	Cabo Douglas	4.07E-05	3.19E-05
MGE	Phage	Phage-clpP_3	Punta Espinoza	3.75E-05	2.86E-05
MGE	Phage	Phage-clpP_3	Rabida	5.62E-05	2.38E-05
MGE	Phage	Phage-clpP1	Cabo Douglas	6.58E-05	1.44E-05
MGE	Phage	Phage-clpP1	Punta Espinoza	5.87E-05	9.90E-06
MGE	Phage	Phage-clpP1	Rabida	5.62E-05	2.38E-05
MGE	Phage	Phage-clpP1_1	Cabo Douglas	0	0
MGE	Phage	Phage-clpP1_1	Punta Espinoza	8.83E-06	2.11E-05
MGE	Phage	Phage-clpP1_1	Rabida	4.66E-05	2.95E-05
MGE	Phage	Phage-clpP1_2	Cabo Douglas	4.29E-06	1.49E-05
MGE	Phage	Phage-clpP1_2	Punta Espinoza	2.23E-05	2.82E-05
MGE	Phage	Phage-clpP1_2	Rabida	0	0
MGE	Phage	Phage-clpS	Cabo Douglas	3.09E-05	3.48E-05
MGE	Phage	Phage-clpS	Punta Espinoza	3.87E-05	3.00E-05
MGE	Phage	Phage-clpS	Rabida	6.92E-06	1.96E-05
MGE	Phage	Phage-clpX	Cabo Douglas	6.58E-05	1.44E-05
MGE	Phage	Phage-clpX	Punta Espinoza	5.87E-05	9.90E-06
MGE	Phage	Phage-clpX	Rabida	6.37E-05	7.26E-06
MGE	Phage	Phage-cohE	Cabo Douglas	3.49E-06	1.21E-05
MGE	Phage	Phage-cohE	Punta Espinoza	5.52E-06	1.91E-05
MGE	Phage	Phage-cohE	Rabida	0	0
MGE	Phage	Phage-cox	Cabo Douglas	0	0
MGE	Phage	Phage-cox	Punta Espinoza	5.56E-06	1.93E-05
MGE	Phage	Phage-cox	Rabida	0	0
MGE	Phage	Phage-CPA0001	Cabo Douglas	0	0
MGE	Phage	Phage-CPA0001	Punta Espinoza	9.11E-06	2.19E-05
MGE	Phage	Phage-CPA0001	Rabida	3.20E-05	3.44E-05
MGE	Phage	Phage-CPL1	Cabo Douglas	6.91E-06	2.39E-05
MGE	Phage	Phage-CPL1	Punta Espinoza	0	0
MGE	Phage	Phage-CPL1	Rabida	9.60E-06	2.72E-05
MGE	Phage	Phage-cro	Cabo Douglas	1.79E-05	3.28E-05
MGE	Phage	Phage-cro	Punta Espinoza	9.63E-06	2.28E-05
MGE	Phage	Phage-cro	Rabida	0	0
MGE	Phage	Phage-CRO	Cabo Douglas	3.49E-06	1.21E-05
MGE	Phage	Phage-CRO	Punta Espinoza	5.52E-06	1.91E-05
MGE	Phage	Phage-CRO	Rabida	6.92E-06	1.96E-05
MGE	Phage	Phage-croE	Cabo Douglas	0	0
MGE	Phage	Phage-croE	Punta Espinoza	4.53E-06	1.57E-05
MGE	Phage	Phage-croE	Rabida	0	0
MGE	Phage	Phage-cwlA	Cabo Douglas	3.91E-05	3.64E-05
MGE	Phage	Phage-cwlA	Punta Espinoza	5.36E-05	1.96E-05
MGE	Phage	Phage-cwlA	Rabida	3.93E-05	3.28E-05
MGE	Phage	Phage-cwlC_1	Cabo Douglas	4.20E-05	3.18E-05
MGE	Phage	Phage-cwlC_1	Punta Espinoza	4.23E-05	2.71E-05
MGE	Phage	Phage-cwlC_1	Rabida	3.17E-05	3.42E-05
MGE	Phage	Phage-cwlH	Cabo Douglas	1.14E-05	2.66E-05
MGE	Phage	Phage-cwlH	Punta Espinoza	1.08E-05	2.56E-05
MGE	Phage	Phage-cwlH	Rabida	7.65E-06	2.16E-05
MGE	Phage	Phage-D	Cabo Douglas	5.63E-05	2.90E-05
MGE	Phage	Phage-D	Punta Espinoza	3.86E-05	2.97E-05
MGE	Phage	Phage-D	Rabida	1.48E-05	2.75E-05
MGE	Phage	Phage-D_3	Cabo Douglas	0	0
MGE	Phage	Phage-D_3	Punta Espinoza	0	0
MGE	Phage	Phage-D_3	Rabida	6.92E-06	1.96E-05
MGE	Phage	Phage-D17	Cabo Douglas	4.06E-06	1.41E-05
MGE	Phage	Phage-D17	Punta Espinoza	0	0
MGE	Phage	Phage-D17	Rabida	0	0
MGE	Phage	Phage-Delta	Cabo Douglas	0	0
MGE	Phage	Phage-Delta	Punta Espinoza	4.59E-06	1.59E-05
MGE	Phage	Phage-Delta	Rabida	0	0
MGE	Phage	Phage-denA	Cabo Douglas	0	0
MGE	Phage	Phage-denA	Punta Espinoza	3.70E-06	1.28E-05
MGE	Phage	Phage-denA	Rabida	8.51E-06	2.41E-05
MGE	Phage	Phage-denV	Cabo Douglas	6.91E-06	2.39E-05
MGE	Phage	Phage-denV	Punta Espinoza	0	0
MGE	Phage	Phage-denV	Rabida	8.51E-06	2.41E-05
MGE	Phage	Phage-dexA	Cabo Douglas	0	0
MGE	Phage	Phage-dexA	Punta Espinoza	3.70E-06	1.28E-05
MGE	Phage	Phage-dexA	Rabida	0	0
MGE	Phage	Phage-dnaE_1	Cabo Douglas	5.66E-05	2.91E-05
MGE	Phage	Phage-dnaE_1	Punta Espinoza	5.87E-05	9.90E-06
MGE	Phage	Phage-dnaE_1	Rabida	2.48E-05	3.43E-05
MGE	Phage	Phage-dnaG	Cabo Douglas	4.62E-05	2.98E-05
MGE	Phage	Phage-dnaG	Punta Espinoza	4.18E-05	2.64E-05
MGE	Phage	Phage-dnaG	Rabida	7.65E-06	2.16E-05
MGE	Phage	Phage-dnaK	Cabo Douglas	6.58E-05	1.44E-05
MGE	Phage	Phage-dnaK	Punta Espinoza	5.87E-05	9.90E-06
MGE	Phage	Phage-dnaK	Rabida	6.37E-05	7.26E-06
MGE	Phage	Phage-dsbA	Cabo Douglas	5.73E-06	1.99E-05
MGE	Phage	Phage-dsbA	Punta Espinoza	0	0
MGE	Phage	Phage-dsbA	Rabida	0	0
MGE	Phage	Phage-E	Cabo Douglas	2.29E-05	3.42E-05
MGE	Phage	Phage-E	Punta Espinoza	4.49E-05	2.84E-05
MGE	Phage	Phage-E	Rabida	7.86E-06	2.22E-05
MGE	Phage	Phage-e15	Cabo Douglas	1.06E-05	2.47E-05
MGE	Phage	Phage-e15	Punta Espinoza	3.70E-06	1.28E-05
MGE	Phage	Phage-e15	Rabida	0	0
MGE	Phage	Phage-ea10	Cabo Douglas	0	0
MGE	Phage	Phage-ea10	Punta Espinoza	4.59E-06	1.59E-05
MGE	Phage	Phage-ea10	Rabida	0	0
MGE	Phage	Phage-ea22	Cabo Douglas	8.97E-06	2.16E-05
MGE	Phage	Phage-ea22	Punta Espinoza	9.63E-06	2.28E-05
MGE	Phage	Phage-ea22	Rabida	0	0
MGE	Phage	Phage-ea59	Cabo Douglas	0	0
MGE	Phage	Phage-ea59	Punta Espinoza	4.95E-06	1.72E-05
MGE	Phage	Phage-ea59	Rabida	7.86E-06	2.22E-05
MGE	Phage	Phage-ejh	Cabo Douglas	4.42E-05	3.45E-05
MGE	Phage	Phage-ejh	Punta Espinoza	5.32E-05	1.93E-05
MGE	Phage	Phage-ejh	Rabida	7.56E-06	2.14E-05
MGE	Phage	Phage-erf	Cabo Douglas	5.50E-05	2.94E-05
MGE	Phage	Phage-erf	Punta Espinoza	5.87E-05	9.90E-06
MGE	Phage	Phage-erf	Rabida	6.37E-05	7.26E-06
MGE	Phage	Phage-erF	Cabo Douglas	8.97E-06	2.16E-05
MGE	Phage	Phage-erF	Punta Espinoza	9.12E-06	2.13E-05
MGE	Phage	Phage-erF	Rabida	0	0
MGE	Phage	Phage-essD_2	Cabo Douglas	0	0
MGE	Phage	Phage-essD_2	Punta Espinoza	0	0
MGE	Phage	Phage-essD_2	Rabida	6.92E-06	1.96E-05
MGE	Phage	Phage-exo	Cabo Douglas	2.23E-05	3.30E-05
MGE	Phage	Phage-exo	Punta Espinoza	1.02E-05	2.39E-05
MGE	Phage	Phage-exo	Rabida	1.54E-05	2.88E-05
MGE	Phage	Phage-exoD	Cabo Douglas	9.79E-06	2.33E-05
MGE	Phage	Phage-exoD	Punta Espinoza	4.59E-06	1.59E-05
MGE	Phage	Phage-exoD	Rabida	0	0
MGE	Phage	Phage-F	Cabo Douglas	6.58E-05	1.44E-05
MGE	Phage	Phage-F	Punta Espinoza	4.69E-05	2.33E-05
MGE	Phage	Phage-F	Rabida	3.89E-05	3.26E-05
MGE	Phage	Phage-fhuE	Cabo Douglas	2.29E-05	3.42E-05
MGE	Phage	Phage-fhuE	Punta Espinoza	3.41E-05	3.13E-05
MGE	Phage	Phage-fhuE	Rabida	7.86E-06	2.22E-05
MGE	Phage	Phage-fI	Cabo Douglas	4.41E-05	3.53E-05
MGE	Phage	Phage-fI	Punta Espinoza	2.84E-05	3.04E-05
MGE	Phage	Phage-fI	Rabida	0	0
MGE	Phage	Phage-Fi	Cabo Douglas	5.48E-06	1.90E-05
MGE	Phage	Phage-Fi	Punta Espinoza	0	0
MGE	Phage	Phage-Fi	Rabida	0	0
MGE	Phage	Phage-FII	Cabo Douglas	2.03E-05	3.72E-05
MGE	Phage	Phage-FII	Punta Espinoza	3.74E-05	2.90E-05
MGE	Phage	Phage-FII	Rabida	1.48E-05	2.74E-05
MGE	Phage	Phage-ftsH	Cabo Douglas	6.58E-05	1.44E-05
MGE	Phage	Phage-ftsH	Punta Espinoza	5.87E-05	9.90E-06
MGE	Phage	Phage-ftsH	Rabida	6.37E-05	7.26E-06
MGE	Phage	Phage-fxsA	Cabo Douglas	1.75E-05	3.20E-05
MGE	Phage	Phage-fxsA	Punta Espinoza	2.19E-05	2.77E-05
MGE	Phage	Phage-fxsA	Rabida	1.81E-05	3.36E-05
MGE	Phage	Phage-G	Cabo Douglas	4.83E-05	3.20E-05
MGE	Phage	Phage-G	Punta Espinoza	4.44E-05	2.81E-05
MGE	Phage	Phage-G	Rabida	2.93E-05	3.14E-05
MGE	Phage	Phage-G_1	Cabo Douglas	1.24E-05	2.92E-05
MGE	Phage	Phage-G_1	Punta Espinoza	4.53E-06	1.57E-05
MGE	Phage	Phage-G_1	Rabida	0	0
MGE	Phage	Phage-g02	Cabo Douglas	2.24E-05	3.38E-05
MGE	Phage	Phage-g02	Punta Espinoza	1.73E-05	2.63E-05
MGE	Phage	Phage-g02	Rabida	8.51E-06	2.41E-05
MGE	Phage	Phage-g34	Cabo Douglas	0	0
MGE	Phage	Phage-g34	Punta Espinoza	8.23E-06	1.93E-05
MGE	Phage	Phage-g34	Rabida	0	0
MGE	Phage	Phage-gam	Cabo Douglas	5.48E-06	1.90E-05
MGE	Phage	Phage-gam	Punta Espinoza	7.66E-06	1.79E-05
MGE	Phage	Phage-gam	Rabida	0	0
MGE	Phage	Phage-gamW	Cabo Douglas	1.15E-05	2.68E-05
MGE	Phage	Phage-gamW	Punta Espinoza	4.59E-06	1.59E-05
MGE	Phage	Phage-gamW	Rabida	6.92E-06	1.96E-05
MGE	Phage	Phage-gemA	Cabo Douglas	0	0
MGE	Phage	Phage-gemA	Punta Espinoza	5.52E-06	1.91E-05
MGE	Phage	Phage-gemA	Rabida	0	0
MGE	Phage	Phage-gene	Cabo Douglas	1.99E-05	3.67E-05
MGE	Phage	Phage-gene	Punta Espinoza	2.53E-05	3.18E-05
MGE	Phage	Phage-gene	Rabida	7.86E-06	2.22E-05
MGE	Phage	Phage-gI	Cabo Douglas	0	0
MGE	Phage	Phage-gI	Punta Espinoza	4.59E-06	1.59E-05
MGE	Phage	Phage-gI	Rabida	0	0
MGE	Phage	Phage-gp15	Cabo Douglas	5.48E-06	1.90E-05
MGE	Phage	Phage-gp15	Punta Espinoza	3.51E-05	3.20E-05
MGE	Phage	Phage-gp15	Rabida	0	0
MGE	Phage	Phage-gp28	Cabo Douglas	2.19E-05	3.32E-05
MGE	Phage	Phage-gp28	Punta Espinoza	4.87E-05	2.39E-05
MGE	Phage	Phage-gp28	Rabida	4.83E-05	3.06E-05
MGE	Phage	Phage-gp34	Cabo Douglas	2.52E-05	3.18E-05
MGE	Phage	Phage-gp34	Punta Espinoza	3.00E-05	3.23E-05
MGE	Phage	Phage-gp34	Rabida	1.45E-05	2.69E-05
MGE	Phage	Phage-gp42	Cabo Douglas	5.10E-06	1.77E-05
MGE	Phage	Phage-gp42	Punta Espinoza	2.93E-05	3.18E-05
MGE	Phage	Phage-gp42	Rabida	0	0
MGE	Phage	Phage-gp43	Cabo Douglas	4.29E-06	1.49E-05
MGE	Phage	Phage-gp43	Punta Espinoza	1.29E-05	2.39E-05
MGE	Phage	Phage-gp43	Rabida	8.51E-06	2.41E-05
MGE	Phage	Phage-gp44	Cabo Douglas	5.98E-05	2.37E-05
MGE	Phage	Phage-gp44	Punta Espinoza	5.32E-05	1.93E-05
MGE	Phage	Phage-gp44	Rabida	5.41E-05	2.24E-05
MGE	Phage	Phage-gp47	Cabo Douglas	1.33E-05	2.45E-05
MGE	Phage	Phage-gp47	Punta Espinoza	8.08E-06	1.90E-05
MGE	Phage	Phage-gp47	Rabida	0	0
MGE	Phage	Phage-gp48	Cabo Douglas	1.95E-05	2.94E-05
MGE	Phage	Phage-gp48	Punta Espinoza	3.46E-05	3.17E-05
MGE	Phage	Phage-gp48	Rabida	2.22E-05	3.07E-05
MGE	Phage	Phage-gp53	Cabo Douglas	0	0
MGE	Phage	Phage-gp53	Punta Espinoza	0	0
MGE	Phage	Phage-gp53	Rabida	7.65E-06	2.16E-05
MGE	Phage	Phage-gp54	Cabo Douglas	0	0
MGE	Phage	Phage-gp54	Punta Espinoza	0	0
MGE	Phage	Phage-gp54	Rabida	1.55E-05	2.89E-05
MGE	Phage	Phage-gp59	Cabo Douglas	2.27E-05	3.50E-05
MGE	Phage	Phage-gp59	Punta Espinoza	1.80E-05	2.71E-05
MGE	Phage	Phage-gp59	Rabida	2.52E-05	3.53E-05
MGE	Phage	Phage-gp60	Cabo Douglas	5.48E-06	1.90E-05
MGE	Phage	Phage-gp60	Punta Espinoza	1.38E-05	2.54E-05
MGE	Phage	Phage-gp60	Rabida	0	0
MGE	Phage	Phage-gp9	Cabo Douglas	0	0
MGE	Phage	Phage-gp9	Punta Espinoza	5.29E-06	1.83E-05
MGE	Phage	Phage-gp9	Rabida	0	0
MGE	Phage	Phage-gpF1	Cabo Douglas	6.58E-05	1.44E-05
MGE	Phage	Phage-gpF1	Punta Espinoza	5.87E-05	9.90E-06
MGE	Phage	Phage-gpF1	Rabida	6.37E-05	7.26E-06
MGE	Phage	Phage-gpF2	Cabo Douglas	0	0
MGE	Phage	Phage-gpF2	Punta Espinoza	3.02E-05	3.22E-05
MGE	Phage	Phage-gpF2	Rabida	6.92E-06	1.96E-05
MGE	Phage	Phage-gpFI	Cabo Douglas	6.91E-06	2.39E-05
MGE	Phage	Phage-gpFI	Punta Espinoza	0	0
MGE	Phage	Phage-gpFI	Rabida	6.92E-06	1.96E-05
MGE	Phage	Phage-gpG	Cabo Douglas	0	0
MGE	Phage	Phage-gpG	Punta Espinoza	3.55E-06	1.23E-05
MGE	Phage	Phage-gpG	Rabida	0	0
MGE	Phage	Phage-gpG_1	Cabo Douglas	5.48E-06	1.90E-05
MGE	Phage	Phage-gpG_1	Punta Espinoza	0	0
MGE	Phage	Phage-gpG_1	Rabida	0	0
MGE	Phage	Phage-gpJ	Cabo Douglas	0	0
MGE	Phage	Phage-gpJ	Punta Espinoza	4.95E-06	1.72E-05
MGE	Phage	Phage-gpJ	Rabida	0	0
MGE	Phage	Phage-gpP'	Cabo Douglas	0	0
MGE	Phage	Phage-gpP'	Punta Espinoza	1.54E-05	2.88E-05
MGE	Phage	Phage-gpP'	Rabida	0	0
MGE	Phage	Phage-gpS	Cabo Douglas	2.89E-05	3.77E-05
MGE	Phage	Phage-gpS	Punta Espinoza	1.01E-05	2.37E-05
MGE	Phage	Phage-gpS	Rabida	0	0
MGE	Phage	Phage-gpT	Cabo Douglas	1.78E-05	3.25E-05
MGE	Phage	Phage-gpT	Punta Espinoza	2.15E-05	3.23E-05
MGE	Phage	Phage-gpT	Rabida	7.86E-06	2.22E-05
MGE	Phage	Phage-gpT1	Cabo Douglas	0	0
MGE	Phage	Phage-gpT1	Punta Espinoza	4.11E-06	1.42E-05
MGE	Phage	Phage-gpT1	Rabida	0	0
MGE	Phage	Phage-gpU	Cabo Douglas	2.54E-05	3.83E-05
MGE	Phage	Phage-gpU	Punta Espinoza	3.37E-05	3.08E-05
MGE	Phage	Phage-gpU	Rabida	0	0
MGE	Phage	Phage-gpU_1	Cabo Douglas	0	0
MGE	Phage	Phage-gpU_1	Punta Espinoza	5.56E-06	1.93E-05
MGE	Phage	Phage-gpU_1	Rabida	0	0
MGE	Phage	Phage-groEL	Cabo Douglas	4.72E-05	3.13E-05
MGE	Phage	Phage-groEL	Punta Espinoza	5.87E-05	9.90E-06
MGE	Phage	Phage-groEL	Rabida	4.16E-05	3.49E-05
MGE	Phage	Phage-groL	Cabo Douglas	6.58E-05	1.44E-05
MGE	Phage	Phage-groL	Punta Espinoza	5.87E-05	9.90E-06
MGE	Phage	Phage-groL	Rabida	6.37E-05	7.26E-06
MGE	Phage	Phage-groS	Cabo Douglas	6.58E-05	1.44E-05
MGE	Phage	Phage-groS	Punta Espinoza	5.87E-05	9.90E-06
MGE	Phage	Phage-groS	Rabida	6.37E-05	7.26E-06
MGE	Phage	Phage-H	Cabo Douglas	6.03E-05	2.38E-05
MGE	Phage	Phage-H	Punta Espinoza	5.87E-05	9.90E-06
MGE	Phage	Phage-H	Rabida	4.56E-05	2.85E-05
MGE	Phage	Phage-hflB	Cabo Douglas	6.58E-05	1.44E-05
MGE	Phage	Phage-hflB	Punta Espinoza	5.87E-05	9.90E-06
MGE	Phage	Phage-hflB	Rabida	6.37E-05	7.26E-06
MGE	Phage	Phage-hflC	Cabo Douglas	3.31E-05	3.71E-05
MGE	Phage	Phage-hflC	Punta Espinoza	4.79E-05	2.43E-05
MGE	Phage	Phage-hflC	Rabida	2.44E-05	3.41E-05
MGE	Phage	Phage-hflD	Cabo Douglas	2.03E-05	3.72E-05
MGE	Phage	Phage-hflD	Punta Espinoza	3.92E-05	3.02E-05
MGE	Phage	Phage-hflD	Rabida	1.64E-05	3.03E-05
MGE	Phage	Phage-hflK	Cabo Douglas	3.76E-05	3.43E-05
MGE	Phage	Phage-hflK	Punta Espinoza	4.34E-05	2.78E-05
MGE	Phage	Phage-hflK	Rabida	3.27E-05	3.55E-05
MGE	Phage	Phage-hfq	Cabo Douglas	6.58E-05	1.44E-05
MGE	Phage	Phage-hfq	Punta Espinoza	5.87E-05	9.90E-06
MGE	Phage	Phage-hfq	Rabida	6.37E-05	7.26E-06
MGE	Phage	Phage-higA_3	Cabo Douglas	5.10E-06	1.77E-05
MGE	Phage	Phage-higA_3	Punta Espinoza	4.95E-06	1.72E-05
MGE	Phage	Phage-higA_3	Rabida	0	0
MGE	Phage	Phage-hoc	Cabo Douglas	6.91E-06	2.39E-05
MGE	Phage	Phage-hoc	Punta Espinoza	3.70E-06	1.28E-05
MGE	Phage	Phage-hoc	Rabida	0	0
MGE	Phage	Phage-hol	Cabo Douglas	1.10E-05	2.59E-05
MGE	Phage	Phage-hol	Punta Espinoza	0	0
MGE	Phage	Phage-hol	Rabida	1.64E-05	3.03E-05
MGE	Phage	Phage-hup	Cabo Douglas	5.98E-05	2.37E-05
MGE	Phage	Phage-hup	Punta Espinoza	5.87E-05	9.90E-06
MGE	Phage	Phage-hup	Rabida	5.62E-05	2.38E-05
MGE	Phage	Phage-hupA	Cabo Douglas	0	0
MGE	Phage	Phage-hupA	Punta Espinoza	9.26E-06	2.21E-05
MGE	Phage	Phage-hupA	Rabida	8.63E-06	2.44E-05
MGE	Phage	Phage-hupB	Cabo Douglas	8.97E-06	2.16E-05
MGE	Phage	Phage-hupB	Punta Espinoza	2.87E-05	3.14E-05
MGE	Phage	Phage-hupB	Rabida	7.65E-06	2.16E-05
MGE	Phage	Phage-I	Cabo Douglas	1.24E-05	2.92E-05
MGE	Phage	Phage-I	Punta Espinoza	4.97E-05	2.48E-05
MGE	Phage	Phage-I	Rabida	6.92E-06	1.96E-05
MGE	Phage	Phage-ihfA	Cabo Douglas	2.63E-05	3.93E-05
MGE	Phage	Phage-ihfA	Punta Espinoza	2.48E-05	3.10E-05
MGE	Phage	Phage-ihfA	Rabida	1.64E-05	3.03E-05
MGE	Phage	Phage-ihfB	Cabo Douglas	1.75E-05	3.20E-05
MGE	Phage	Phage-ihfB	Punta Espinoza	3.34E-05	3.05E-05
MGE	Phage	Phage-ihfB	Rabida	9.60E-06	2.72E-05
MGE	Phage	Phage-II	Cabo Douglas	0	0
MGE	Phage	Phage-II	Punta Espinoza	8.50E-06	2.02E-05
MGE	Phage	Phage-II	Rabida	0	0
MGE	Phage	Phage-imm	Cabo Douglas	4.29E-06	1.49E-05
MGE	Phage	Phage-imm	Punta Espinoza	0	0
MGE	Phage	Phage-imm	Rabida	0	0
MGE	Phage	Phage-immA	Cabo Douglas	5.48E-06	1.90E-05
MGE	Phage	Phage-immA	Punta Espinoza	1.38E-05	2.54E-05
MGE	Phage	Phage-immA	Rabida	0	0
MGE	Phage	Phage-immR	Cabo Douglas	3.49E-06	1.21E-05
MGE	Phage	Phage-immR	Punta Espinoza	3.55E-06	1.23E-05
MGE	Phage	Phage-immR	Rabida	0	0
MGE	Phage	Phage-immR_2	Cabo Douglas	5.94E-06	2.06E-05
MGE	Phage	Phage-immR_2	Punta Espinoza	4.59E-06	1.59E-05
MGE	Phage	Phage-immR_2	Rabida	1.62E-05	3.00E-05
MGE	Phage	Phage-immR_3	Cabo Douglas	5.49E-06	1.90E-05
MGE	Phage	Phage-immR_3	Punta Espinoza	1.18E-05	2.16E-05
MGE	Phage	Phage-immR_3	Rabida	1.55E-05	2.87E-05
MGE	Phage	Phage-inh	Cabo Douglas	1.26E-05	2.97E-05
MGE	Phage	Phage-inh	Punta Espinoza	0	0
MGE	Phage	Phage-inh	Rabida	0	0
MGE	Phage	Phage-J	Cabo Douglas	5.12E-05	3.36E-05
MGE	Phage	Phage-J	Punta Espinoza	5.38E-05	1.96E-05
MGE	Phage	Phage-J	Rabida	3.95E-05	3.30E-05
MGE	Phage	Phage-J_2	Cabo Douglas	5.48E-06	1.90E-05
MGE	Phage	Phage-J_2	Punta Espinoza	1.01E-05	2.37E-05
MGE	Phage	Phage-J_2	Rabida	0	0
MGE	Phage	Phage-K	Cabo Douglas	3.33E-05	3.56E-05
MGE	Phage	Phage-K	Punta Espinoza	4.28E-05	2.74E-05
MGE	Phage	Phage-K	Rabida	3.37E-05	3.64E-05
MGE	Phage	Phage-kil	Cabo Douglas	0	0
MGE	Phage	Phage-kil	Punta Espinoza	4.59E-06	1.59E-05
MGE	Phage	Phage-kil	Rabida	0	0
MGE	Phage	Phage-kilA	Cabo Douglas	6.58E-05	1.44E-05
MGE	Phage	Phage-kilA	Punta Espinoza	5.87E-05	9.90E-06
MGE	Phage	Phage-kilA	Rabida	6.37E-05	7.26E-06
MGE	Phage	Phage-L	Cabo Douglas	3.22E-05	4.04E-05
MGE	Phage	Phage-L	Punta Espinoza	4.04E-05	3.09E-05
MGE	Phage	Phage-L	Rabida	1.48E-05	2.74E-05
MGE	Phage	Phage-L1	Cabo Douglas	7.89E-06	2.73E-05
MGE	Phage	Phage-L1	Punta Espinoza	0	0
MGE	Phage	Phage-L1	Rabida	0	0
MGE	Phage	Phage-lamB	Cabo Douglas	5.03E-05	3.31E-05
MGE	Phage	Phage-lamB	Punta Espinoza	4.79E-05	2.43E-05
MGE	Phage	Phage-lamB	Rabida	3.08E-05	3.32E-05
MGE	Phage	Phage-lexA	Cabo Douglas	6.58E-05	1.44E-05
MGE	Phage	Phage-lexA	Punta Espinoza	5.87E-05	9.90E-06
MGE	Phage	Phage-lexA	Rabida	6.37E-05	7.26E-06
MGE	Phage	Phage-lexA_1	Cabo Douglas	3.53E-05	3.29E-05
MGE	Phage	Phage-lexA_1	Punta Espinoza	1.79E-05	2.69E-05
MGE	Phage	Phage-lexA_1	Rabida	6.37E-05	7.26E-06
MGE	Phage	Phage-lexA_2	Cabo Douglas	3.48E-05	3.23E-05
MGE	Phage	Phage-lexA_2	Punta Espinoza	4.34E-05	2.72E-05
MGE	Phage	Phage-lexA_2	Rabida	3.96E-05	3.30E-05
MGE	Phage	Phage-lexA_3	Cabo Douglas	1.61E-05	3.00E-05
MGE	Phage	Phage-lexA_3	Punta Espinoza	1.24E-05	2.25E-05
MGE	Phage	Phage-lexA_3	Rabida	0	0
MGE	Phage	Phage-lexA_4	Cabo Douglas	3.49E-06	1.21E-05
MGE	Phage	Phage-lexA_4	Punta Espinoza	2.49E-05	3.10E-05
MGE	Phage	Phage-lexA_4	Rabida	1.61E-05	2.98E-05
MGE	Phage	Phage-LMHG_01073	Cabo Douglas	1.00E-05	2.39E-05
MGE	Phage	Phage-LMHG_01073	Punta Espinoza	1.54E-05	2.85E-05
MGE	Phage	Phage-LMHG_01073	Rabida	1.39E-05	2.57E-05
MGE	Phage	Phage-ltf	Cabo Douglas	0	0
MGE	Phage	Phage-ltf	Punta Espinoza	8.29E-06	1.95E-05
MGE	Phage	Phage-ltf	Rabida	0	0
MGE	Phage	Phage-lycV	Cabo Douglas	1.03E-05	2.44E-05
MGE	Phage	Phage-lycV	Punta Espinoza	2.64E-05	2.83E-05
MGE	Phage	Phage-lycV	Rabida	0	0
MGE	Phage	Phage-lys	Cabo Douglas	2.39E-05	3.03E-05
MGE	Phage	Phage-lys	Punta Espinoza	4.35E-05	2.79E-05
MGE	Phage	Phage-lys	Rabida	6.98E-06	1.97E-05
MGE	Phage	Phage-lysA	Cabo Douglas	6.91E-06	2.39E-05
MGE	Phage	Phage-lysA	Punta Espinoza	6.28E-06	2.17E-05
MGE	Phage	Phage-lysA	Rabida	0	0
MGE	Phage	Phage-lysB	Cabo Douglas	6.91E-06	2.39E-05
MGE	Phage	Phage-lysB	Punta Espinoza	1.18E-05	2.77E-05
MGE	Phage	Phage-lysB	Rabida	7.86E-06	2.22E-05
MGE	Phage	Phage-lysC	Cabo Douglas	8.93E-06	2.14E-05
MGE	Phage	Phage-lysC	Punta Espinoza	5.56E-06	1.93E-05
MGE	Phage	Phage-lysC	Rabida	0	0
MGE	Phage	Phage-M	Cabo Douglas	2.19E-05	3.31E-05
MGE	Phage	Phage-M	Punta Espinoza	2.89E-05	3.10E-05
MGE	Phage	Phage-M	Rabida	8.51E-06	2.41E-05
MGE	Phage	Phage-M_2	Cabo Douglas	5.48E-06	1.90E-05
MGE	Phage	Phage-M_2	Punta Espinoza	5.56E-06	1.93E-05
MGE	Phage	Phage-M_2	Rabida	0	0
MGE	Phage	Phage-mcp	Cabo Douglas	0	0
MGE	Phage	Phage-mcp	Punta Espinoza	4.53E-06	1.57E-05
MGE	Phage	Phage-mcp	Rabida	0	0
MGE	Phage	Phage-mnt	Cabo Douglas	9.47E-06	2.30E-05
MGE	Phage	Phage-mnt	Punta Espinoza	0	0
MGE	Phage	Phage-mnt	Rabida	0	0
MGE	Phage	Phage-mor	Cabo Douglas	0	0
MGE	Phage	Phage-mor	Punta Espinoza	1.54E-05	2.80E-05
MGE	Phage	Phage-mor	Rabida	6.98E-06	1.97E-05
MGE	Phage	Phage-motA	Cabo Douglas	5.11E-05	3.32E-05
MGE	Phage	Phage-motA	Punta Espinoza	2.43E-05	3.03E-05
MGE	Phage	Phage-motA	Rabida	1.56E-05	2.91E-05
MGE	Phage	Phage-Mup27	Cabo Douglas	0	0
MGE	Phage	Phage-Mup27	Punta Espinoza	2.00E-05	3.04E-05
MGE	Phage	Phage-Mup27	Rabida	0	0
MGE	Phage	Phage-Mup41	Cabo Douglas	0	0
MGE	Phage	Phage-Mup41	Punta Espinoza	9.12E-06	2.19E-05
MGE	Phage	Phage-Mup41	Rabida	0	0
MGE	Phage	Phage-Mup45	Cabo Douglas	0	0
MGE	Phage	Phage-Mup45	Punta Espinoza	6.28E-06	2.17E-05
MGE	Phage	Phage-Mup45	Rabida	0	0
MGE	Phage	Phage-Mup46	Cabo Douglas	0	0
MGE	Phage	Phage-Mup46	Punta Espinoza	3.55E-06	1.23E-05
MGE	Phage	Phage-Mup46	Rabida	1.61E-05	2.98E-05
MGE	Phage	Phage-N	Cabo Douglas	3.67E-05	3.93E-05
MGE	Phage	Phage-N	Punta Espinoza	4.37E-05	2.80E-05
MGE	Phage	Phage-N	Rabida	0	0
MGE	Phage	Phage-N_2	Cabo Douglas	0	0
MGE	Phage	Phage-N_2	Punta Espinoza	4.59E-06	1.59E-05
MGE	Phage	Phage-N_2	Rabida	0	0
MGE	Phage	Phage-N_7	Cabo Douglas	0	0
MGE	Phage	Phage-N_7	Punta Espinoza	4.53E-06	1.57E-05
MGE	Phage	Phage-N_7	Rabida	0	0
MGE	Phage	Phage-N5	Cabo Douglas	1.24E-05	2.92E-05
MGE	Phage	Phage-N5	Punta Espinoza	1.40E-05	2.58E-05
MGE	Phage	Phage-N5	Rabida	2.60E-05	3.60E-05
MGE	Phage	Phage-NA	Cabo Douglas	3.83E-05	3.51E-05
MGE	Phage	Phage-NA	Punta Espinoza	5.87E-05	9.90E-06
MGE	Phage	Phage-NA	Rabida	5.68E-05	2.38E-05
MGE	Phage	Phage-NA:Keyword	Cabo Douglas	6.58E-05	1.44E-05
MGE	Phage	Phage-NA:Keyword	Punta Espinoza	5.87E-05	9.90E-06
MGE	Phage	Phage-NA:Keyword	Rabida	6.37E-05	7.26E-06
MGE	Phage	Phage-ner	Cabo Douglas	3.43E-05	3.79E-05
MGE	Phage	Phage-ner	Punta Espinoza	2.66E-05	3.33E-05
MGE	Phage	Phage-ner	Rabida	0	0
MGE	Phage	Phage-nfuA	Cabo Douglas	0	0
MGE	Phage	Phage-nfuA	Punta Espinoza	6.28E-06	2.17E-05
MGE	Phage	Phage-nfuA	Rabida	8.63E-06	2.44E-05
MGE	Phage	Phage-ninG	Cabo Douglas	1.04E-05	2.58E-05
MGE	Phage	Phage-ninG	Punta Espinoza	0	0
MGE	Phage	Phage-ninG	Rabida	8.51E-06	2.41E-05
MGE	Phage	Phage-nohD	Cabo Douglas	1.24E-05	2.92E-05
MGE	Phage	Phage-nohD	Punta Espinoza	5.52E-06	1.91E-05
MGE	Phage	Phage-nohD	Rabida	0	0
MGE	Phage	Phage-nohD1	Cabo Douglas	0	0
MGE	Phage	Phage-nohD1	Punta Espinoza	1.42E-05	2.60E-05
MGE	Phage	Phage-nohD1	Rabida	0	0
MGE	Phage	Phage-Nu1	Cabo Douglas	7.89E-06	2.73E-05
MGE	Phage	Phage-Nu1	Punta Espinoza	0	0
MGE	Phage	Phage-Nu1	Rabida	0	0
MGE	Phage	Phage-nusA	Cabo Douglas	6.58E-05	1.44E-05
MGE	Phage	Phage-nusA	Punta Espinoza	5.87E-05	9.90E-06
MGE	Phage	Phage-nusA	Rabida	6.37E-05	7.26E-06
MGE	Phage	Phage-nusB	Cabo Douglas	4.43E-05	3.55E-05
MGE	Phage	Phage-nusB	Punta Espinoza	5.87E-05	9.90E-06
MGE	Phage	Phage-nusB	Rabida	3.79E-05	3.17E-05
MGE	Phage	Phage-nusG	Cabo Douglas	6.58E-05	1.44E-05
MGE	Phage	Phage-nusG	Punta Espinoza	5.87E-05	9.90E-06
MGE	Phage	Phage-nusG	Rabida	6.37E-05	7.26E-06
MGE	Phage	Phage-O	Cabo Douglas	3.81E-05	3.49E-05
MGE	Phage	Phage-O	Punta Espinoza	3.84E-05	2.98E-05
MGE	Phage	Phage-O	Rabida	1.54E-05	2.88E-05
MGE	Phage	Phage-O_1	Cabo Douglas	0	0
MGE	Phage	Phage-O_1	Punta Espinoza	0	0
MGE	Phage	Phage-O_1	Rabida	6.92E-06	1.96E-05
MGE	Phage	Phage-ogr	Cabo Douglas	3.81E-05	3.59E-05
MGE	Phage	Phage-ogr	Punta Espinoza	3.83E-05	2.98E-05
MGE	Phage	Phage-ogr	Rabida	1.55E-05	2.87E-05
MGE	Phage	Phage-old	Cabo Douglas	0	0
MGE	Phage	Phage-old	Punta Espinoza	5.56E-06	1.93E-05
MGE	Phage	Phage-old	Rabida	0	0
MGE	Phage	Phage-ompA	Cabo Douglas	3.89E-05	3.68E-05
MGE	Phage	Phage-ompA	Punta Espinoza	2.30E-05	2.89E-05
MGE	Phage	Phage-ompA	Rabida	2.58E-05	3.58E-05
MGE	Phage	Phage-ORF_25	Cabo Douglas	1.20E-05	2.84E-05
MGE	Phage	Phage-ORF_25	Punta Espinoza	4.53E-06	1.57E-05
MGE	Phage	Phage-ORF_25	Rabida	0	0
MGE	Phage	Phage-ORF1	Cabo Douglas	0	0
MGE	Phage	Phage-ORF1	Punta Espinoza	4.95E-06	1.72E-05
MGE	Phage	Phage-ORF1	Rabida	0	0
MGE	Phage	Phage-orf149	Cabo Douglas	0	0
MGE	Phage	Phage-orf149	Punta Espinoza	4.95E-06	1.72E-05
MGE	Phage	Phage-orf149	Rabida	0	0
MGE	Phage	Phage-orf16	Cabo Douglas	5.48E-06	1.90E-05
MGE	Phage	Phage-orf16	Punta Espinoza	1.01E-05	2.37E-05
MGE	Phage	Phage-orf16	Rabida	0	0
MGE	Phage	Phage-orf17	Cabo Douglas	5.48E-06	1.90E-05
MGE	Phage	Phage-orf17	Punta Espinoza	4.53E-06	1.57E-05
MGE	Phage	Phage-orf17	Rabida	0	0
MGE	Phage	Phage-orf19	Cabo Douglas	1.24E-05	2.92E-05
MGE	Phage	Phage-orf19	Punta Espinoza	8.08E-06	1.90E-05
MGE	Phage	Phage-orf19	Rabida	0	0
MGE	Phage	Phage-orf2	Cabo Douglas	1.26E-05	2.97E-05
MGE	Phage	Phage-orf2	Punta Espinoza	0	0
MGE	Phage	Phage-orf2	Rabida	0	0
MGE	Phage	Phage-orf20	Cabo Douglas	0	0
MGE	Phage	Phage-orf20	Punta Espinoza	1.36E-05	2.49E-05
MGE	Phage	Phage-orf20	Rabida	0	0
MGE	Phage	Phage-orf23	Cabo Douglas	1.15E-05	2.68E-05
MGE	Phage	Phage-orf23	Punta Espinoza	4.65E-05	2.90E-05
MGE	Phage	Phage-orf23	Rabida	2.18E-05	3.01E-05
MGE	Phage	Phage-orf26	Cabo Douglas	6.58E-05	1.44E-05
MGE	Phage	Phage-orf26	Punta Espinoza	5.87E-05	9.90E-06
MGE	Phage	Phage-orf26	Rabida	4.66E-05	2.92E-05
MGE	Phage	Phage-orf27	Cabo Douglas	5.49E-06	1.90E-05
[truncated: 4,127 more rows]
